# Supplementary material for: The causal role of multiple negative emotions in chronic respiratory diseases: A two-sample Mendelian randomized study
Source: Clinics (Sao Paulo). 2025 Nov 7;80:100819. doi: 10.1016/j.clinsp.2025.100819 (PMC12639550; doi:10.1016/j.clinsp.2025.100819)
Supplement: Supplementary file 2 [file mmc2.xlsx]

## Sheet: S1
Supplementary Table S1. Definitions and descriptions of the 12 negative emotions in the questionnaire
Items	Definition
Irritable mood	Are you an irritable person?(1940)
Feeling lonely	Do you often feel lonely? (2020)
Feeling miserable	Do you ever feel 'just miserable’for no reason?(1930)
Experiencing mood swings	Does your mood often go up and down? (1920)
Feeling fed-up	Do you often feel 'fed-up’?(1960)
Feeling nervous	Would you call yourself a nervous person?(1970)
Feeling worry	Are you a worrier?(1980)
Feeling tense	Would you call yourself tense or 'highly strung’?(1990)
Neurociticism	Do you suffer from 'nerves’?(2010)
Feeling hurt	Are your feelings easily hurt? (1950)
Worry too long after an embarrassing experience	Do you worry too long after an embarrassing experience? (2000)
Feeling guilty	Are you often troubled by feelings of guilt? (2030)

## Sheet: S2
Supplementary Table S2. Instrumental variables associated with Asthma.
outcome	id.outcome	exposure	id.exposure	SNP	effect_allele.exposure	other_allele.exposure	effect_allele.outcome	other_allele.outcome	beta.exposure	beta.outcome	eaf.exposure	eaf.outcome	remove	palindromic	ambiguous	chr.outcome	pos.outcome	pval.outcome	se.outcome	mr_keep.outcome	pval_origin.outcome	X	se.exposure	pos.exposure	samplesize.exposure	pval.exposure	chr.exposure	mr_keep.exposure	pval_origin.exposure	data_source.exposure	F	action	SNP_index	mr_keep	samplesize.outcome
Asthma	finn-b-ASTHMA_HOSPITAL_MAIN	Neurociticism	ebi-a-GCST006940	rs10005233	T	C	T	C	0.0146127	0.0149715	0.521594	0.567862	FALSE	FALSE	FALSE	4	90743331	0.0631321	0.0080567	TRUE	reported	289	0.0023023	90743331	380506	2.18998e-10	4	TRUE	reported	igd	40.2844	2	1	TRUE	NA
Asthma	finn-b-ASTHMA_HOSPITAL_MAIN	Neurociticism	ebi-a-GCST006940	rs10054419	G	T	G	T	-0.0131218	-0.0075842	0.43857	0.349889	FALSE	FALSE	FALSE	5	46036965	0.365326	0.00837788	TRUE	reported	296	0.00231302	46036965	380506	1.40001e-08	5	TRUE	reported	igd	32.1831	2	1	TRUE	NA
Asthma	finn-b-ASTHMA_HOSPITAL_MAIN	Neurociticism	ebi-a-GCST006940	rs10119773	G	A	G	A	0.0160955	0.00433616	0.534002	0.509372	FALSE	FALSE	FALSE	9	23736400	0.589384	0.00803395	TRUE	reported	320	0.00235555	23736400	380506	8.33489e-12	9	TRUE	reported	igd	46.69	2	1	TRUE	NA
Asthma	finn-b-ASTHMA_HOSPITAL_MAIN	Neurociticism	ebi-a-GCST006940	rs10144845	T	C	T	C	0.0181806	0.0185329	0.679702	0.612206	FALSE	FALSE	FALSE	14	75237770	0.0236865	0.00819251	TRUE	reported	344	0.00245849	75237770	380506	1.41286e-13	14	TRUE	reported	igd	54.6864	2	1	TRUE	NA
Asthma	finn-b-ASTHMA_HOSPITAL_MAIN	Neurociticism	ebi-a-GCST006940	rs10456089	A	G	A	G	-0.0261729	-0.0154444	0.0758129	0.102111	FALSE	FALSE	FALSE	6	11959836	0.248751	0.0133904	TRUE	reported	301	0.00444286	11959836	380506	3.83398e-09	6	TRUE	reported	igd	34.7039	2	1	TRUE	NA
Asthma	finn-b-ASTHMA_HOSPITAL_MAIN	Neurociticism	ebi-a-GCST006940	rs10476484	G	A	G	A	0.0149229	0.00246141	0.276744	0.345668	FALSE	FALSE	FALSE	5	164438264	0.769387	0.00839569	TRUE	reported	293	0.00256362	164438264	380506	5.85194e-09	5	TRUE	reported	igd	33.8843	2	1	TRUE	NA
Asthma	finn-b-ASTHMA_HOSPITAL_MAIN	Neurociticism	ebi-a-GCST006940	rs10497655	C	T	C	T	-0.0151713	0.00510689	0.314337	0.391376	FALSE	FALSE	FALSE	2	185462041	0.53273	0.00818617	TRUE	reported	281	0.0024705	185462041	380506	8.18502e-10	2	TRUE	reported	igd	37.7117	2	1	TRUE	NA
Asthma	finn-b-ASTHMA_HOSPITAL_MAIN	Neurociticism	ebi-a-GCST006940	rs10782302	C	T	C	T	0.0126181	0.00757296	0.497033	0.502719	FALSE	FALSE	FALSE	6	100993125	0.343567	0.00799561	TRUE	reported	303	0.0022988	100993125	380506	4.04604e-08	6	TRUE	reported	igd	30.1291	2	1	TRUE	NA
Asthma	finn-b-ASTHMA_HOSPITAL_MAIN	Neurociticism	ebi-a-GCST006940	rs10811883	T	C	T	C	-0.01725	-0.00357883	0.626255	0.631709	FALSE	FALSE	FALSE	9	23291526	0.665232	0.00827091	TRUE	reported	316	0.00241597	23291526	380506	9.31751e-13	9	TRUE	reported	igd	50.9794	2	1	TRUE	NA
Asthma	finn-b-ASTHMA_HOSPITAL_MAIN	Neurociticism	ebi-a-GCST006940	rs10896636	G	C	G	C	0.0158966	0.0252636	0.336471	0.385894	FALSE	TRUE	FALSE	11	57448032	0.00204456	0.00819267	TRUE	reported	331	0.00244977	57448032	380506	8.61589e-11	11	TRUE	reported	igd	42.1073	2	1	TRUE	NA
Asthma	finn-b-ASTHMA_HOSPITAL_MAIN	Neurociticism	ebi-a-GCST006940	rs10935181	A	G	A	G	-0.0165427	-0.00884103	0.424096	0.550234	FALSE	FALSE	FALSE	3	136098408	0.271839	0.00804579	TRUE	reported	284	0.00232243	136098408	380506	1.05803e-12	3	TRUE	reported	igd	50.7373	2	1	TRUE	NA
Asthma	finn-b-ASTHMA_HOSPITAL_MAIN	Neurociticism	ebi-a-GCST006940	rs11039182	C	T	C	T	0.0196363	0.00556502	0.269312	0.184199	FALSE	FALSE	FALSE	11	47346723	0.588548	0.0102876	TRUE	reported	334	0.00258543	47346723	380506	3.08319e-14	11	TRUE	reported	igd	57.6838	2	1	TRUE	NA
Asthma	finn-b-ASTHMA_HOSPITAL_MAIN	Neurociticism	ebi-a-GCST006940	rs11082011	T	C	T	C	-0.0228736	-0.0192033	0.656005	0.734622	FALSE	FALSE	FALSE	18	35145122	0.0340604	0.00906092	TRUE	reported	358	0.00242768	35145122	380506	4.43813e-21	18	TRUE	reported	igd	88.7741	2	1	TRUE	NA
Asthma	finn-b-ASTHMA_HOSPITAL_MAIN	Neurociticism	ebi-a-GCST006940	rs11090045	A	G	A	G	0.0192599	0.0169361	0.30231	0.345007	FALSE	FALSE	FALSE	22	41753603	0.0445472	0.00843052	TRUE	reported	362	0.0025466	41753603	380506	3.93097e-14	22	TRUE	reported	igd	57.1988	2	1	TRUE	NA
Asthma	finn-b-ASTHMA_HOSPITAL_MAIN	Neurociticism	ebi-a-GCST006940	rs11184985	C	T	C	T	-0.0142811	-0.0140589	0.269475	0.25044	FALSE	FALSE	FALSE	1	107313610	0.127162	0.00921657	TRUE	reported	271	0.00258668	107313610	380506	3.36899e-08	1	TRUE	reported	igd	30.4816	2	1	TRUE	NA
Asthma	finn-b-ASTHMA_HOSPITAL_MAIN	Neurociticism	ebi-a-GCST006940	rs11263943	G	A	G	A	-0.0157982	-0.0211743	0.571173	0.584532	FALSE	FALSE	FALSE	1	37198130	0.00888526	0.00809278	TRUE	reported	269	0.00232943	37198130	380506	1.18796e-11	1	TRUE	reported	igd	45.9956	2	1	TRUE	NA
Asthma	finn-b-ASTHMA_HOSPITAL_MAIN	Neurociticism	ebi-a-GCST006940	rs11509880	A	G	A	G	0.0156797	0.00729093	0.344232	0.31796	FALSE	FALSE	FALSE	7	12261911	0.394986	0.00857142	TRUE	reported	309	0.00241822	12261911	380506	8.91661e-11	7	TRUE	reported	igd	42.042	2	1	TRUE	NA
Asthma	finn-b-ASTHMA_HOSPITAL_MAIN	Neurociticism	ebi-a-GCST006940	rs11608355	C	T	C	T	0.019565	0.0149341	0.316757	0.229097	FALSE	FALSE	FALSE	12	109879292	0.117551	0.00954171	TRUE	reported	335	0.00247157	109879292	380506	2.44287e-15	12	TRUE	reported	igd	62.6634	2	1	TRUE	NA
Asthma	finn-b-ASTHMA_HOSPITAL_MAIN	Neurociticism	ebi-a-GCST006940	rs11627348	A	C	A	C	0.0187324	-0.00801674	0.151394	0.110905	FALSE	FALSE	FALSE	14	57295404	0.530424	0.0127785	TRUE	reported	343	0.0032275	57295404	380506	6.47694e-09	14	TRUE	reported	igd	33.6864	2	1	TRUE	NA
Asthma	finn-b-ASTHMA_HOSPITAL_MAIN	Neurociticism	ebi-a-GCST006940	rs11759026	G	A	G	A	-0.0150881	-0.00132245	0.229136	0.244471	FALSE	FALSE	FALSE	6	126792095	0.886636	0.00927632	TRUE	reported	300	0.0027408	126792095	380506	3.68104e-08	6	TRUE	reported	igd	30.305	2	1	TRUE	NA
Asthma	finn-b-ASTHMA_HOSPITAL_MAIN	Neurociticism	ebi-a-GCST006940	rs11948261	A	T	A	T	0.0177896	0.0201455	0.210714	0.16075	FALSE	TRUE	FALSE	5	107753691	0.0642377	0.0108864	TRUE	reported	294	0.00282464	107753691	380506	3.01203e-10	5	TRUE	reported	igd	39.6649	2	1	TRUE	NA
Asthma	finn-b-ASTHMA_HOSPITAL_MAIN	Neurociticism	ebi-a-GCST006940	rs11975	C	A	C	A	0.0216038	0.0113031	0.144253	0.135488	FALSE	FALSE	FALSE	9	96327691	0.331956	0.0116505	TRUE	reported	319	0.0032738	96327691	380506	4.13809e-11	9	TRUE	reported	igd	43.5468	2	1	TRUE	NA
Asthma	finn-b-ASTHMA_HOSPITAL_MAIN	Neurociticism	ebi-a-GCST006940	rs12092768	A	G	A	G	-0.0153096	-0.00829352	0.284798	0.283479	FALSE	FALSE	FALSE	1	174432882	0.348673	0.00884957	TRUE	reported	273	0.00254524	174432882	380506	1.79498e-09	1	TRUE	reported	igd	36.1801	2	1	TRUE	NA
Asthma	finn-b-ASTHMA_HOSPITAL_MAIN	Neurociticism	ebi-a-GCST006940	rs12137398	T	C	T	C	0.0178531	-0.0179785	0.19435	0.18873	FALSE	FALSE	FALSE	1	7790548	0.0776193	0.010188	TRUE	reported	267	0.00292386	7790548	380506	1.022e-09	1	TRUE	reported	igd	37.2833	2	1	TRUE	NA
Asthma	finn-b-ASTHMA_HOSPITAL_MAIN	Neurociticism	ebi-a-GCST006940	rs12137936	G	C	G	C	0.0137782	-9.29243e-05	0.307137	0.291051	FALSE	TRUE	FALSE	1	72720357	0.991603	0.00882974	TRUE	reported	272	0.00248705	72720357	380506	3.02803e-08	1	TRUE	reported	igd	30.6913	2	1	TRUE	NA
Asthma	finn-b-ASTHMA_HOSPITAL_MAIN	Neurociticism	ebi-a-GCST006940	rs1282545	C	T	C	T	0.0167823	0.0179088	0.436332	0.473146	FALSE	FALSE	FALSE	3	107199709	0.0259478	0.0080417	TRUE	reported	283	0.00234816	107199709	380506	8.83894e-13	3	TRUE	reported	igd	51.0796	2	1	TRUE	NA
Asthma	finn-b-ASTHMA_HOSPITAL_MAIN	Neurociticism	ebi-a-GCST006940	rs12902680	C	T	C	T	0.0134144	0.010804	0.381068	0.29946	FALSE	FALSE	FALSE	15	46316484	0.215759	0.00872779	TRUE	reported	345	0.00238139	46316484	380506	1.77301e-08	15	TRUE	reported	igd	31.7308	2	1	TRUE	NA
Asthma	finn-b-ASTHMA_HOSPITAL_MAIN	Neurociticism	ebi-a-GCST006940	rs12903078	A	G	A	G	0.0128833	0.0215624	0.406166	0.402316	FALSE	FALSE	FALSE	15	47503469	0.00811858	0.00814568	TRUE	reported	348	0.00233731	47503469	380506	3.53997e-08	15	TRUE	reported	igd	30.3824	2	1	TRUE	NA
Asthma	finn-b-ASTHMA_HOSPITAL_MAIN	Neurociticism	ebi-a-GCST006940	rs13226841	C	T	C	T	0.017193	0.0217183	0.476138	0.535172	FALSE	FALSE	FALSE	7	126389408	0.0068623	0.00803352	TRUE	reported	306	0.00229669	126389408	380506	7.12525e-14	7	TRUE	reported	igd	56.0401	2	1	TRUE	NA
Asthma	finn-b-ASTHMA_HOSPITAL_MAIN	Neurociticism	ebi-a-GCST006940	rs1422192	A	G	A	G	0.0190464	0.00841348	0.165603	0.118135	FALSE	FALSE	FALSE	5	87959023	0.497096	0.0123898	TRUE	reported	291	0.00308544	87959023	380506	6.68005e-10	5	TRUE	reported	igd	38.1058	2	1	TRUE	NA
Asthma	finn-b-ASTHMA_HOSPITAL_MAIN	Neurociticism	ebi-a-GCST006940	rs1452789	A	T	A	T	-0.0154286	0.00123084	0.618407	0.721381	FALSE	TRUE	FALSE	18	53115879	0.890403	0.00893247	TRUE	reported	356	0.00236599	53115879	380506	6.98232e-11	18	TRUE	reported	igd	42.5233	2	1	TRUE	NA
Asthma	finn-b-ASTHMA_HOSPITAL_MAIN	Neurociticism	ebi-a-GCST006940	rs1542212	G	T	G	T	0.0159476	-0.0125738	0.39305	0.307561	FALSE	FALSE	FALSE	3	35683935	0.147326	0.00867732	TRUE	reported	285	0.00236156	35683935	380506	1.44611e-11	3	TRUE	reported	igd	45.6029	2	1	TRUE	NA
Asthma	finn-b-ASTHMA_HOSPITAL_MAIN	Neurociticism	ebi-a-GCST006940	rs16854051	T	C	T	C	-0.0156286	0.013508	0.213166	0.190884	FALSE	FALSE	FALSE	4	42123892	0.187083	0.0102391	TRUE	reported	288	0.00283847	42123892	380506	3.66201e-08	4	TRUE	reported	igd	30.316	2	1	TRUE	NA
Asthma	finn-b-ASTHMA_HOSPITAL_MAIN	Neurociticism	ebi-a-GCST006940	rs17096778	G	A	G	A	-0.0320548	-0.0026107	0.0452785	0.0197316	FALSE	FALSE	FALSE	1	75809970	0.927709	0.0287751	TRUE	reported	270	0.00554869	75809970	380506	7.60309e-09	1	TRUE	reported	igd	33.3738	2	1	TRUE	NA
Asthma	finn-b-ASTHMA_HOSPITAL_MAIN	Neurociticism	ebi-a-GCST006940	rs17487484	G	T	G	T	0.0142497	0.0239483	0.50301	0.453048	FALSE	FALSE	FALSE	18	50723283	0.00286959	0.00803263	TRUE	reported	359	0.0022939	50723283	380506	5.23998e-10	18	TRUE	reported	igd	38.5889	2	1	TRUE	NA
Asthma	finn-b-ASTHMA_HOSPITAL_MAIN	Neurociticism	ebi-a-GCST006940	rs17619012	T	G	T	G	-0.0156225	-0.00857432	0.216843	0.330472	FALSE	FALSE	FALSE	2	63893589	0.312953	0.00849746	TRUE	reported	279	0.00279422	63893589	380506	2.26001e-08	2	TRUE	reported	igd	31.2593	2	1	TRUE	NA
Asthma	finn-b-ASTHMA_HOSPITAL_MAIN	Neurociticism	ebi-a-GCST006940	rs1778377	T	A	T	A	0.015626	-0.00136928	0.728832	0.709932	FALSE	TRUE	FALSE	14	41694018	0.876415	0.00880483	TRUE	reported	342	0.00258666	41694018	380506	1.52999e-09	14	TRUE	reported	igd	36.4936	2	1	TRUE	NA
Asthma	finn-b-ASTHMA_HOSPITAL_MAIN	Neurociticism	ebi-a-GCST006940	rs1884	C	G	C	G	0.0166294	-0.0081585	0.256742	0.313831	FALSE	TRUE	FALSE	11	112880597	0.343109	0.00860565	TRUE	reported	327	0.00262749	112880597	380506	2.46099e-10	11	TRUE	reported	igd	40.0563	2	1	TRUE	NA
Asthma	finn-b-ASTHMA_HOSPITAL_MAIN	Neurociticism	ebi-a-GCST006940	rs1892350	G	A	G	A	0.0141816	0.00353417	0.490613	0.452567	FALSE	FALSE	FALSE	13	68080614	0.660035	0.0080347	TRUE	reported	339	0.00229997	68080614	380506	6.99906e-10	13	TRUE	reported	igd	38.0195	2	1	TRUE	NA
Asthma	finn-b-ASTHMA_HOSPITAL_MAIN	Neurociticism	ebi-a-GCST006940	rs2149351	G	T	G	T	-0.0186461	-0.00575315	0.761015	0.819976	FALSE	FALSE	FALSE	9	120501644	0.581407	0.010435	TRUE	reported	322	0.00270194	120501644	380506	5.14991e-12	9	TRUE	reported	igd	47.6239	2	1	TRUE	NA
Asthma	finn-b-ASTHMA_HOSPITAL_MAIN	Neurociticism	ebi-a-GCST006940	rs2269426	A	G	A	G	0.0184312	0.0199921	0.359398	0.416281	FALSE	FALSE	FALSE	6	32076499	0.013774	0.00811666	TRUE	reported	302	0.00239025	32076499	380506	1.25112e-14	6	TRUE	reported	igd	59.4594	2	1	TRUE	NA
Asthma	finn-b-ASTHMA_HOSPITAL_MAIN	Neurociticism	ebi-a-GCST006940	rs2295094	A	G	A	G	0.0172829	0.00385749	0.174406	0.103512	FALSE	FALSE	FALSE	20	33447915	0.768454	0.013103	TRUE	reported	361	0.00303849	33447915	380506	1.28499e-08	20	TRUE	reported	igd	32.3532	2	1	TRUE	NA
Asthma	finn-b-ASTHMA_HOSPITAL_MAIN	Neurociticism	ebi-a-GCST006940	rs2407746	G	C	G	C	0.0174863	0.00518133	0.301794	0.356315	FALSE	TRUE	FALSE	8	4937757	0.534418	0.00833982	TRUE	reported	312	0.00251638	4937757	380506	3.68299e-12	8	TRUE	reported	igd	48.2885	2	1	TRUE	NA
Asthma	finn-b-ASTHMA_HOSPITAL_MAIN	Neurociticism	ebi-a-GCST006940	rs2488401	T	C	T	C	-0.0172249	0.0192256	0.209268	0.144285	FALSE	FALSE	FALSE	1	197702401	0.0922593	0.0114194	TRUE	reported	268	0.00285795	197702401	380506	1.67101e-09	1	TRUE	reported	igd	36.3249	2	1	TRUE	NA
Asthma	finn-b-ASTHMA_HOSPITAL_MAIN	Neurociticism	ebi-a-GCST006940	rs2503775	G	A	G	A	-0.021811	-0.0122317	0.868869	0.893871	FALSE	FALSE	FALSE	6	98521600	0.34575	0.0129729	TRUE	reported	298	0.0034	98521600	380506	1.40799e-10	6	TRUE	reported	igd	41.1522	2	1	TRUE	NA
Asthma	finn-b-ASTHMA_HOSPITAL_MAIN	Neurociticism	ebi-a-GCST006940	rs2717043	T	C	T	C	0.0151639	0.0143751	0.627326	0.630388	FALSE	FALSE	FALSE	2	58179019	0.0817165	0.00825771	TRUE	reported	275	0.00238015	58179019	380506	1.87499e-10	2	TRUE	reported	igd	40.5895	2	1	TRUE	NA
Asthma	finn-b-ASTHMA_HOSPITAL_MAIN	Neurociticism	ebi-a-GCST006940	rs28986304	C	T	C	T	0.0212038	-0.017778	0.126444	0.0617099	FALSE	FALSE	FALSE	6	29566082	0.286011	0.016663	TRUE	reported	299	0.00345114	29566082	380506	8.04693e-10	6	TRUE	reported	igd	37.7487	2	1	TRUE	NA
Asthma	finn-b-ASTHMA_HOSPITAL_MAIN	Neurociticism	ebi-a-GCST006940	rs297346	G	A	G	A	-0.0155813	-0.000441086	0.633883	0.752284	FALSE	FALSE	FALSE	11	16355771	0.962104	0.00928341	TRUE	reported	326	0.00238611	16355771	380506	6.56145e-11	11	TRUE	reported	igd	42.6409	2	1	TRUE	NA
Asthma	finn-b-ASTHMA_HOSPITAL_MAIN	Neurociticism	ebi-a-GCST006940	rs3026389	G	C	G	C	-0.017359	0.00351432	0.788882	0.775367	FALSE	TRUE	FALSE	11	31813529	0.713383	0.00956758	TRUE	reported	333	0.00281117	31813529	380506	6.59796e-10	11	TRUE	reported	igd	38.1307	2	1	TRUE	NA
Asthma	finn-b-ASTHMA_HOSPITAL_MAIN	Neurociticism	ebi-a-GCST006940	rs3124426	T	C	T	C	-0.0153159	0.0174498	0.769532	0.79126	FALSE	FALSE	FALSE	13	55937346	0.0761974	0.0098409	TRUE	reported	337	0.00272379	55937346	380506	1.87802e-08	13	TRUE	reported	igd	31.6182	2	1	TRUE	NA
Asthma	finn-b-ASTHMA_HOSPITAL_MAIN	Neurociticism	ebi-a-GCST006940	rs34979551	G	A	G	A	-0.0189387	-0.00472127	0.127858	0.0925783	FALSE	FALSE	FALSE	6	100848871	0.734096	0.0138991	TRUE	reported	297	0.00343466	100848871	380506	3.50203e-08	6	TRUE	reported	igd	30.4041	2	1	TRUE	NA
Asthma	finn-b-ASTHMA_HOSPITAL_MAIN	Neurociticism	ebi-a-GCST006940	rs36006259	T	C	T	C	-0.0179004	-0.0104134	0.157665	0.199289	FALSE	FALSE	FALSE	14	30268871	0.299433	0.0100355	TRUE	reported	341	0.00320796	30268871	380506	2.40902e-08	14	TRUE	reported	igd	31.1363	2	1	TRUE	NA
Asthma	finn-b-ASTHMA_HOSPITAL_MAIN	Neurociticism	ebi-a-GCST006940	rs3936093	G	A	G	A	0.0148324	-0.0211348	0.567092	0.577286	FALSE	FALSE	FALSE	15	78101909	0.00887687	0.0080767	TRUE	reported	347	0.00233104	78101909	380506	1.97702e-10	15	TRUE	reported	igd	40.4877	2	1	TRUE	NA
Asthma	finn-b-ASTHMA_HOSPITAL_MAIN	Neurociticism	ebi-a-GCST006940	rs4245154	G	A	G	A	-0.0196045	-0.0242913	0.431123	0.258705	FALSE	FALSE	FALSE	11	113388674	0.00854083	0.00923655	TRUE	reported	332	0.00232833	113388674	380506	3.75319e-17	11	TRUE	reported	igd	70.8961	2	1	TRUE	NA
Asthma	finn-b-ASTHMA_HOSPITAL_MAIN	Neurociticism	ebi-a-GCST006940	rs4362360	C	T	C	T	-0.0126458	-0.0101723	0.487107	0.411651	FALSE	FALSE	FALSE	15	86940622	0.211374	0.00813919	TRUE	reported	346	0.00229465	86940622	380506	3.56903e-08	15	TRUE	reported	igd	30.371	2	1	TRUE	NA
Asthma	finn-b-ASTHMA_HOSPITAL_MAIN	Neurociticism	ebi-a-GCST006940	rs4396680	G	A	G	A	-0.0167747	-0.0197827	0.796901	0.893944	FALSE	FALSE	FALSE	2	10178236	0.12864	0.0130194	TRUE	reported	274	0.00285091	10178236	380506	3.99604e-09	2	TRUE	reported	igd	34.6212	2	1	TRUE	NA
Asthma	finn-b-ASTHMA_HOSPITAL_MAIN	Neurociticism	ebi-a-GCST006940	rs4405857	C	G	C	G	0.0133764	-0.0041602	0.598404	0.658193	FALSE	TRUE	FALSE	3	65445527	0.621362	0.00842281	TRUE	reported	286	0.00234673	65445527	380506	1.199e-08	3	TRUE	reported	igd	32.4902	2	1	TRUE	NA
Asthma	finn-b-ASTHMA_HOSPITAL_MAIN	Neurociticism	ebi-a-GCST006940	rs4530683	G	A	G	A	0.0129193	-0.00840755	0.585044	0.578639	FALSE	FALSE	FALSE	4	139053569	0.298518	0.00808715	TRUE	reported	290	0.00234131	139053569	380506	3.42902e-08	4	TRUE	reported	igd	30.4481	2	1	TRUE	NA
Asthma	finn-b-ASTHMA_HOSPITAL_MAIN	Neurociticism	ebi-a-GCST006940	rs4578918	C	T	C	T	-0.0169464	-0.0367369	0.743183	0.729708	FALSE	FALSE	FALSE	20	44721656	4.02152e-05	0.0089466	TRUE	reported	360	0.00263183	44721656	380506	1.20401e-10	20	TRUE	reported	igd	41.4609	2	1	TRUE	NA
Asthma	finn-b-ASTHMA_HOSPITAL_MAIN	Neurociticism	ebi-a-GCST006940	rs4585149	C	T	C	T	0.0175304	0.00668246	0.822931	0.787845	FALSE	FALSE	FALSE	3	157493952	0.494134	0.00977326	TRUE	reported	287	0.00302927	157493952	380506	7.16292e-09	3	TRUE	reported	igd	33.4894	2	1	TRUE	NA
Asthma	finn-b-ASTHMA_HOSPITAL_MAIN	Neurociticism	ebi-a-GCST006940	rs4902704	C	G	C	G	0.0141562	0.0214963	0.623827	0.608709	FALSE	TRUE	FALSE	14	69703588	0.00869801	0.0081931	TRUE	reported	340	0.00237123	69703588	380506	2.38002e-09	14	TRUE	reported	igd	35.6407	2	1	TRUE	NA
Asthma	finn-b-ASTHMA_HOSPITAL_MAIN	Neurociticism	ebi-a-GCST006940	rs56084168	T	C	T	C	-0.0232368	-0.0253107	0.147994	0.182919	FALSE	FALSE	FALSE	17	79084574	0.0143979	0.0103428	TRUE	reported	355	0.00323453	79084574	380506	6.78422e-13	17	TRUE	reported	igd	51.6096	2	1	TRUE	NA
Asthma	finn-b-ASTHMA_HOSPITAL_MAIN	Neurociticism	ebi-a-GCST006940	rs58007470	T	C	T	C	0.0154904	0.0143793	0.218522	0.27665	FALSE	FALSE	FALSE	5	153666790	0.106811	0.00891633	TRUE	reported	292	0.00279509	153666790	380506	2.99199e-08	5	TRUE	reported	igd	30.7138	2	1	TRUE	NA
Asthma	finn-b-ASTHMA_HOSPITAL_MAIN	Neurociticism	ebi-a-GCST006940	rs59491086	G	A	G	A	-0.0188454	-0.0125202	0.205198	0.24424	FALSE	FALSE	FALSE	2	157132879	0.177581	0.0092863	TRUE	reported	278	0.00284072	157132879	380506	3.26964e-11	2	TRUE	reported	igd	44.0103	2	1	TRUE	NA
Asthma	finn-b-ASTHMA_HOSPITAL_MAIN	Neurociticism	ebi-a-GCST006940	rs62062288	A	G	A	G	0.0334444	-0.0314508	0.211505	0.0806606	FALSE	FALSE	FALSE	17	44096553	0.0342042	0.0148517	TRUE	reported	354	0.00284246	44096553	380506	5.82371e-32	17	TRUE	reported	igd	138.439	2	1	TRUE	NA
Asthma	finn-b-ASTHMA_HOSPITAL_MAIN	Neurociticism	ebi-a-GCST006940	rs62550480	T	C	T	C	-0.0181085	0.0158231	0.214237	0.167447	FALSE	FALSE	FALSE	9	11449346	0.140464	0.0107343	TRUE	reported	315	0.00279539	11449346	380506	9.31537e-11	9	TRUE	reported	igd	41.9643	2	1	TRUE	NA
Asthma	finn-b-ASTHMA_HOSPITAL_MAIN	Neurociticism	ebi-a-GCST006940	rs6601444	T	C	T	C	0.0162582	-0.00911322	0.200027	0.190179	FALSE	FALSE	FALSE	8	10211175	0.372746	0.0102242	TRUE	reported	313	0.00289394	10211175	380506	1.935e-08	8	TRUE	reported	igd	31.5621	2	1	TRUE	NA
Asthma	finn-b-ASTHMA_HOSPITAL_MAIN	Neurociticism	ebi-a-GCST006940	rs6737187	A	G	A	G	-0.0141254	-0.000195721	0.299488	0.298997	FALSE	FALSE	FALSE	2	226360417	0.982152	0.00874869	TRUE	reported	280	0.00250405	226360417	380506	1.68601e-08	2	TRUE	reported	igd	31.8211	2	1	TRUE	NA
Asthma	finn-b-ASTHMA_HOSPITAL_MAIN	Neurociticism	ebi-a-GCST006940	rs674437	A	G	A	G	-0.0145107	0.0003367	0.514943	0.421385	FALSE	FALSE	FALSE	11	88689953	0.966812	0.00809242	TRUE	reported	330	0.00229854	88689953	380506	2.73502e-10	11	TRUE	reported	igd	39.8541	2	1	TRUE	NA
Asthma	finn-b-ASTHMA_HOSPITAL_MAIN	Neurociticism	ebi-a-GCST006940	rs6970541	G	T	G	T	-0.0134835	-0.0108717	0.50864	0.495878	FALSE	FALSE	FALSE	7	38963191	0.17439	0.00800432	TRUE	reported	307	0.00231159	38963191	380506	5.45406e-09	7	TRUE	reported	igd	34.0239	2	1	TRUE	NA
Asthma	finn-b-ASTHMA_HOSPITAL_MAIN	Neurociticism	ebi-a-GCST006940	rs6997840	C	T	C	T	0.0131099	0.00508576	0.606911	0.526007	FALSE	FALSE	FALSE	8	141658361	0.525577	0.00801195	TRUE	reported	311	0.00237197	141658361	380506	3.249e-08	8	TRUE	reported	igd	30.5478	2	1	TRUE	NA
Asthma	finn-b-ASTHMA_HOSPITAL_MAIN	Neurociticism	ebi-a-GCST006940	rs7033345	C	T	C	T	-0.0153362	0.01272	0.27906	0.336391	FALSE	FALSE	FALSE	9	28717573	0.132155	0.00844815	TRUE	reported	321	0.00256931	28717573	380506	2.38298e-09	9	TRUE	reported	igd	35.6289	2	1	TRUE	NA
Asthma	finn-b-ASTHMA_HOSPITAL_MAIN	Neurociticism	ebi-a-GCST006940	rs72759273	G	A	G	A	-0.0158225	-0.000950434	0.194462	0.225067	FALSE	FALSE	FALSE	9	126973873	0.920778	0.00955652	TRUE	reported	317	0.00289789	126973873	380506	4.76102e-08	9	TRUE	reported	igd	29.8117	2	1	TRUE	NA
Asthma	finn-b-ASTHMA_HOSPITAL_MAIN	Neurociticism	ebi-a-GCST006940	rs73034263	G	C	G	C	-0.0161736	-0.00295895	0.194034	0.32803	FALSE	TRUE	FALSE	11	133808038	0.728835	0.0085352	TRUE	reported	329	0.00291153	133808038	380506	2.776e-08	11	TRUE	reported	igd	30.8582	2	1	TRUE	NA
Asthma	finn-b-ASTHMA_HOSPITAL_MAIN	Neurociticism	ebi-a-GCST006940	rs7338774	G	A	G	A	0.0148001	-0.00673961	0.329767	0.305357	FALSE	FALSE	FALSE	13	69344134	0.438992	0.00870868	TRUE	reported	338	0.00246217	69344134	380506	1.84599e-09	13	TRUE	reported	igd	36.1321	2	1	TRUE	NA
Asthma	finn-b-ASTHMA_HOSPITAL_MAIN	Neurociticism	ebi-a-GCST006940	rs75614054	T	C	T	C	0.0311936	0.0228234	0.0864162	0.1064	FALSE	FALSE	FALSE	9	98275789	0.0791243	0.012999	TRUE	reported	314	0.00409312	98275789	380506	2.51826e-14	9	TRUE	reported	igd	58.0794	2	1	TRUE	NA
Asthma	finn-b-ASTHMA_HOSPITAL_MAIN	Neurociticism	ebi-a-GCST006940	rs76082995	C	T	C	T	0.0135575	0.0217723	0.437994	0.525904	FALSE	FALSE	FALSE	16	87426307	0.00670672	0.00803089	TRUE	reported	351	0.00232867	87426307	380506	5.80604e-09	16	TRUE	reported	igd	33.8956	2	1	TRUE	NA
Asthma	finn-b-ASTHMA_HOSPITAL_MAIN	Neurociticism	ebi-a-GCST006940	rs77580167	T	G	T	G	-0.018192	-0.00861617	0.141046	0.115636	FALSE	FALSE	FALSE	5	166208982	0.491634	0.0125287	TRUE	reported	295	0.00330402	166208982	380506	3.67697e-08	5	TRUE	reported	igd	30.3163	2	1	TRUE	NA
Asthma	finn-b-ASTHMA_HOSPITAL_MAIN	Neurociticism	ebi-a-GCST006940	rs7837935	G	T	G	T	0.0175613	0.0433981	0.840353	0.877416	FALSE	FALSE	FALSE	8	65562019	0.000454485	0.0123774	TRUE	reported	310	0.00313315	65562019	380506	2.082e-08	8	TRUE	reported	igd	31.416	2	1	TRUE	NA
Asthma	finn-b-ASTHMA_HOSPITAL_MAIN	Neurociticism	ebi-a-GCST006940	rs7895261	G	T	G	T	-0.0142086	0.00504738	0.28996	0.217364	FALSE	FALSE	FALSE	10	58751054	0.60347	0.00971741	TRUE	reported	323	0.00254361	58751054	380506	2.32702e-08	10	TRUE	reported	igd	31.2034	2	1	TRUE	NA
Asthma	finn-b-ASTHMA_HOSPITAL_MAIN	Neurociticism	ebi-a-GCST006940	rs802425	T	C	T	C	-0.0131476	-0.00323241	0.439978	0.396822	FALSE	FALSE	FALSE	7	86294952	0.692532	0.0081746	TRUE	reported	305	0.00231472	86294952	380506	1.344e-08	7	TRUE	reported	igd	32.2624	2	1	TRUE	NA
Asthma	finn-b-ASTHMA_HOSPITAL_MAIN	Neurociticism	ebi-a-GCST006940	rs860626	G	T	G	T	-0.0152341	-0.00115488	0.297635	0.366152	FALSE	FALSE	FALSE	10	119301703	0.889288	0.00829621	TRUE	reported	325	0.00254198	119301703	380506	2.05902e-09	10	TRUE	reported	igd	35.9161	2	1	TRUE	NA
Asthma	finn-b-ASTHMA_HOSPITAL_MAIN	Neurociticism	ebi-a-GCST006940	rs9516861	A	T	A	T	0.0184203	0.00615763	0.141405	0.11879	FALSE	TRUE	FALSE	13	97854889	0.616622	0.0122994	TRUE	reported	336	0.00330409	97854889	380506	2.476e-08	13	TRUE	reported	igd	31.0806	2	1	TRUE	NA
Asthma	finn-b-ASTHMA_HOSPITAL_MAIN	Neurociticism	ebi-a-GCST006940	rs9881798	C	A	C	A	0.015771	-0.00206607	0.410499	0.376638	FALSE	FALSE	FALSE	3	16846967	0.802479	0.00825965	TRUE	reported	282	0.0023406	16846967	380506	1.60214e-11	3	TRUE	reported	igd	45.4009	2	1	TRUE	NA
Asthma	finn-b-ASTHMA_HOSPITAL_MAIN	Neurociticism	ebi-a-GCST006940	rs988867	T	G	T	G	0.0183242	-0.0106526	0.855723	0.859318	FALSE	FALSE	FALSE	2	215449018	0.354394	0.0115026	TRUE	reported	276	0.00326519	215449018	380506	1.99701e-08	2	TRUE	reported	igd	31.4944	2	1	TRUE	NA
Asthma	finn-b-ASTHMA_HOSPITAL_MAIN	Neurociticism	ebi-a-GCST006940	rs998884	G	A	G	A	0.0177656	0.0123537	0.401456	0.494301	FALSE	FALSE	FALSE	2	148539852	0.123121	0.00801247	TRUE	reported	277	0.00235994	148539852	380506	5.15941e-14	2	TRUE	reported	igd	56.6706	2	1	TRUE	NA
Asthma	finn-b-ASTHMA_HOSPITAL_MAIN	Feeling worry	ebi-a-GCST006950	rs10034259	C	A	C	A	-0.0161588	0.0186161	0.198988	0.206747	FALSE	FALSE	FALSE	4	104933753	0.0595731	0.00988146	TRUE	reported	73	0.00291674	104933753	372869	3.02901e-08	4	TRUE	reported	igd	30.6918	2	1	TRUE	NA
Asthma	finn-b-ASTHMA_HOSPITAL_MAIN	Feeling worry	ebi-a-GCST006950	rs10096972	C	T	C	T	-0.0184005	0.0265529	0.834654	0.875704	FALSE	FALSE	FALSE	8	10289988	0.0292638	0.0121807	TRUE	reported	80	0.00315401	10289988	372869	5.41402e-09	8	TRUE	reported	igd	34.0356	2	1	TRUE	NA
Asthma	finn-b-ASTHMA_HOSPITAL_MAIN	Feeling worry	ebi-a-GCST006950	rs10750486	A	G	A	G	0.0130804	-0.00218306	0.501436	0.546435	FALSE	FALSE	FALSE	11	131463916	0.786325	0.008053	TRUE	reported	86	0.00235852	131463916	372869	2.92301e-08	11	TRUE	reported	igd	30.7583	2	1	TRUE	NA
Asthma	finn-b-ASTHMA_HOSPITAL_MAIN	Feeling worry	ebi-a-GCST006950	rs10765762	T	C	T	C	-0.0140594	-0.0166347	0.541261	0.602296	FALSE	FALSE	FALSE	11	95434061	0.0426707	0.00820686	TRUE	reported	85	0.00235107	95434061	372869	2.23198e-09	11	TRUE	reported	igd	35.7604	2	1	TRUE	NA
Asthma	finn-b-ASTHMA_HOSPITAL_MAIN	Feeling worry	ebi-a-GCST006950	rs10959797	A	G	A	G	-0.0159269	0.0117599	0.209896	0.16509	FALSE	FALSE	FALSE	9	11431990	0.275719	0.010789	TRUE	reported	81	0.00285377	11431990	372869	2.391e-08	9	TRUE	reported	igd	31.1476	2	1	TRUE	NA
Asthma	finn-b-ASTHMA_HOSPITAL_MAIN	Feeling worry	ebi-a-GCST006950	rs11067376	G	A	G	A	0.0151039	0.0179824	0.359496	0.308195	FALSE	FALSE	FALSE	12	110027795	0.0373792	0.00863875	TRUE	reported	88	0.0024174	110027795	372869	4.16399e-10	12	TRUE	reported	igd	39.0374	2	1	TRUE	NA
Asthma	finn-b-ASTHMA_HOSPITAL_MAIN	Feeling worry	ebi-a-GCST006950	rs11152363	A	G	A	G	0.0171978	0.00993982	0.184398	0.198923	FALSE	FALSE	FALSE	18	53057188	0.320166	0.00999864	TRUE	reported	95	0.00302405	53057188	372869	1.29101e-08	18	TRUE	reported	igd	32.3421	2	1	TRUE	NA
Asthma	finn-b-ASTHMA_HOSPITAL_MAIN	Feeling worry	ebi-a-GCST006950	rs116962250	A	G	A	G	0.0352772	0.0148124	0.0383479	0.0245179	FALSE	FALSE	FALSE	19	743362	0.569795	0.026062	TRUE	reported	96	0.00605202	743362	372869	5.58303e-09	19	TRUE	reported	igd	33.9772	2	1	TRUE	NA
Asthma	finn-b-ASTHMA_HOSPITAL_MAIN	Feeling worry	ebi-a-GCST006950	rs13054099	C	T	C	T	0.0150235	0.011659	0.257393	0.223124	FALSE	FALSE	FALSE	22	41215672	0.22508	0.0096107	TRUE	reported	97	0.00265011	41215672	372869	1.43301e-08	22	TRUE	reported	igd	32.1377	2	1	TRUE	NA
Asthma	finn-b-ASTHMA_HOSPITAL_MAIN	Feeling worry	ebi-a-GCST006950	rs1375311	A	G	A	G	0.0165091	0.0223063	0.207134	0.198231	FALSE	FALSE	FALSE	2	168621005	0.0267375	0.0100691	TRUE	reported	66	0.00287415	168621005	372869	9.24102e-09	2	TRUE	reported	igd	32.9935	2	1	TRUE	NA
Asthma	finn-b-ASTHMA_HOSPITAL_MAIN	Feeling worry	ebi-a-GCST006950	rs1542212	G	T	G	T	0.0138036	-0.0125738	0.39305	0.307561	FALSE	FALSE	FALSE	3	35683935	0.147326	0.00867732	TRUE	reported	69	0.00238568	35683935	372869	7.20095e-09	3	TRUE	reported	igd	33.4781	2	1	TRUE	NA
Asthma	finn-b-ASTHMA_HOSPITAL_MAIN	Feeling worry	ebi-a-GCST006950	rs1697692	T	C	T	C	0.0130876	0.00925599	0.538058	0.476695	FALSE	FALSE	FALSE	3	107307503	0.248029	0.0080128	TRUE	reported	71	0.00233708	107307503	372869	2.14699e-08	3	TRUE	reported	igd	31.3598	2	1	TRUE	NA
Asthma	finn-b-ASTHMA_HOSPITAL_MAIN	Feeling worry	ebi-a-GCST006950	rs17688916	A	T	A	T	0.0198902	-0.0209069	0.196725	0.0605809	FALSE	TRUE	FALSE	17	43778680	0.220464	0.0170628	TRUE	reported	92	0.00298967	43778680	372869	2.87475e-11	17	TRUE	reported	igd	44.2621	2	1	TRUE	NA
Asthma	finn-b-ASTHMA_HOSPITAL_MAIN	Feeling worry	ebi-a-GCST006950	rs187580	G	T	G	T	-0.0175841	-0.020339	0.230751	0.233262	FALSE	FALSE	FALSE	5	102627355	0.0317088	0.00946853	TRUE	reported	75	0.00276306	102627355	372869	1.96002e-10	5	TRUE	reported	igd	40.5004	2	1	TRUE	NA
Asthma	finn-b-ASTHMA_HOSPITAL_MAIN	Feeling worry	ebi-a-GCST006950	rs2269426	A	G	A	G	0.0189979	0.0199921	0.359398	0.416281	FALSE	FALSE	FALSE	6	32076499	0.013774	0.00811666	TRUE	reported	77	0.00241458	32076499	372869	3.61826e-15	6	TRUE	reported	igd	61.9053	2	1	TRUE	NA
Asthma	finn-b-ASTHMA_HOSPITAL_MAIN	Feeling worry	ebi-a-GCST006950	rs2367724	T	C	T	C	0.0146601	0.00922634	0.668756	0.672666	FALSE	FALSE	FALSE	1	44107428	0.27757	0.00849732	TRUE	reported	60	0.00246265	44107428	372869	2.63099e-09	1	TRUE	reported	igd	35.4379	2	1	TRUE	NA
Asthma	finn-b-ASTHMA_HOSPITAL_MAIN	Feeling worry	ebi-a-GCST006950	rs2389499	G	A	G	A	-0.0147811	-0.00287238	0.751887	0.787422	FALSE	FALSE	FALSE	4	118969887	0.768875	0.00977513	TRUE	reported	74	0.00270123	118969887	372869	4.43803e-08	4	TRUE	reported	igd	29.9427	2	1	TRUE	NA
Asthma	finn-b-ASTHMA_HOSPITAL_MAIN	Feeling worry	ebi-a-GCST006950	rs2488398	C	G	C	G	-0.0202324	0.016586	0.215362	0.145154	FALSE	TRUE	FALSE	1	197701376	0.145281	0.0113884	TRUE	reported	59	0.00282536	197701376	372869	7.99834e-13	1	TRUE	reported	igd	51.2799	2	1	TRUE	NA
Asthma	finn-b-ASTHMA_HOSPITAL_MAIN	Feeling worry	ebi-a-GCST006950	rs274632	A	C	A	C	-0.0128876	-0.00236778	0.433318	0.395224	FALSE	FALSE	FALSE	7	86269181	0.772279	0.00818179	TRUE	reported	79	0.00234234	86269181	372869	3.748e-08	7	TRUE	reported	igd	30.2722	2	1	TRUE	NA
Asthma	finn-b-ASTHMA_HOSPITAL_MAIN	Feeling worry	ebi-a-GCST006950	rs28510415	G	A	G	A	0.0222575	0.0176895	0.0916168	0.105174	FALSE	FALSE	FALSE	9	98245026	0.175843	0.0130678	TRUE	reported	82	0.00402196	98245026	372869	3.125e-08	9	TRUE	reported	igd	30.6251	2	1	TRUE	NA
Asthma	finn-b-ASTHMA_HOSPITAL_MAIN	Feeling worry	ebi-a-GCST006950	rs3026389	G	C	G	C	-0.0168259	0.00351432	0.788882	0.775367	FALSE	TRUE	FALSE	11	31813529	0.713383	0.00956758	TRUE	reported	84	0.00283982	31813529	372869	3.12702e-09	11	TRUE	reported	igd	35.1055	2	1	TRUE	NA
Asthma	finn-b-ASTHMA_HOSPITAL_MAIN	Feeling worry	ebi-a-GCST006950	rs3808072	T	C	T	C	0.0167851	-0.000993689	0.270741	0.298862	FALSE	FALSE	FALSE	7	127595573	0.90957	0.00874871	TRUE	reported	78	0.00265084	127595573	372869	2.41402e-10	7	TRUE	reported	igd	40.0941	2	1	TRUE	NA
Asthma	finn-b-ASTHMA_HOSPITAL_MAIN	Feeling worry	ebi-a-GCST006950	rs4396680	G	A	G	A	-0.0163092	-0.0197827	0.796901	0.893944	FALSE	FALSE	FALSE	2	10178236	0.12864	0.0130194	TRUE	reported	65	0.00287995	10178236	372869	1.48799e-08	2	TRUE	reported	igd	32.0697	2	1	TRUE	NA
Asthma	finn-b-ASTHMA_HOSPITAL_MAIN	Feeling worry	ebi-a-GCST006950	rs4659554	G	A	G	A	-0.014125	-0.00522409	0.285395	0.326571	FALSE	FALSE	FALSE	1	240077309	0.539707	0.0085186	TRUE	reported	63	0.00257193	240077309	372869	3.98199e-08	1	TRUE	reported	igd	30.1619	2	1	TRUE	NA
Asthma	finn-b-ASTHMA_HOSPITAL_MAIN	Feeling worry	ebi-a-GCST006950	rs4919695	G	A	G	A	-0.0174237	-0.0229066	0.395999	0.382396	FALSE	FALSE	FALSE	10	104704017	0.00534921	0.00822438	TRUE	reported	83	0.00237316	104704017	372869	2.10184e-13	10	TRUE	reported	igd	53.9047	2	1	TRUE	NA
Asthma	finn-b-ASTHMA_HOSPITAL_MAIN	Feeling worry	ebi-a-GCST006950	rs55997507	C	G	C	G	0.015487	-0.00395692	0.603649	0.678521	FALSE	TRUE	FALSE	16	7666664	0.643101	0.00853947	TRUE	reported	91	0.00240593	7666664	372869	1.222e-10	16	TRUE	reported	igd	41.4351	2	1	TRUE	NA
Asthma	finn-b-ASTHMA_HOSPITAL_MAIN	Feeling worry	ebi-a-GCST006950	rs57462170	A	G	A	G	0.022544	0.0295129	0.107943	0.142339	FALSE	FALSE	FALSE	3	50239803	0.0095032	0.01138	TRUE	reported	70	0.00373988	50239803	372869	1.65699e-09	3	TRUE	reported	igd	36.3368	2	1	TRUE	NA
Asthma	finn-b-ASTHMA_HOSPITAL_MAIN	Feeling worry	ebi-a-GCST006950	rs58084604	T	C	T	C	-0.0168045	0.00634726	0.236497	0.185348	FALSE	FALSE	FALSE	18	57849429	0.536802	0.0102764	TRUE	reported	93	0.00272712	57849429	372869	7.16193e-10	18	TRUE	reported	igd	37.9702	2	1	TRUE	NA
Asthma	finn-b-ASTHMA_HOSPITAL_MAIN	Feeling worry	ebi-a-GCST006950	rs61957597	G	A	G	A	-0.0168336	-0.0103304	0.23255	0.275823	FALSE	FALSE	FALSE	13	58983958	0.248852	0.00895852	TRUE	reported	89	0.00275509	58983958	372869	9.963e-10	13	TRUE	reported	igd	37.3321	2	1	TRUE	NA
Asthma	finn-b-ASTHMA_HOSPITAL_MAIN	Feeling worry	ebi-a-GCST006950	rs62250713	G	A	G	A	0.0201536	0.00817388	0.624582	0.71907	FALSE	FALSE	FALSE	3	85513793	0.358421	0.00890034	TRUE	reported	68	0.0023961	85513793	372869	4.08037e-17	3	TRUE	reported	igd	70.7449	2	1	TRUE	NA
Asthma	finn-b-ASTHMA_HOSPITAL_MAIN	Feeling worry	ebi-a-GCST006950	rs6791142	C	T	C	T	0.0143307	0.001838	0.615571	0.53676	FALSE	FALSE	FALSE	3	136377377	0.81846	0.00800783	TRUE	reported	72	0.00238288	136377377	372869	1.81301e-09	3	TRUE	reported	igd	36.1685	2	1	TRUE	NA
Asthma	finn-b-ASTHMA_HOSPITAL_MAIN	Feeling worry	ebi-a-GCST006950	rs7152906	C	T	C	T	0.0149072	0.0244585	0.507194	0.494431	FALSE	FALSE	FALSE	14	75125540	0.00221539	0.00799369	TRUE	reported	90	0.00231839	75125540	372869	1.28e-10	14	TRUE	reported	igd	41.3446	2	1	TRUE	NA
Asthma	finn-b-ASTHMA_HOSPITAL_MAIN	Feeling worry	ebi-a-GCST006950	rs72893199	C	T	C	T	0.0182613	0.019261	0.221728	0.203887	FALSE	FALSE	FALSE	18	35182708	0.0521495	0.0099186	TRUE	reported	94	0.00279866	35182708	372869	6.79047e-11	18	TRUE	reported	igd	42.5758	2	1	TRUE	NA
Asthma	finn-b-ASTHMA_HOSPITAL_MAIN	Feeling worry	ebi-a-GCST006950	rs7543687	T	C	T	C	-0.0164255	-0.000177926	0.201925	0.223129	FALSE	FALSE	FALSE	1	21657507	0.985288	0.00964919	TRUE	reported	62	0.00295636	21657507	372869	2.75302e-08	1	TRUE	reported	igd	30.869	2	1	TRUE	NA
Asthma	finn-b-ASTHMA_HOSPITAL_MAIN	Feeling worry	ebi-a-GCST006950	rs7567451	T	G	T	G	0.0142609	-0.00831735	0.720293	0.740068	FALSE	FALSE	FALSE	2	157053380	0.362349	0.00913093	TRUE	reported	64	0.00258677	157053380	372869	3.52103e-08	2	TRUE	reported	igd	30.3933	2	1	TRUE	NA
Asthma	finn-b-ASTHMA_HOSPITAL_MAIN	Feeling worry	ebi-a-GCST006950	rs9462364	G	A	G	A	0.0138002	-0.0149938	0.505824	0.407395	FALSE	FALSE	FALSE	6	11997050	0.0649412	0.00812379	TRUE	reported	76	0.00233191	11997050	372869	3.26302e-09	6	TRUE	reported	igd	35.0225	2	1	TRUE	NA
Asthma	finn-b-ASTHMA_HOSPITAL_MAIN	Feeling fed-up	ebi-a-GCST006947	rs10144845	T	C	T	C	0.015147	0.0185329	0.679702	0.612206	FALSE	FALSE	FALSE	14	75237770	0.0236865	0.00819251	TRUE	reported	379	0.00247661	75237770	374971	9.5971e-10	14	TRUE	reported	igd	37.4057	2	1	TRUE	NA
Asthma	finn-b-ASTHMA_HOSPITAL_MAIN	Feeling fed-up	ebi-a-GCST006947	rs10409264	A	G	A	G	-0.0202959	-0.0121778	0.171851	0.215703	FALSE	FALSE	FALSE	19	32896846	0.208715	0.00968714	TRUE	reported	388	0.00307141	32896846	374971	3.90122e-11	19	TRUE	reported	igd	43.6658	2	1	TRUE	NA
Asthma	finn-b-ASTHMA_HOSPITAL_MAIN	Feeling fed-up	ebi-a-GCST006947	rs10838635	A	G	A	G	0.0169526	-0.0063932	0.752836	0.70033	FALSE	FALSE	FALSE	11	46945227	0.464297	0.00873639	TRUE	reported	377	0.00269046	46945227	374971	2.96497e-10	11	TRUE	reported	igd	39.7027	2	1	TRUE	NA
Asthma	finn-b-ASTHMA_HOSPITAL_MAIN	Feeling fed-up	ebi-a-GCST006947	rs11209175	T	C	T	C	-0.0147072	-0.0202121	0.627539	0.487129	FALSE	FALSE	FALSE	1	68374828	0.0116665	0.00801408	TRUE	reported	363	0.00240354	68374828	374971	9.43192e-10	1	TRUE	reported	igd	37.4418	2	1	TRUE	NA
Asthma	finn-b-ASTHMA_HOSPITAL_MAIN	Feeling fed-up	ebi-a-GCST006947	rs1439253	A	G	A	G	-0.0146473	0.00680084	0.421921	0.351597	FALSE	FALSE	FALSE	2	212717215	0.417644	0.00839075	TRUE	reported	367	0.00234319	212717215	374971	4.07399e-10	2	TRUE	reported	igd	39.0751	2	1	TRUE	NA
Asthma	finn-b-ASTHMA_HOSPITAL_MAIN	Feeling fed-up	ebi-a-GCST006947	rs17018482	A	C	A	C	0.0191306	-0.00945025	0.191739	0.192249	FALSE	FALSE	FALSE	3	81129944	0.349712	0.0101056	TRUE	reported	370	0.00294453	81129944	374971	8.19219e-11	3	TRUE	reported	igd	42.211	2	1	TRUE	NA
Asthma	finn-b-ASTHMA_HOSPITAL_MAIN	Feeling fed-up	ebi-a-GCST006947	rs17194468	T	C	T	C	0.0207976	0.00425935	0.115026	0.144396	FALSE	FALSE	FALSE	2	204252908	0.708207	0.0113805	TRUE	reported	366	0.0036258	204252908	374971	9.70801e-09	2	TRUE	reported	igd	32.9017	2	1	TRUE	NA
Asthma	finn-b-ASTHMA_HOSPITAL_MAIN	Feeling fed-up	ebi-a-GCST006947	rs17711053	G	A	G	A	-0.0188121	0.0126191	0.136297	0.13758	FALSE	FALSE	FALSE	2	215439708	0.277559	0.0116218	TRUE	reported	365	0.00337438	215439708	374971	2.46899e-08	2	TRUE	reported	igd	31.0804	2	1	TRUE	NA
Asthma	finn-b-ASTHMA_HOSPITAL_MAIN	Feeling fed-up	ebi-a-GCST006947	rs2149351	G	T	G	T	-0.0149485	-0.00575315	0.761015	0.819976	FALSE	FALSE	FALSE	9	120501644	0.581407	0.010435	TRUE	reported	375	0.00272187	120501644	374971	3.97704e-08	9	TRUE	reported	igd	30.162	2	1	TRUE	NA
Asthma	finn-b-ASTHMA_HOSPITAL_MAIN	Feeling fed-up	ebi-a-GCST006947	rs34641928	G	A	G	A	0.0158624	-0.0232912	0.2327	0.239913	FALSE	FALSE	FALSE	15	74198181	0.0129229	0.00936939	TRUE	reported	382	0.00274625	74198181	374971	7.64504e-09	15	TRUE	reported	igd	33.3624	2	1	TRUE	NA
Asthma	finn-b-ASTHMA_HOSPITAL_MAIN	Feeling fed-up	ebi-a-GCST006947	rs34668726	G	C	G	C	0.0219302	-0.013471	0.164731	0.153167	FALSE	TRUE	FALSE	2	23895901	0.224649	0.011094	TRUE	reported	364	0.00312307	23895901	374971	2.19079e-12	2	TRUE	reported	igd	49.3085	2	1	TRUE	NA
Asthma	finn-b-ASTHMA_HOSPITAL_MAIN	Feeling fed-up	ebi-a-GCST006947	rs4625	G	A	G	A	-0.0161541	-0.0138089	0.303255	0.440136	FALSE	FALSE	FALSE	3	49572140	0.0869921	0.00806835	TRUE	reported	369	0.00251347	49572140	374971	1.299e-10	3	TRUE	reported	igd	41.3065	2	1	TRUE	NA
Asthma	finn-b-ASTHMA_HOSPITAL_MAIN	Feeling fed-up	ebi-a-GCST006947	rs4630591	T	C	T	C	0.0250289	-0.0339574	0.198844	0.0792408	FALSE	FALSE	FALSE	17	44192568	0.0233405	0.0149737	TRUE	reported	384	0.00293079	44192568	374971	1.34307e-17	17	TRUE	reported	igd	72.9313	2	1	TRUE	NA
Asthma	finn-b-ASTHMA_HOSPITAL_MAIN	Feeling fed-up	ebi-a-GCST006947	rs4799949	T	C	T	C	-0.017691	-0.0197726	0.655361	0.734352	FALSE	FALSE	FALSE	18	35155910	0.0288397	0.00904643	TRUE	reported	386	0.00243544	35155910	374971	3.77138e-13	18	TRUE	reported	igd	52.7655	2	1	TRUE	NA
Asthma	finn-b-ASTHMA_HOSPITAL_MAIN	Feeling fed-up	ebi-a-GCST006947	rs4899292	G	A	G	A	0.0136778	0.0187227	0.659554	0.630056	FALSE	FALSE	FALSE	14	69704052	0.0235592	0.00826887	TRUE	reported	380	0.00243941	69704052	374971	2.054e-08	14	TRUE	reported	igd	31.4386	2	1	TRUE	NA
Asthma	finn-b-ASTHMA_HOSPITAL_MAIN	Feeling fed-up	ebi-a-GCST006947	rs599550	A	G	A	G	0.0248329	0.0107881	0.852215	0.870176	FALSE	FALSE	FALSE	18	53252388	0.364207	0.0118893	TRUE	reported	387	0.00326577	53252388	374971	2.87674e-14	18	TRUE	reported	igd	57.8207	2	1	TRUE	NA
Asthma	finn-b-ASTHMA_HOSPITAL_MAIN	Feeling fed-up	ebi-a-GCST006947	rs6031966	T	G	T	G	0.0132067	-0.0141682	0.467987	0.574021	FALSE	FALSE	FALSE	20	43692633	0.0791972	0.00807138	TRUE	reported	389	0.00231615	43692633	374971	1.184e-08	20	TRUE	reported	igd	32.5129	2	1	TRUE	NA
Asthma	finn-b-ASTHMA_HOSPITAL_MAIN	Feeling fed-up	ebi-a-GCST006947	rs61744010	T	G	T	G	0.0128224	0.0103012	0.437854	0.412505	FALSE	FALSE	FALSE	16	88776499	0.207023	0.00816395	TRUE	reported	383	0.00233473	88776499	374971	3.97301e-08	16	TRUE	reported	igd	30.1624	2	1	TRUE	NA
Asthma	finn-b-ASTHMA_HOSPITAL_MAIN	Feeling fed-up	ebi-a-GCST006947	rs6862766	T	C	T	C	-0.01436	-0.0166196	0.553521	0.524478	FALSE	FALSE	FALSE	5	24156932	0.0379079	0.00800615	TRUE	reported	373	0.00233382	24156932	374971	7.61395e-10	5	TRUE	reported	igd	37.8594	2	1	TRUE	NA
Asthma	finn-b-ASTHMA_HOSPITAL_MAIN	Feeling fed-up	ebi-a-GCST006947	rs7334060	C	T	C	T	-0.0131873	0.00407737	0.357385	0.344865	FALSE	FALSE	FALSE	13	55728751	0.627269	0.00839702	TRUE	reported	378	0.00241304	55728751	374971	4.61796e-08	13	TRUE	reported	igd	29.8664	2	1	TRUE	NA
Asthma	finn-b-ASTHMA_HOSPITAL_MAIN	Feeling fed-up	ebi-a-GCST006947	rs77087420	G	A	G	A	-0.0289547	-0.00285987	0.0523652	0.048297	FALSE	FALSE	FALSE	4	123122856	0.877759	0.0185935	TRUE	reported	371	0.00518995	123122856	374971	2.41301e-08	4	TRUE	reported	igd	31.1252	2	1	TRUE	NA
Asthma	finn-b-ASTHMA_HOSPITAL_MAIN	Feeling fed-up	ebi-a-GCST006947	rs783537	G	A	G	A	-0.0142909	-0.0105256	0.648644	0.670892	FALSE	FALSE	FALSE	15	83252807	0.21585	0.00850462	TRUE	reported	381	0.00242219	83252807	374971	3.63103e-09	15	TRUE	reported	igd	34.8099	2	1	TRUE	NA
Asthma	finn-b-ASTHMA_HOSPITAL_MAIN	Feeling fed-up	ebi-a-GCST006947	rs9842349	T	C	T	C	-0.0142151	0.000401711	0.307085	0.275281	FALSE	FALSE	FALSE	3	45320986	0.964201	0.0089502	TRUE	reported	368	0.00250575	45320986	374971	1.40101e-08	3	TRUE	reported	igd	32.1828	2	1	TRUE	NA
Asthma	finn-b-ASTHMA_HOSPITAL_MAIN	Feeling fed-up	ebi-a-GCST006947	rs997091	C	A	C	A	-0.0140507	0.00236827	0.367352	0.352283	FALSE	FALSE	FALSE	4	28692943	0.77734	0.00837472	TRUE	reported	372	0.00241008	28692943	374971	5.55597e-09	4	TRUE	reported	igd	33.9886	2	1	TRUE	NA
Asthma	finn-b-ASTHMA_HOSPITAL_MAIN	Feeling hurt	ebi-a-GCST006951	rs10117184	G	A	G	A	-0.0160335	0.00864005	0.231023	0.190435	FALSE	FALSE	FALSE	9	11256918	0.398291	0.0102288	TRUE	reported	16	0.00278796	11256918	372047	8.87095e-09	9	TRUE	reported	igd	33.0738	2	1	TRUE	NA
Asthma	finn-b-ASTHMA_HOSPITAL_MAIN	Feeling hurt	ebi-a-GCST006951	rs10210652	A	G	A	G	0.0153477	0.0206002	0.347252	0.367094	FALSE	FALSE	FALSE	2	148469593	0.0132819	0.00831954	TRUE	reported	5	0.00243807	148469593	372047	3.07603e-10	2	TRUE	reported	igd	39.6273	2	1	TRUE	NA
Asthma	finn-b-ASTHMA_HOSPITAL_MAIN	Feeling hurt	ebi-a-GCST006951	rs10511285	G	T	G	T	0.0130829	0.00929691	0.459246	0.436294	FALSE	FALSE	FALSE	3	110103126	0.250773	0.00809501	TRUE	reported	7	0.0023484	110103126	372047	2.53099e-08	3	TRUE	reported	igd	31.0359	2	1	TRUE	NA
Asthma	finn-b-ASTHMA_HOSPITAL_MAIN	Feeling hurt	ebi-a-GCST006951	rs10850379	T	C	T	C	0.0143923	0.0174911	0.425983	0.3988	FALSE	FALSE	FALSE	12	110002777	0.0318706	0.00815047	TRUE	reported	20	0.00234593	110002777	372047	8.50609e-10	12	TRUE	reported	igd	37.6383	2	1	TRUE	NA
Asthma	finn-b-ASTHMA_HOSPITAL_MAIN	Feeling hurt	ebi-a-GCST006951	rs10891564	A	G	A	G	0.0148506	-0.000241718	0.388119	0.534545	FALSE	FALSE	FALSE	11	113374013	0.975924	0.00800958	TRUE	reported	19	0.00238143	113374013	372047	4.47796e-10	11	TRUE	reported	igd	38.8877	2	1	TRUE	NA
Asthma	finn-b-ASTHMA_HOSPITAL_MAIN	Feeling hurt	ebi-a-GCST006951	rs11663050	G	T	G	T	-0.0196964	-0.0141221	0.642196	0.716118	FALSE	FALSE	FALSE	18	35201153	0.111756	0.00887987	TRUE	reported	27	0.00242357	35201153	372047	4.40656e-16	18	TRUE	reported	igd	66.0484	2	1	TRUE	NA
Asthma	finn-b-ASTHMA_HOSPITAL_MAIN	Feeling hurt	ebi-a-GCST006951	rs11767715	T	C	T	C	-0.0200211	-0.00840823	0.132418	0.137147	FALSE	FALSE	FALSE	7	39129941	0.468305	0.0115937	TRUE	reported	12	0.00344657	39129941	372047	6.28594e-09	7	TRUE	reported	igd	33.7444	2	1	TRUE	NA
Asthma	finn-b-ASTHMA_HOSPITAL_MAIN	Feeling hurt	ebi-a-GCST006951	rs12028465	A	G	A	G	-0.0136625	-0.00966362	0.400161	0.433153	FALSE	FALSE	FALSE	1	53736136	0.230069	0.0080518	TRUE	reported	2	0.00236908	53736136	372047	8.05304e-09	1	TRUE	reported	igd	33.2584	2	1	TRUE	NA
Asthma	finn-b-ASTHMA_HOSPITAL_MAIN	Feeling hurt	ebi-a-GCST006951	rs1231375	C	T	C	T	-0.019133	0.00898998	0.861237	0.892709	FALSE	FALSE	FALSE	9	25755952	0.487051	0.0129351	TRUE	reported	17	0.00336197	25755952	372047	1.262e-08	9	TRUE	reported	igd	32.3876	2	1	TRUE	NA
Asthma	finn-b-ASTHMA_HOSPITAL_MAIN	Feeling hurt	ebi-a-GCST006951	rs12933611	G	T	G	T	0.0131518	-0.00440025	0.373652	0.395145	FALSE	FALSE	FALSE	16	13765383	0.589906	0.00816417	TRUE	reported	23	0.00240876	13765383	372047	4.75204e-08	16	TRUE	reported	igd	29.8115	2	1	TRUE	NA
Asthma	finn-b-ASTHMA_HOSPITAL_MAIN	Feeling hurt	ebi-a-GCST006951	rs145965565	G	T	G	T	0.0269671	0.0214886	0.0906455	0.107835	FALSE	FALSE	FALSE	9	98273305	0.0961236	0.0129142	TRUE	reported	15	0.00405155	98273305	372047	2.81709e-11	9	TRUE	reported	igd	44.3023	2	1	TRUE	NA
Asthma	finn-b-ASTHMA_HOSPITAL_MAIN	Feeling hurt	ebi-a-GCST006951	rs17532098	T	C	T	C	0.0213159	0.00956877	0.102583	0.115615	FALSE	FALSE	FALSE	9	96262725	0.442558	0.0124613	TRUE	reported	14	0.00383035	96262725	372047	2.62803e-08	9	TRUE	reported	igd	30.9692	2	1	TRUE	NA
Asthma	finn-b-ASTHMA_HOSPITAL_MAIN	Feeling hurt	ebi-a-GCST006951	rs1978573	T	C	T	C	-0.0142756	0.00391829	0.300324	0.384598	FALSE	FALSE	FALSE	2	185459544	0.633515	0.00821815	TRUE	reported	6	0.00254784	185459544	372047	2.10698e-08	2	TRUE	reported	igd	31.3938	2	1	TRUE	NA
Asthma	finn-b-ASTHMA_HOSPITAL_MAIN	Feeling hurt	ebi-a-GCST006951	rs2027798	T	C	T	C	-0.013436	-0.0058244	0.580897	0.673711	FALSE	FALSE	FALSE	5	149439044	0.495182	0.00853905	TRUE	reported	10	0.00236216	149439044	372047	1.28399e-08	5	TRUE	reported	igd	32.3535	2	1	TRUE	NA
Asthma	finn-b-ASTHMA_HOSPITAL_MAIN	Feeling hurt	ebi-a-GCST006951	rs2102923	G	A	G	A	0.0139333	0.0226724	0.627608	0.622562	FALSE	FALSE	FALSE	14	69662105	0.00598632	0.00824891	TRUE	reported	21	0.00241354	69662105	372047	7.79094e-09	14	TRUE	reported	igd	33.3272	2	1	TRUE	NA
Asthma	finn-b-ASTHMA_HOSPITAL_MAIN	Feeling hurt	ebi-a-GCST006951	rs219226	C	T	C	T	-0.0148161	0.0103107	0.757344	0.843273	FALSE	FALSE	FALSE	2	205014049	0.349394	0.0110184	TRUE	reported	4	0.00271755	205014049	372047	4.97302e-08	2	TRUE	reported	igd	29.7244	2	1	TRUE	NA
Asthma	finn-b-ASTHMA_HOSPITAL_MAIN	Feeling hurt	ebi-a-GCST006951	rs2488401	T	C	T	C	-0.0186452	0.0192256	0.209268	0.144285	FALSE	FALSE	FALSE	1	197702401	0.0922593	0.0114194	TRUE	reported	1	0.00289027	197702401	372047	1.109e-10	1	TRUE	reported	igd	41.6157	2	1	TRUE	NA
Asthma	finn-b-ASTHMA_HOSPITAL_MAIN	Feeling hurt	ebi-a-GCST006951	rs4652676	A	G	A	G	0.0148069	0.00414469	0.246938	0.238209	FALSE	FALSE	FALSE	1	181698693	0.658194	0.0093685	TRUE	reported	3	0.0027005	181698693	372047	4.171e-08	1	TRUE	reported	igd	30.0635	2	1	TRUE	NA
Asthma	finn-b-ASTHMA_HOSPITAL_MAIN	Feeling hurt	ebi-a-GCST006951	rs4791774	G	A	G	A	-0.0128464	-0.00629023	0.463908	0.452362	FALSE	FALSE	FALSE	17	8932119	0.433745	0.00803555	TRUE	reported	26	0.00234081	8932119	372047	4.07296e-08	17	TRUE	reported	igd	30.1183	2	1	TRUE	NA
Asthma	finn-b-ASTHMA_HOSPITAL_MAIN	Feeling hurt	ebi-a-GCST006951	rs4868774	G	A	G	A	-0.0172731	0.00805455	0.177192	0.136028	FALSE	FALSE	FALSE	5	166054544	0.489354	0.0116507	TRUE	reported	9	0.0030757	166054544	372047	1.94899e-08	5	TRUE	reported	igd	31.5393	2	1	TRUE	NA
Asthma	finn-b-ASTHMA_HOSPITAL_MAIN	Feeling hurt	ebi-a-GCST006951	rs545853	A	G	A	G	-0.0130672	0.00521184	0.537648	0.617525	FALSE	FALSE	FALSE	18	77529844	0.527468	0.0082482	TRUE	reported	28	0.00235276	77529844	372047	2.79602e-08	18	TRUE	reported	igd	30.8468	2	1	TRUE	NA
Asthma	finn-b-ASTHMA_HOSPITAL_MAIN	Feeling hurt	ebi-a-GCST006951	rs62035176	A	G	A	G	-0.013401	0.00837061	0.641118	0.696114	FALSE	FALSE	FALSE	16	82878155	0.334793	0.00867866	TRUE	reported	24	0.00242639	82878155	372047	3.34203e-08	16	TRUE	reported	igd	30.5037	2	1	TRUE	NA
Asthma	finn-b-ASTHMA_HOSPITAL_MAIN	Feeling hurt	ebi-a-GCST006951	rs62268962	T	A	T	A	-0.0155776	-0.0156622	0.219591	0.224869	FALSE	TRUE	FALSE	3	113917372	0.101354	0.00955992	TRUE	reported	8	0.00282101	113917372	372047	3.35197e-08	3	TRUE	reported	igd	30.4924	2	1	TRUE	NA
Asthma	finn-b-ASTHMA_HOSPITAL_MAIN	Feeling guilty	ebi-a-GCST006945	rs10119773	G	A	G	A	0.0157348	0.00433616	0.534002	0.509372	FALSE	FALSE	FALSE	9	23736400	0.589384	0.00803395	TRUE	reported	396	0.00237794	23736400	373380	3.67282e-11	9	TRUE	reported	igd	43.7845	2	1	TRUE	NA
Asthma	finn-b-ASTHMA_HOSPITAL_MAIN	Feeling guilty	ebi-a-GCST006945	rs12420205	T	C	T	C	0.0149574	0.0232427	0.677505	0.826592	FALSE	FALSE	FALSE	11	113394035	0.0299171	0.0107051	TRUE	reported	398	0.00250207	113394035	373380	2.26402e-09	11	TRUE	reported	igd	35.7366	2	1	TRUE	NA
Asthma	finn-b-ASTHMA_HOSPITAL_MAIN	Feeling guilty	ebi-a-GCST006945	rs12528131	G	A	G	A	0.0149215	-0.00313051	0.4826	0.494781	FALSE	FALSE	FALSE	6	105389104	0.696465	0.00802495	TRUE	reported	394	0.00232422	105389104	373380	1.36499e-10	6	TRUE	reported	igd	41.2164	2	1	TRUE	NA
Asthma	finn-b-ASTHMA_HOSPITAL_MAIN	Feeling guilty	ebi-a-GCST006945	rs1557339	A	C	A	C	-0.0166649	-0.0199438	0.738067	0.77835	FALSE	FALSE	FALSE	18	35129076	0.0383663	0.00963043	TRUE	reported	402	0.00265915	35129076	373380	3.68604e-10	18	TRUE	reported	igd	39.2753	2	1	TRUE	NA
Asthma	finn-b-ASTHMA_HOSPITAL_MAIN	Feeling guilty	ebi-a-GCST006945	rs2109648	A	G	A	G	0.0141103	0.00503906	0.63965	0.675475	FALSE	FALSE	FALSE	17	64489704	0.554059	0.0085164	TRUE	reported	400	0.00241614	64489704	373380	5.21603e-09	17	TRUE	reported	igd	34.1058	2	1	TRUE	NA
Asthma	finn-b-ASTHMA_HOSPITAL_MAIN	Feeling guilty	ebi-a-GCST006945	rs34657012	A	C	A	C	0.0154767	0.0154933	0.279037	0.282838	FALSE	FALSE	FALSE	2	23602602	0.0808295	0.00887413	TRUE	reported	391	0.00258463	23602602	373380	2.13e-09	2	TRUE	reported	igd	35.8558	2	1	TRUE	NA
Asthma	finn-b-ASTHMA_HOSPITAL_MAIN	Feeling guilty	ebi-a-GCST006945	rs35623509	G	C	G	C	-0.0146763	0.0058015	0.271529	0.313515	FALSE	TRUE	FALSE	9	120001431	0.500307	0.0086075	TRUE	reported	397	0.00261423	120001431	373380	1.97301e-08	9	TRUE	reported	igd	31.5171	2	1	TRUE	NA
Asthma	finn-b-ASTHMA_HOSPITAL_MAIN	Feeling guilty	ebi-a-GCST006945	rs55769038	A	G	A	G	-0.0160833	0.0105763	0.578002	0.508557	FALSE	FALSE	FALSE	11	13331808	0.18639	0.00800422	TRUE	reported	399	0.00235068	13331808	373380	7.83069e-12	11	TRUE	reported	igd	46.8127	2	1	TRUE	NA
Asthma	finn-b-ASTHMA_HOSPITAL_MAIN	Feeling guilty	ebi-a-GCST006945	rs56343114	G	C	G	C	0.0247969	-0.0265716	0.143745	0.0985398	FALSE	TRUE	FALSE	2	23900629	0.0479656	0.0134358	TRUE	reported	393	0.00330097	23900629	373380	5.83445e-14	2	TRUE	reported	igd	56.4302	2	1	TRUE	NA
Asthma	finn-b-ASTHMA_HOSPITAL_MAIN	Feeling guilty	ebi-a-GCST006945	rs681875	A	C	A	C	0.0170061	0.02671	0.206279	0.198924	FALSE	FALSE	FALSE	1	37161255	0.00730331	0.00995645	TRUE	reported	390	0.00287168	37161255	373380	3.176e-09	1	TRUE	reported	igd	35.0701	2	1	TRUE	NA
Asthma	finn-b-ASTHMA_HOSPITAL_MAIN	Feeling guilty	ebi-a-GCST006945	rs6986	C	G	C	G	0.0201436	-0.000292477	0.223335	0.1766	FALSE	TRUE	FALSE	6	30313340	0.977721	0.0104732	TRUE	reported	395	0.00277996	30313340	373380	4.30527e-13	6	TRUE	reported	igd	52.5046	2	1	TRUE	NA
Asthma	finn-b-ASTHMA_HOSPITAL_MAIN	Feeling guilty	ebi-a-GCST006945	rs77804065	T	C	T	C	0.0175056	-0.0147229	0.217158	0.105019	FALSE	FALSE	FALSE	17	43810896	0.262477	0.0131389	TRUE	reported	401	0.00283353	43810896	373380	6.47903e-10	17	TRUE	reported	igd	38.1679	2	1	TRUE	NA
Asthma	finn-b-ASTHMA_HOSPITAL_MAIN	Feeling guilty	ebi-a-GCST006945	rs780024	A	T	A	T	0.0135416	0.000558521	0.341371	0.369669	FALSE	TRUE	FALSE	2	125052996	0.946191	0.00827556	TRUE	reported	392	0.00247335	125052996	373380	4.37301e-08	2	TRUE	reported	igd	29.9757	2	1	TRUE	NA
Asthma	finn-b-ASTHMA_HOSPITAL_MAIN	Feeling miserable	ebi-a-GCST006943	rs10156548	C	G	C	G	-0.015186	-0.00237032	0.62954	0.655554	FALSE	TRUE	FALSE	9	23318433	0.777934	0.00840505	TRUE	reported	176	0.00240933	23318433	376097	2.92698e-10	9	TRUE	reported	igd	39.7278	2	1	TRUE	NA
Asthma	finn-b-ASTHMA_HOSPITAL_MAIN	Feeling miserable	ebi-a-GCST006943	rs11039149	G	A	G	A	0.0191286	0.00551787	0.269477	0.184227	FALSE	FALSE	FALSE	11	47276675	0.591669	0.0102865	TRUE	reported	181	0.00260005	47276675	376097	1.87413e-13	11	TRUE	reported	igd	54.1256	2	1	TRUE	NA
Asthma	finn-b-ASTHMA_HOSPITAL_MAIN	Feeling miserable	ebi-a-GCST006943	rs113829044	C	T	C	T	0.0364444	-0.0179271	0.0350783	0.0447334	FALSE	FALSE	FALSE	11	27664695	0.354358	0.0193562	TRUE	reported	183	0.00627055	27664695	376097	6.16198e-09	11	TRUE	reported	igd	33.7793	2	1	TRUE	NA
Asthma	finn-b-ASTHMA_HOSPITAL_MAIN	Feeling miserable	ebi-a-GCST006943	rs114306779	T	G	T	G	0.0306091	-0.025922	0.0454641	0.0349217	FALSE	FALSE	FALSE	3	35240632	0.239895	0.0220566	TRUE	reported	167	0.00555822	35240632	376097	3.64704e-08	3	TRUE	reported	igd	30.327	2	1	TRUE	NA
Asthma	finn-b-ASTHMA_HOSPITAL_MAIN	Feeling miserable	ebi-a-GCST006943	rs11599236	C	T	C	T	-0.0168124	0.00722663	0.407423	0.480246	FALSE	FALSE	FALSE	10	106454672	0.367387	0.00801731	TRUE	reported	177	0.00238373	106454672	376097	1.75186e-12	10	TRUE	reported	igd	49.7445	2	1	TRUE	NA
Asthma	finn-b-ASTHMA_HOSPITAL_MAIN	Feeling miserable	ebi-a-GCST006943	rs11608355	C	T	C	T	0.0145016	0.0149341	0.316757	0.229097	FALSE	FALSE	FALSE	12	109879292	0.117551	0.00954171	TRUE	reported	185	0.00248613	109879292	376097	5.428e-09	12	TRUE	reported	igd	34.0239	2	1	TRUE	NA
Asthma	finn-b-ASTHMA_HOSPITAL_MAIN	Feeling miserable	ebi-a-GCST006943	rs12094143	G	C	G	C	-0.0356726	0.0142201	0.0348655	0.0175534	FALSE	TRUE	FALSE	1	174481124	0.639515	0.0303604	TRUE	reported	161	0.00629814	174481124	376097	1.47901e-08	1	TRUE	reported	igd	32.0808	2	1	TRUE	NA
Asthma	finn-b-ASTHMA_HOSPITAL_MAIN	Feeling miserable	ebi-a-GCST006943	rs13018407	C	T	C	T	0.0134661	0.0103884	0.342545	0.404915	FALSE	FALSE	FALSE	2	172973900	0.201503	0.00813323	TRUE	reported	165	0.00243467	172973900	376097	3.182e-08	2	TRUE	reported	igd	30.5917	2	1	TRUE	NA
Asthma	finn-b-ASTHMA_HOSPITAL_MAIN	Feeling miserable	ebi-a-GCST006943	rs1422191	A	G	A	G	0.0173257	0.0111522	0.165914	0.119664	FALSE	FALSE	FALSE	5	87949158	0.36546	0.0123227	TRUE	reported	172	0.00310219	87949158	376097	2.34299e-08	5	TRUE	reported	igd	31.1921	2	1	TRUE	NA
Asthma	finn-b-ASTHMA_HOSPITAL_MAIN	Feeling miserable	ebi-a-GCST006943	rs17681615	A	G	A	G	0.0145435	0.0125416	0.329342	0.294166	FALSE	FALSE	FALSE	18	50124619	0.153318	0.00878321	TRUE	reported	191	0.00246166	50124619	376097	3.45597e-09	18	TRUE	reported	igd	34.9045	2	1	TRUE	NA
Asthma	finn-b-ASTHMA_HOSPITAL_MAIN	Feeling miserable	ebi-a-GCST006943	rs2042555	A	G	A	G	0.0131717	0.0124263	0.41045	0.495408	FALSE	FALSE	FALSE	2	148555489	0.120629	0.00800591	TRUE	reported	163	0.00234873	148555489	376097	2.04701e-08	2	TRUE	reported	igd	31.4498	2	1	TRUE	NA
Asthma	finn-b-ASTHMA_HOSPITAL_MAIN	Feeling miserable	ebi-a-GCST006943	rs2312147	C	T	C	T	0.0174783	0.0148794	0.623954	0.633129	FALSE	FALSE	FALSE	2	58222928	0.0721573	0.00827496	TRUE	reported	166	0.00238157	58222928	376097	2.1508e-13	2	TRUE	reported	igd	53.8607	2	1	TRUE	NA
Asthma	finn-b-ASTHMA_HOSPITAL_MAIN	Feeling miserable	ebi-a-GCST006943	rs35994060	T	A	T	A	0.0160062	-0.00938794	0.387895	0.391364	FALSE	TRUE	FALSE	17	2589488	0.251462	0.00818616	TRUE	reported	190	0.00239184	2589488	376097	2.20699e-11	17	TRUE	reported	igd	44.7829	2	1	TRUE	NA
Asthma	finn-b-ASTHMA_HOSPITAL_MAIN	Feeling miserable	ebi-a-GCST006943	rs3795310	T	C	T	C	0.0141533	-0.0164741	0.459361	0.352991	FALSE	FALSE	FALSE	1	8431607	0.0489903	0.00836809	TRUE	reported	160	0.00231793	8431607	376097	1.024e-09	1	TRUE	reported	igd	37.2833	2	1	TRUE	NA
Asthma	finn-b-ASTHMA_HOSPITAL_MAIN	Feeling miserable	ebi-a-GCST006943	rs41286287	A	T	A	T	0.0257655	-0.0360107	0.0707157	0.0263346	FALSE	TRUE	FALSE	6	29579991	0.150288	0.0250333	TRUE	reported	173	0.00450131	29579991	376097	1.03801e-08	6	TRUE	reported	igd	32.7642	2	1	TRUE	NA
Asthma	finn-b-ASTHMA_HOSPITAL_MAIN	Feeling miserable	ebi-a-GCST006943	rs4245154	G	A	G	A	-0.0145065	-0.0242913	0.431123	0.258705	FALSE	FALSE	FALSE	11	113388674	0.00854083	0.00923655	TRUE	reported	180	0.00234202	113388674	376097	5.87598e-10	11	TRUE	reported	igd	38.3658	2	1	TRUE	NA
Asthma	finn-b-ASTHMA_HOSPITAL_MAIN	Feeling miserable	ebi-a-GCST006943	rs4424705	A	T	A	T	0.0160474	-0.00811339	0.256746	0.313962	FALSE	TRUE	FALSE	11	112863579	0.34572	0.0086045	TRUE	reported	184	0.00264242	112863579	376097	1.258e-09	11	TRUE	reported	igd	36.8813	2	1	TRUE	NA
Asthma	finn-b-ASTHMA_HOSPITAL_MAIN	Feeling miserable	ebi-a-GCST006943	rs45510091	G	A	G	A	-0.029566	-0.00273739	0.0523298	0.0482979	FALSE	FALSE	FALSE	4	123186393	0.882953	0.018593	TRUE	reported	171	0.00518065	123186393	376097	1.15199e-08	4	TRUE	reported	igd	32.5699	2	1	TRUE	NA
Asthma	finn-b-ASTHMA_HOSPITAL_MAIN	Feeling miserable	ebi-a-GCST006943	rs4757142	A	G	A	G	-0.0137239	0.00348586	0.596599	0.564148	FALSE	FALSE	FALSE	11	13325695	0.664127	0.00802781	TRUE	reported	182	0.00238345	13325695	376097	8.53591e-09	11	TRUE	reported	igd	33.1545	2	1	TRUE	NA
Asthma	finn-b-ASTHMA_HOSPITAL_MAIN	Feeling miserable	ebi-a-GCST006943	rs55731231	G	C	G	C	0.0176736	0.0192381	0.221154	0.203886	FALSE	TRUE	FALSE	18	35183274	0.0524348	0.00991884	TRUE	reported	192	0.0027894	35183274	376097	2.36499e-10	18	TRUE	reported	igd	40.1447	2	1	TRUE	NA
Asthma	finn-b-ASTHMA_HOSPITAL_MAIN	Feeling miserable	ebi-a-GCST006943	rs55893771	T	C	T	C	-0.0226012	-0.0211266	0.14549	0.184607	FALSE	FALSE	FALSE	7	2096255	0.0400857	0.0102913	TRUE	reported	174	0.00328458	2096255	376097	5.94429e-12	7	TRUE	reported	igd	47.3482	2	1	TRUE	NA
Asthma	finn-b-ASTHMA_HOSPITAL_MAIN	Feeling miserable	ebi-a-GCST006943	rs56280951	A	G	A	G	0.0202384	-0.031541	0.21432	0.0822039	FALSE	FALSE	FALSE	17	44041107	0.0322263	0.0147278	TRUE	reported	189	0.00282304	44041107	376097	7.54397e-13	17	TRUE	reported	igd	51.3947	2	1	TRUE	NA
Asthma	finn-b-ASTHMA_HOSPITAL_MAIN	Feeling miserable	ebi-a-GCST006943	rs628246	C	T	C	T	-0.016779	0.00428116	0.828192	0.822192	FALSE	FALSE	FALSE	11	99571306	0.6821	0.0104521	TRUE	reported	179	0.00305907	99571306	376097	4.12496e-08	11	TRUE	reported	igd	30.0852	2	1	TRUE	NA
Asthma	finn-b-ASTHMA_HOSPITAL_MAIN	Feeling miserable	ebi-a-GCST006943	rs67932684	G	A	G	A	-0.0138136	0.00129293	0.390294	0.451909	FALSE	FALSE	FALSE	3	116996903	0.872145	0.00803387	TRUE	reported	169	0.00237838	116996903	376097	6.31103e-09	3	TRUE	reported	igd	33.7327	2	1	TRUE	NA
Asthma	finn-b-ASTHMA_HOSPITAL_MAIN	Feeling miserable	ebi-a-GCST006943	rs72786276	A	G	A	G	0.0190269	-0.0329538	0.129617	0.0942121	FALSE	FALSE	FALSE	2	24062566	0.0161741	0.0137024	TRUE	reported	164	0.00343507	24062566	376097	3.04397e-08	2	TRUE	reported	igd	30.6807	2	1	TRUE	NA
Asthma	finn-b-ASTHMA_HOSPITAL_MAIN	Feeling miserable	ebi-a-GCST006943	rs7534703	T	C	T	C	-0.0447109	-0.00071945	0.0205958	0.0218077	FALSE	FALSE	FALSE	1	197302005	0.979001	0.0273338	TRUE	reported	162	0.00814999	197302005	376097	4.12202e-08	1	TRUE	reported	igd	30.0963	2	1	TRUE	NA
Asthma	finn-b-ASTHMA_HOSPITAL_MAIN	Feeling miserable	ebi-a-GCST006943	rs77417259	A	G	A	G	-0.0429466	0.00943007	0.0296147	0.0129007	FALSE	FALSE	FALSE	1	174729983	0.789104	0.0352561	TRUE	reported	159	0.0068126	174729983	376097	2.89201e-10	1	TRUE	reported	igd	39.7404	2	1	TRUE	NA
Asthma	finn-b-ASTHMA_HOSPITAL_MAIN	Feeling miserable	ebi-a-GCST006943	rs8097041	T	A	T	A	0.0132246	0.00964534	0.624575	0.607717	FALSE	TRUE	FALSE	18	50898217	0.240154	0.00821158	TRUE	reported	193	0.00238539	50898217	376097	2.95801e-08	18	TRUE	reported	igd	30.7359	2	1	TRUE	NA
Asthma	finn-b-ASTHMA_HOSPITAL_MAIN	Feeling miserable	ebi-a-GCST006943	rs836927	A	C	A	C	0.0134593	0.0179873	0.436326	0.473184	FALSE	FALSE	FALSE	3	107201428	0.0252621	0.00803949	TRUE	reported	170	0.00236377	107201428	376097	1.239e-08	3	TRUE	reported	igd	32.4216	2	1	TRUE	NA
Asthma	finn-b-ASTHMA_HOSPITAL_MAIN	Feeling miserable	ebi-a-GCST006943	rs9586	T	C	T	C	-0.0157469	-0.000278148	0.780036	0.839517	FALSE	FALSE	FALSE	3	49213637	0.979761	0.0109644	TRUE	reported	168	0.00278509	49213637	376097	1.56599e-08	3	TRUE	reported	igd	31.9677	2	1	TRUE	NA
Asthma	finn-b-ASTHMA_HOSPITAL_MAIN	Feeling tense	ebi-a-GCST006952	rs10218528	A	T	A	T	-0.0132068	-0.0123287	0.400556	0.36848	FALSE	TRUE	FALSE	1	174447588	0.135981	0.00826915	TRUE	reported	37	0.00238518	174447588	371318	3.071e-08	1	TRUE	reported	igd	30.6586	2	1	TRUE	NA
Asthma	finn-b-ASTHMA_HOSPITAL_MAIN	Feeling tense	ebi-a-GCST006952	rs10767733	A	G	A	G	-0.0149582	-0.0192251	0.402825	0.445984	FALSE	FALSE	FALSE	11	28642320	0.0166963	0.00803277	TRUE	reported	51	0.00238567	28642320	371318	3.61002e-10	11	TRUE	reported	igd	39.3132	2	1	TRUE	NA
Asthma	finn-b-ASTHMA_HOSPITAL_MAIN	Feeling tense	ebi-a-GCST006952	rs11090045	A	G	A	G	0.0164465	0.0169361	0.30231	0.345007	FALSE	FALSE	FALSE	22	41753603	0.0445472	0.00843052	TRUE	reported	58	0.00257782	41753603	371318	1.77198e-10	22	TRUE	reported	igd	40.7044	2	1	TRUE	NA
Asthma	finn-b-ASTHMA_HOSPITAL_MAIN	Feeling tense	ebi-a-GCST006952	rs1147851	G	A	G	A	0.0151053	0.0189909	0.284644	0.286177	FALSE	FALSE	FALSE	6	147983560	0.0317081	0.00884091	TRUE	reported	46	0.00258077	147983560	371318	4.82103e-09	6	TRUE	reported	igd	34.2579	2	1	TRUE	NA
Asthma	finn-b-ASTHMA_HOSPITAL_MAIN	Feeling tense	ebi-a-GCST006952	rs11509880	A	G	A	G	0.0148836	0.00729093	0.344232	0.31796	FALSE	FALSE	FALSE	7	12261911	0.394986	0.00857142	TRUE	reported	47	0.00244797	12261911	371318	1.20401e-09	7	TRUE	reported	igd	36.9661	2	1	TRUE	NA
Asthma	finn-b-ASTHMA_HOSPITAL_MAIN	Feeling tense	ebi-a-GCST006952	rs1450832	A	G	A	G	0.0156599	-0.0075873	0.290096	0.268822	FALSE	FALSE	FALSE	7	113863384	0.399759	0.00901048	TRUE	reported	48	0.00257946	113863384	371318	1.268e-09	7	TRUE	reported	igd	36.857	2	1	TRUE	NA
Asthma	finn-b-ASTHMA_HOSPITAL_MAIN	Feeling tense	ebi-a-GCST006952	rs2097247	T	C	T	C	0.0234116	0.0342141	0.0958248	0.132543	FALSE	FALSE	FALSE	3	50290902	0.00344604	0.0116977	TRUE	reported	41	0.00394467	50290902	371318	2.93697e-09	3	TRUE	reported	igd	35.2242	2	1	TRUE	NA
Asthma	finn-b-ASTHMA_HOSPITAL_MAIN	Feeling tense	ebi-a-GCST006952	rs2100888	A	T	A	T	-0.0148487	0.0153042	0.634351	0.700737	FALSE	TRUE	FALSE	1	8659282	0.0799227	0.00873957	TRUE	reported	38	0.00241679	8659282	371318	8.05008e-10	1	TRUE	reported	igd	37.7484	2	1	TRUE	NA
Asthma	finn-b-ASTHMA_HOSPITAL_MAIN	Feeling tense	ebi-a-GCST006952	rs28738966	A	G	A	G	0.017533	0.00635019	0.217446	0.169333	FALSE	FALSE	FALSE	5	87248375	0.55059	0.010639	TRUE	reported	45	0.00281791	87248375	371318	4.917e-10	5	TRUE	reported	igd	38.7131	2	1	TRUE	NA
Asthma	finn-b-ASTHMA_HOSPITAL_MAIN	Feeling tense	ebi-a-GCST006952	rs3740393	C	G	C	G	-0.0200756	-0.0132805	0.140572	0.152195	FALSE	TRUE	FALSE	10	104636655	0.232004	0.0111114	TRUE	reported	50	0.0033476	104636655	371318	2.01502e-09	10	TRUE	reported	igd	35.9642	2	1	TRUE	NA
Asthma	finn-b-ASTHMA_HOSPITAL_MAIN	Feeling tense	ebi-a-GCST006952	rs4129585	C	A	C	A	-0.0144294	0.00150403	0.573268	0.597977	FALSE	FALSE	FALSE	8	143312933	0.853695	0.00815608	TRUE	reported	49	0.00234739	143312933	371318	7.92009e-10	8	TRUE	reported	igd	37.7856	2	1	TRUE	NA
Asthma	finn-b-ASTHMA_HOSPITAL_MAIN	Feeling tense	ebi-a-GCST006952	rs4671330	A	G	A	G	0.015168	-0.00472903	0.664616	0.746167	FALSE	FALSE	FALSE	2	59042847	0.607855	0.00921591	TRUE	reported	39	0.00245915	59042847	371318	6.92995e-10	2	TRUE	reported	igd	38.044	2	1	TRUE	NA
Asthma	finn-b-ASTHMA_HOSPITAL_MAIN	Feeling tense	ebi-a-GCST006952	rs4937872	G	A	G	A	0.0156423	0.0212901	0.417009	0.668069	FALSE	FALSE	FALSE	11	112827715	0.0135488	0.00862293	TRUE	reported	52	0.00238087	112827715	371318	5.03849e-11	11	TRUE	reported	igd	43.1648	2	1	TRUE	NA
Asthma	finn-b-ASTHMA_HOSPITAL_MAIN	Feeling tense	ebi-a-GCST006952	rs56084168	T	C	T	C	-0.0178945	-0.0253107	0.147994	0.182919	FALSE	FALSE	FALSE	17	79084574	0.0143979	0.0103428	TRUE	reported	56	0.00327438	79084574	371318	4.63202e-08	17	TRUE	reported	igd	29.8663	2	1	TRUE	NA
Asthma	finn-b-ASTHMA_HOSPITAL_MAIN	Feeling tense	ebi-a-GCST006952	rs6883228	C	G	C	G	0.01653	0.00699427	0.183199	0.214623	FALSE	TRUE	FALSE	5	153669155	0.471579	0.00971544	TRUE	reported	43	0.0030082	153669155	371318	3.91201e-08	5	TRUE	reported	igd	30.1948	2	1	TRUE	NA
Asthma	finn-b-ASTHMA_HOSPITAL_MAIN	Feeling tense	ebi-a-GCST006952	rs6891955	C	G	C	G	0.0145382	-0.0121993	0.354191	0.355844	FALSE	TRUE	FALSE	5	64838758	0.142727	0.00832316	TRUE	reported	44	0.0024393	64838758	371318	2.53e-09	5	TRUE	reported	igd	35.5215	2	1	TRUE	NA
Asthma	finn-b-ASTHMA_HOSPITAL_MAIN	Feeling tense	ebi-a-GCST006952	rs7194615	C	T	C	T	0.0131511	-0.0153464	0.551498	0.457521	FALSE	FALSE	FALSE	16	82769498	0.0557096	0.0080209	TRUE	reported	55	0.00236659	82769498	371318	2.74802e-08	16	TRUE	reported	igd	30.8801	2	1	TRUE	NA
Asthma	finn-b-ASTHMA_HOSPITAL_MAIN	Feeling tense	ebi-a-GCST006952	rs78379741	C	T	C	T	-0.0185314	-0.0248077	0.181714	0.223426	FALSE	FALSE	FALSE	20	18685835	0.00977913	0.00960217	TRUE	reported	57	0.00301176	18685835	371318	7.625e-10	20	TRUE	reported	igd	37.8596	2	1	TRUE	NA
Asthma	finn-b-ASTHMA_HOSPITAL_MAIN	Feeling tense	ebi-a-GCST006952	rs79861172	A	G	A	G	0.0219756	-0.0207303	0.0918161	0.0879507	FALSE	FALSE	FALSE	2	148607438	0.1417	0.0141072	TRUE	reported	40	0.0040219	148607438	371318	4.64505e-08	2	TRUE	reported	igd	29.8551	2	1	TRUE	NA
Asthma	finn-b-ASTHMA_HOSPITAL_MAIN	Feeling tense	ebi-a-GCST006952	rs9527336	A	G	A	G	-0.0152863	0.0214317	0.722762	0.769264	FALSE	FALSE	FALSE	13	55783042	0.0243383	0.00951781	TRUE	reported	53	0.00259662	55783042	371318	3.93197e-09	13	TRUE	reported	igd	34.6568	2	1	TRUE	NA
Asthma	finn-b-ASTHMA_HOSPITAL_MAIN	Feeling tense	ebi-a-GCST006952	rs9811546	A	G	A	G	-0.0146051	0.00105496	0.311971	0.260039	FALSE	FALSE	FALSE	3	85391672	0.908084	0.0091373	TRUE	reported	42	0.00250602	85391672	371318	5.62302e-09	3	TRUE	reported	igd	33.9657	2	1	TRUE	NA
Asthma	finn-b-ASTHMA_HOSPITAL_MAIN	Irritable mood	ebi-a-GCST006941	rs102275	C	T	C	T	0.0138739	-0.0225346	0.35595	0.415828	FALSE	FALSE	FALSE	11	61557803	0.00542838	0.00810466	TRUE	reported	252	0.00244002	61557803	366726	1.30299e-08	11	TRUE	reported	igd	32.3303	2	1	TRUE	NA
Asthma	finn-b-ASTHMA_HOSPITAL_MAIN	Irritable mood	ebi-a-GCST006941	rs10228350	T	A	T	A	0.0155205	0.00821764	0.412901	0.387837	FALSE	TRUE	FALSE	7	114060663	0.316793	0.00820886	TRUE	reported	244	0.00240144	114060663	366726	1.02899e-10	7	TRUE	reported	igd	41.7703	2	1	TRUE	NA
Asthma	finn-b-ASTHMA_HOSPITAL_MAIN	Irritable mood	ebi-a-GCST006941	rs11682175	C	T	C	T	0.0134033	0.0233649	0.46613	0.401736	FALSE	FALSE	FALSE	2	57987593	0.00421095	0.00816408	TRUE	reported	232	0.00235145	57987593	366726	1.19699e-08	2	TRUE	reported	igd	32.4902	2	1	TRUE	NA
Asthma	finn-b-ASTHMA_HOSPITAL_MAIN	Irritable mood	ebi-a-GCST006941	rs12886000	T	G	T	G	0.0211256	-0.0151561	0.105538	0.175384	FALSE	FALSE	FALSE	14	98501877	0.149245	0.010509	TRUE	reported	257	0.00382502	98501877	366726	3.33204e-08	14	TRUE	reported	igd	30.5036	2	1	TRUE	NA
Asthma	finn-b-ASTHMA_HOSPITAL_MAIN	Irritable mood	ebi-a-GCST006941	rs12931046	A	G	A	G	0.0139594	-0.0253547	0.615795	0.646819	FALSE	FALSE	FALSE	16	30987144	0.00235679	0.00833722	TRUE	reported	259	0.00240554	30987144	366726	6.49501e-09	16	TRUE	reported	igd	33.6751	2	1	TRUE	NA
Asthma	finn-b-ASTHMA_HOSPITAL_MAIN	Irritable mood	ebi-a-GCST006941	rs13157212	C	A	C	A	-0.0187298	0.000511089	0.13417	0.105274	FALSE	FALSE	FALSE	5	46055494	0.968683	0.013018	TRUE	reported	240	0.00343225	46055494	366726	4.83504e-08	5	TRUE	reported	igd	29.7789	2	1	TRUE	NA
Asthma	finn-b-ASTHMA_HOSPITAL_MAIN	Irritable mood	ebi-a-GCST006941	rs13223152	G	A	G	A	-0.0145908	0.0112994	0.401671	0.469654	FALSE	FALSE	FALSE	7	69948241	0.158169	0.0080066	TRUE	reported	245	0.00239665	69948241	366726	1.14601e-09	7	TRUE	reported	igd	37.0637	2	1	TRUE	NA
Asthma	finn-b-ASTHMA_HOSPITAL_MAIN	Irritable mood	ebi-a-GCST006941	rs1422192	A	G	A	G	0.021833	0.00841348	0.165603	0.118135	FALSE	FALSE	FALSE	5	87959023	0.497096	0.0123898	TRUE	reported	242	0.0031428	87959023	366726	3.73336e-12	5	TRUE	reported	igd	48.2607	2	1	TRUE	NA
Asthma	finn-b-ASTHMA_HOSPITAL_MAIN	Irritable mood	ebi-a-GCST006941	rs1542212	G	T	G	T	0.0135142	-0.0125738	0.39305	0.307561	FALSE	FALSE	FALSE	3	35683935	0.147326	0.00867732	TRUE	reported	238	0.00240552	35683935	366726	1.93201e-08	3	TRUE	reported	igd	31.5619	2	1	TRUE	NA
Asthma	finn-b-ASTHMA_HOSPITAL_MAIN	Irritable mood	ebi-a-GCST006941	rs17151565	G	C	G	C	-0.0139864	-0.00232664	0.610732	0.584101	FALSE	TRUE	FALSE	8	10133709	0.77439	0.00811702	TRUE	reported	248	0.00242105	10133709	366726	7.59399e-09	8	TRUE	reported	igd	33.3737	2	1	TRUE	NA
Asthma	finn-b-ASTHMA_HOSPITAL_MAIN	Irritable mood	ebi-a-GCST006941	rs1927903	C	G	C	G	-0.0134947	0.00729394	0.658072	0.618126	FALSE	TRUE	FALSE	9	120514954	0.374558	0.00821419	TRUE	reported	249	0.00246794	120514954	366726	4.54297e-08	9	TRUE	reported	igd	29.899	2	1	TRUE	NA
Asthma	finn-b-ASTHMA_HOSPITAL_MAIN	Irritable mood	ebi-a-GCST006941	rs2106785	T	C	T	C	0.0208827	-0.0314898	0.213768	0.0821718	FALSE	FALSE	FALSE	17	43919105	0.0325027	0.0147275	TRUE	reported	260	0.00286575	43919105	366726	3.16228e-13	17	TRUE	reported	igd	53.1003	2	1	TRUE	NA
Asthma	finn-b-ASTHMA_HOSPITAL_MAIN	Irritable mood	ebi-a-GCST006941	rs2217127	G	T	G	T	-0.0141643	-0.0044486	0.709448	0.718599	FALSE	FALSE	FALSE	18	35221630	0.61687	0.00889205	TRUE	reported	262	0.00257861	35221630	366726	3.95503e-08	18	TRUE	reported	igd	30.173	2	1	TRUE	NA
Asthma	finn-b-ASTHMA_HOSPITAL_MAIN	Irritable mood	ebi-a-GCST006941	rs2587410	T	C	T	C	-0.0153805	-0.0121111	0.746939	0.733009	FALSE	FALSE	FALSE	18	63536017	0.179617	0.0090251	TRUE	reported	264	0.00268796	63536017	366726	1.05099e-08	18	TRUE	reported	igd	32.7413	2	1	TRUE	NA
Asthma	finn-b-ASTHMA_HOSPITAL_MAIN	Irritable mood	ebi-a-GCST006941	rs3026401	T	C	T	C	-0.0172727	0.0049874	0.781595	0.742198	FALSE	FALSE	FALSE	11	31807524	0.58512	0.00913574	TRUE	reported	253	0.00285311	31807524	366726	1.41599e-09	11	TRUE	reported	igd	36.6508	2	1	TRUE	NA
Asthma	finn-b-ASTHMA_HOSPITAL_MAIN	Irritable mood	ebi-a-GCST006941	rs3124405	T	G	T	G	-0.0169053	0.0195968	0.722895	0.767599	FALSE	FALSE	FALSE	13	55970997	0.0387062	0.00947945	TRUE	reported	255	0.00261085	55970997	366726	9.47109e-11	13	TRUE	reported	igd	41.9259	2	1	TRUE	NA
Asthma	finn-b-ASTHMA_HOSPITAL_MAIN	Irritable mood	ebi-a-GCST006941	rs343949	T	A	T	A	-0.0190112	-0.00472196	0.172046	0.175638	FALSE	TRUE	FALSE	2	44973791	0.652248	0.0104783	TRUE	reported	231	0.00310387	44973791	366726	9.08699e-10	2	TRUE	reported	igd	37.5156	2	1	TRUE	NA
Asthma	finn-b-ASTHMA_HOSPITAL_MAIN	Irritable mood	ebi-a-GCST006941	rs3772556	T	C	T	C	-0.0144681	0.00752863	0.712139	0.706421	FALSE	FALSE	FALSE	3	105249211	0.390803	0.00877297	TRUE	reported	237	0.00258775	105249211	366726	2.256e-08	3	TRUE	reported	igd	31.2592	2	1	TRUE	NA
Asthma	finn-b-ASTHMA_HOSPITAL_MAIN	Irritable mood	ebi-a-GCST006941	rs3774800	A	G	A	G	-0.0147922	0.0227768	0.645971	0.699238	FALSE	FALSE	FALSE	3	49334768	0.00924315	0.00875045	TRUE	reported	236	0.00244297	49334768	366726	1.40201e-09	3	TRUE	reported	igd	36.6631	2	1	TRUE	NA
Asthma	finn-b-ASTHMA_HOSPITAL_MAIN	Irritable mood	ebi-a-GCST006941	rs4411173	A	C	A	C	0.018518	-0.0204532	0.837493	0.767582	FALSE	FALSE	FALSE	1	98507718	0.0300933	0.0094304	TRUE	reported	230	0.00316818	98507718	366726	5.07598e-09	1	TRUE	reported	igd	34.164	2	1	TRUE	NA
Asthma	finn-b-ASTHMA_HOSPITAL_MAIN	Irritable mood	ebi-a-GCST006941	rs4734804	G	A	G	A	-0.0157196	0.00935131	0.220254	0.202003	FALSE	FALSE	FALSE	8	105696848	0.349656	0.00999867	TRUE	reported	247	0.00285085	105696848	366726	3.50897e-08	8	TRUE	reported	igd	30.4042	2	1	TRUE	NA
Asthma	finn-b-ASTHMA_HOSPITAL_MAIN	Irritable mood	ebi-a-GCST006941	rs4781534	C	G	C	G	0.0137214	0.00213961	0.343647	0.364095	FALSE	TRUE	FALSE	16	13805594	0.797065	0.00832056	TRUE	reported	258	0.00248307	13805594	366726	3.28201e-08	16	TRUE	reported	igd	30.5365	2	1	TRUE	NA
Asthma	finn-b-ASTHMA_HOSPITAL_MAIN	Irritable mood	ebi-a-GCST006941	rs4820434	T	G	T	G	0.0147574	0.015531	0.314394	0.321758	FALSE	FALSE	FALSE	22	41637119	0.0701778	0.00857707	TRUE	reported	266	0.00254043	41637119	366726	6.26902e-09	22	TRUE	reported	igd	33.7447	2	1	TRUE	NA
Asthma	finn-b-ASTHMA_HOSPITAL_MAIN	Irritable mood	ebi-a-GCST006941	rs4953152	A	G	A	G	0.0154111	0.0197325	0.315074	0.395565	FALSE	FALSE	FALSE	2	45170153	0.0155923	0.00815958	TRUE	reported	235	0.00251487	45170153	366726	8.91292e-10	2	TRUE	reported	igd	37.5523	2	1	TRUE	NA
Asthma	finn-b-ASTHMA_HOSPITAL_MAIN	Irritable mood	ebi-a-GCST006941	rs58446129	T	C	T	C	0.0181079	0.00420877	0.156004	0.18626	FALSE	FALSE	FALSE	13	66582410	0.681028	0.0102388	TRUE	reported	256	0.00322033	66582410	366726	1.87698e-08	13	TRUE	reported	igd	31.6181	2	1	TRUE	NA
Asthma	finn-b-ASTHMA_HOSPITAL_MAIN	Irritable mood	ebi-a-GCST006941	rs62211616	A	G	A	G	0.0195362	0.0117978	0.179217	0.112515	FALSE	FALSE	FALSE	20	33398508	0.350179	0.0126282	TRUE	reported	265	0.00304635	33398508	366726	1.42699e-10	20	TRUE	reported	igd	41.1264	2	1	TRUE	NA
Asthma	finn-b-ASTHMA_HOSPITAL_MAIN	Irritable mood	ebi-a-GCST006941	rs6549048	A	G	A	G	0.015419	-0.00470733	0.292485	0.304467	FALSE	FALSE	FALSE	3	85733205	0.587926	0.00868762	TRUE	reported	239	0.0025767	85733205	366726	2.172e-09	3	TRUE	reported	igd	35.8084	2	1	TRUE	NA
Asthma	finn-b-ASTHMA_HOSPITAL_MAIN	Irritable mood	ebi-a-GCST006941	rs6596771	A	G	A	G	-0.013993	-0.00814483	0.486736	0.578941	FALSE	FALSE	FALSE	5	107512536	0.315164	0.00810878	TRUE	reported	241	0.00234625	107512536	366726	2.45799e-09	5	TRUE	reported	igd	35.5691	2	1	TRUE	NA
Asthma	finn-b-ASTHMA_HOSPITAL_MAIN	Irritable mood	ebi-a-GCST006941	rs6711058	A	G	A	G	0.0159854	-0.011113	0.733701	0.820019	FALSE	FALSE	FALSE	2	205116051	0.28864	0.010473	TRUE	reported	234	0.0027048	205116051	366726	3.41303e-09	2	TRUE	reported	igd	34.9282	2	1	TRUE	NA
Asthma	finn-b-ASTHMA_HOSPITAL_MAIN	Irritable mood	ebi-a-GCST006941	rs6718682	T	C	T	C	-0.0158934	-0.00208922	0.274887	0.266252	FALSE	FALSE	FALSE	2	122663627	0.817069	0.00903183	TRUE	reported	233	0.00263005	122663627	366726	1.513e-09	2	TRUE	reported	igd	36.5179	2	1	TRUE	NA
Asthma	finn-b-ASTHMA_HOSPITAL_MAIN	Irritable mood	ebi-a-GCST006941	rs7231748	G	A	G	A	0.017429	-0.00214819	0.306975	0.22145	FALSE	FALSE	FALSE	18	53109035	0.824003	0.00965915	TRUE	reported	263	0.00253771	53109035	366726	6.50279e-12	18	TRUE	reported	igd	47.1695	2	1	TRUE	NA
Asthma	finn-b-ASTHMA_HOSPITAL_MAIN	Irritable mood	ebi-a-GCST006941	rs7535528	A	G	A	G	0.013795	-0.0090491	0.362619	0.354816	FALSE	FALSE	FALSE	1	2444414	0.278412	0.0083487	TRUE	reported	229	0.0024555	2444414	366726	1.92801e-08	1	TRUE	reported	igd	31.5619	2	1	TRUE	NA
Asthma	finn-b-ASTHMA_HOSPITAL_MAIN	Irritable mood	ebi-a-GCST006941	rs7973253	G	A	G	A	0.0147641	0.0192067	0.369666	0.327364	FALSE	FALSE	FALSE	12	109878115	0.0243562	0.00853077	TRUE	reported	254	0.00242672	109878115	366726	1.17501e-09	12	TRUE	reported	igd	37.0147	2	1	TRUE	NA
Asthma	finn-b-ASTHMA_HOSPITAL_MAIN	Irritable mood	ebi-a-GCST006941	rs9403716	A	G	A	G	0.0162922	-0.0129674	0.227116	0.297043	FALSE	FALSE	FALSE	6	100825710	0.138119	0.00874504	TRUE	reported	243	0.0027888	100825710	366726	5.146e-09	6	TRUE	reported	igd	34.1291	2	1	TRUE	NA
Asthma	finn-b-ASTHMA_HOSPITAL_MAIN	Irritable mood	ebi-a-GCST006941	rs9630740	G	C	G	C	-0.0152965	-0.00722985	0.738335	0.783318	FALSE	TRUE	FALSE	17	26242756	0.457896	0.0097396	TRUE	reported	261	0.00265795	26242756	366726	8.64709e-09	17	TRUE	reported	igd	33.12	2	1	TRUE	NA
Asthma	finn-b-ASTHMA_HOSPITAL_MAIN	Irritable mood	ebi-a-GCST006941	rs999483	G	T	G	T	0.0190208	0.00209856	0.247877	0.261217	FALSE	FALSE	FALSE	9	135301389	0.818033	0.00912115	TRUE	reported	250	0.00270567	135301389	366726	2.07109e-12	9	TRUE	reported	igd	49.4206	2	1	TRUE	NA
Asthma	finn-b-ASTHMA_HOSPITAL_MAIN	Feeling nervous	ebi-a-GCST006948	rs10501320	C	G	C	G	0.0162398	0.00569913	0.25471	0.180841	FALSE	TRUE	FALSE	11	47293799	0.582229	0.0103596	TRUE	reported	217	0.00265834	47293799	373121	1.00201e-09	11	TRUE	reported	igd	37.3199	2	1	TRUE	NA
Asthma	finn-b-ASTHMA_HOSPITAL_MAIN	Feeling nervous	ebi-a-GCST006948	rs10747488	A	C	A	C	0.0153786	-0.013497	0.7661	0.682028	FALSE	FALSE	FALSE	1	98299475	0.114774	0.00855817	TRUE	reported	196	0.00274569	98299475	373121	2.12799e-08	1	TRUE	reported	igd	31.3712	2	1	TRUE	NA
Asthma	finn-b-ASTHMA_HOSPITAL_MAIN	Feeling nervous	ebi-a-GCST006948	rs10935184	C	T	C	T	-0.0137991	-0.00748886	0.407441	0.540041	FALSE	FALSE	FALSE	3	136153468	0.351168	0.00803244	TRUE	reported	199	0.00235722	136153468	373121	4.80496e-09	3	TRUE	reported	igd	34.269	2	1	TRUE	NA
Asthma	finn-b-ASTHMA_HOSPITAL_MAIN	Feeling nervous	ebi-a-GCST006948	rs11030107	G	A	G	A	-0.0157866	0.00796746	0.252832	0.250239	FALSE	FALSE	FALSE	11	27694835	0.387329	0.00921658	TRUE	reported	216	0.0026662	27694835	373121	3.19897e-09	11	TRUE	reported	igd	35.0584	2	1	TRUE	NA
Asthma	finn-b-ASTHMA_HOSPITAL_MAIN	Feeling nervous	ebi-a-GCST006948	rs11619066	C	G	C	G	-0.0160496	-0.0121048	0.215297	0.272696	FALSE	TRUE	FALSE	13	59141522	0.177047	0.00896719	TRUE	reported	218	0.00281918	59141522	373121	1.24899e-08	13	TRUE	reported	igd	32.4103	2	1	TRUE	NA
Asthma	finn-b-ASTHMA_HOSPITAL_MAIN	Feeling nervous	ebi-a-GCST006948	rs117618307	G	A	G	A	0.0467432	0.0323675	0.0202396	0.0255352	FALSE	FALSE	FALSE	15	42030849	0.200526	0.025286	TRUE	reported	220	0.008228	42030849	373121	1.33999e-08	15	TRUE	reported	igd	32.2737	2	1	TRUE	NA
Asthma	finn-b-ASTHMA_HOSPITAL_MAIN	Feeling nervous	ebi-a-GCST006948	rs12203592	T	C	T	C	0.0158571	0.0232526	0.209969	0.0303369	FALSE	FALSE	FALSE	6	396321	0.334535	0.0240955	TRUE	reported	205	0.0028438	396321	373121	2.46297e-08	6	TRUE	reported	igd	31.0921	2	1	TRUE	NA
Asthma	finn-b-ASTHMA_HOSPITAL_MAIN	Feeling nervous	ebi-a-GCST006948	rs12729445	T	C	T	C	0.0138199	-0.00805602	0.540821	0.570034	FALSE	FALSE	FALSE	1	225558489	0.31847	0.00807535	TRUE	reported	194	0.00232579	225558489	373121	2.81002e-09	1	TRUE	reported	igd	35.3076	2	1	TRUE	NA
Asthma	finn-b-ASTHMA_HOSPITAL_MAIN	Feeling nervous	ebi-a-GCST006948	rs13395141	T	C	T	C	0.0128479	0.0126717	0.432417	0.507086	FALSE	FALSE	FALSE	2	148955901	0.114665	0.00803245	TRUE	reported	197	0.00235655	148955901	373121	4.96798e-08	2	TRUE	reported	igd	29.7243	2	1	TRUE	NA
Asthma	finn-b-ASTHMA_HOSPITAL_MAIN	Feeling nervous	ebi-a-GCST006948	rs1368549	T	G	T	G	0.0172727	0.00674375	0.512188	0.530443	FALSE	FALSE	FALSE	2	104064726	0.401966	0.00804633	TRUE	reported	198	0.00232347	104064726	373121	1.05293e-13	2	TRUE	reported	igd	55.2645	2	1	TRUE	NA
Asthma	finn-b-ASTHMA_HOSPITAL_MAIN	Feeling nervous	ebi-a-GCST006948	rs1375545	T	G	T	G	0.018904	0.0118752	0.615754	0.715902	FALSE	FALSE	FALSE	3	85604320	0.181789	0.00889346	TRUE	reported	200	0.0023917	85604320	373121	2.69774e-15	3	TRUE	reported	igd	62.4732	2	1	TRUE	NA
Asthma	finn-b-ASTHMA_HOSPITAL_MAIN	Feeling nervous	ebi-a-GCST006948	rs1427041	G	A	G	A	-0.017805	-0.00712292	0.823726	0.861967	FALSE	FALSE	FALSE	18	35208320	0.539916	0.0116209	TRUE	reported	225	0.0030441	35208320	373121	4.93606e-09	18	TRUE	reported	igd	34.211	2	1	TRUE	NA
Asthma	finn-b-ASTHMA_HOSPITAL_MAIN	Feeling nervous	ebi-a-GCST006948	rs17884466	G	A	G	A	0.0189421	-0.00962718	0.133499	0.105967	FALSE	FALSE	FALSE	17	29546765	0.461633	0.0130776	TRUE	reported	223	0.00340807	29546765	373121	2.73401e-08	17	TRUE	reported	igd	30.8915	2	1	TRUE	NA
Asthma	finn-b-ASTHMA_HOSPITAL_MAIN	Feeling nervous	ebi-a-GCST006948	rs2205129	A	G	A	G	-0.0142216	0.0176765	0.316141	0.247294	FALSE	FALSE	FALSE	21	41464434	0.056922	0.00928433	TRUE	reported	227	0.00250777	41464434	373121	1.41599e-08	21	TRUE	reported	igd	32.1604	2	1	TRUE	NA
Asthma	finn-b-ASTHMA_HOSPITAL_MAIN	Feeling nervous	ebi-a-GCST006948	rs2407746	G	C	G	C	0.0150742	0.00518133	0.301794	0.356315	FALSE	TRUE	FALSE	8	4937757	0.534418	0.00833982	TRUE	reported	211	0.00254117	4937757	373121	2.98903e-09	8	TRUE	reported	igd	35.1885	2	1	TRUE	NA
Asthma	finn-b-ASTHMA_HOSPITAL_MAIN	Feeling nervous	ebi-a-GCST006948	rs2853779	A	G	A	G	-0.0161467	-0.0282632	0.54646	0.639957	FALSE	FALSE	FALSE	14	75368508	0.000679204	0.008318	TRUE	reported	219	0.00232695	75368508	373121	3.94366e-12	14	TRUE	reported	igd	48.1497	2	1	TRUE	NA
Asthma	finn-b-ASTHMA_HOSPITAL_MAIN	Feeling nervous	ebi-a-GCST006948	rs2930456	C	G	C	G	0.0193395	-0.00986855	0.874798	0.912573	FALSE	TRUE	FALSE	10	107050168	0.488545	0.014248	TRUE	reported	215	0.00350989	107050168	373121	3.59203e-08	10	TRUE	reported	igd	30.3601	2	1	TRUE	NA
Asthma	finn-b-ASTHMA_HOSPITAL_MAIN	Feeling nervous	ebi-a-GCST006948	rs332828	A	G	A	G	0.0139978	0.00154905	0.448949	0.491396	FALSE	FALSE	FALSE	1	61742693	0.846028	0.00797705	TRUE	reported	195	0.00233142	61742693	373121	1.93001e-09	1	TRUE	reported	igd	36.0478	2	1	TRUE	NA
Asthma	finn-b-ASTHMA_HOSPITAL_MAIN	Feeling nervous	ebi-a-GCST006948	rs4129585	C	A	C	A	-0.0150058	0.00150403	0.573268	0.597977	FALSE	FALSE	FALSE	8	143312933	0.853695	0.00815608	TRUE	reported	212	0.00234173	143312933	373121	1.47001e-10	8	TRUE	reported	igd	41.0624	2	1	TRUE	NA
Asthma	finn-b-ASTHMA_HOSPITAL_MAIN	Feeling nervous	ebi-a-GCST006948	rs4919695	G	A	G	A	-0.017596	-0.0229066	0.395999	0.382396	FALSE	FALSE	FALSE	10	104704017	0.00534921	0.00822438	TRUE	reported	214	0.00237238	104704017	373121	1.19895e-13	10	TRUE	reported	igd	55.0122	2	1	TRUE	NA
Asthma	finn-b-ASTHMA_HOSPITAL_MAIN	Feeling nervous	ebi-a-GCST006948	rs5758209	G	T	G	T	-0.0130314	-0.0185307	0.491215	0.45546	FALSE	FALSE	FALSE	22	41461865	0.0207038	0.00801037	TRUE	reported	228	0.00232496	41461865	373121	2.08598e-08	22	TRUE	reported	igd	31.416	2	1	TRUE	NA
Asthma	finn-b-ASTHMA_HOSPITAL_MAIN	Feeling nervous	ebi-a-GCST006948	rs62062288	A	G	A	G	0.0229112	-0.0314508	0.211505	0.0806606	FALSE	FALSE	FALSE	17	44096553	0.0342042	0.0148517	TRUE	reported	224	0.00287072	44096553	373121	1.45312e-15	17	TRUE	reported	igd	63.6963	2	1	TRUE	NA
Asthma	finn-b-ASTHMA_HOSPITAL_MAIN	Feeling nervous	ebi-a-GCST006948	rs62212171	C	T	C	T	0.0212647	0.0129079	0.137405	0.076984	FALSE	FALSE	FALSE	20	32987687	0.390655	0.0150366	TRUE	reported	226	0.00336894	32987687	373121	2.74701e-10	20	TRUE	reported	igd	39.8412	2	1	TRUE	NA
Asthma	finn-b-ASTHMA_HOSPITAL_MAIN	Feeling nervous	ebi-a-GCST006948	rs6919397	G	T	G	T	-0.0138678	-0.00402936	0.459046	0.439455	FALSE	FALSE	FALSE	6	126659043	0.615717	0.00802774	TRUE	reported	207	0.0023276	126659043	373121	2.54601e-09	6	TRUE	reported	igd	35.4976	2	1	TRUE	NA
Asthma	finn-b-ASTHMA_HOSPITAL_MAIN	Feeling nervous	ebi-a-GCST006948	rs6948180	A	G	A	G	0.0141718	0.0184645	0.520942	0.538244	FALSE	FALSE	FALSE	7	97374775	0.0211057	0.00800684	TRUE	reported	210	0.00232363	97374775	373121	1.06699e-09	7	TRUE	reported	igd	37.1977	2	1	TRUE	NA
Asthma	finn-b-ASTHMA_HOSPITAL_MAIN	Feeling nervous	ebi-a-GCST006948	rs7026674	T	C	T	C	0.0145937	0.0220345	0.288112	0.391509	FALSE	FALSE	FALSE	9	126452936	0.007057	0.00817869	TRUE	reported	213	0.0025734	126452936	373121	1.42298e-08	9	TRUE	reported	igd	32.16	2	1	TRUE	NA
Asthma	finn-b-ASTHMA_HOSPITAL_MAIN	Feeling nervous	ebi-a-GCST006948	rs707916	A	G	A	G	-0.0176838	-0.0272595	0.365563	0.465156	FALSE	FALSE	FALSE	6	31697558	0.000666438	0.00801037	TRUE	reported	206	0.00240498	31697558	373121	1.93821e-13	6	TRUE	reported	igd	54.0665	2	1	TRUE	NA
Asthma	finn-b-ASTHMA_HOSPITAL_MAIN	Feeling nervous	ebi-a-GCST006948	rs7792856	C	T	C	T	-0.013418	0.00394229	0.606287	0.592178	FALSE	FALSE	FALSE	7	82066457	0.627802	0.00813143	TRUE	reported	209	0.00237066	82066457	373121	1.51001e-08	7	TRUE	reported	igd	32.0359	2	1	TRUE	NA
Asthma	finn-b-ASTHMA_HOSPITAL_MAIN	Feeling nervous	ebi-a-GCST006948	rs8050237	G	T	G	T	-0.0159293	-0.01651	0.796559	0.813971	FALSE	FALSE	FALSE	16	87492449	0.107507	0.0102578	TRUE	reported	222	0.00288627	87492449	373121	3.40596e-08	16	TRUE	reported	igd	30.4593	2	1	TRUE	NA
Asthma	finn-b-ASTHMA_HOSPITAL_MAIN	Feeling nervous	ebi-a-GCST006948	rs9267084	A	G	A	G	0.0182683	0.0256605	0.148398	0.116846	FALSE	FALSE	FALSE	6	31409605	0.0389296	0.0124268	TRUE	reported	208	0.00326745	31409605	373121	2.25699e-08	6	TRUE	reported	igd	31.2592	2	1	TRUE	NA
Asthma	finn-b-ASTHMA_HOSPITAL_MAIN	Feeling nervous	ebi-a-GCST006948	rs9688806	T	C	T	C	0.0223228	0.010922	0.125717	0.0954661	FALSE	FALSE	FALSE	6	98630881	0.423104	0.0136346	TRUE	reported	204	0.00350106	98630881	373121	1.81301e-10	6	TRUE	reported	igd	40.6535	2	1	TRUE	NA
Asthma	finn-b-ASTHMA_HOSPITAL_MAIN	Feeling nervous	ebi-a-GCST006948	rs974711	A	G	A	G	0.014126	0.0113245	0.456529	0.49716	FALSE	FALSE	FALSE	4	90737327	0.156197	0.00798636	TRUE	reported	203	0.00233025	90737327	373121	1.34499e-09	4	TRUE	reported	igd	36.748	2	1	TRUE	NA
Asthma	finn-b-ASTHMA_HOSPITAL_MAIN	Feeling nervous	ebi-a-GCST006948	rs9835772	T	A	T	A	-0.0167996	-0.00661767	0.23748	0.229191	FALSE	TRUE	FALSE	3	85766025	0.486809	0.00951645	TRUE	reported	201	0.00272721	85766025	373121	7.25504e-10	3	TRUE	reported	igd	37.9455	2	1	TRUE	NA
Asthma	finn-b-ASTHMA_HOSPITAL_MAIN	Feeling nervous	ebi-a-GCST006948	rs9879090	C	T	C	T	-0.0140406	0.000578224	0.54584	0.548823	FALSE	FALSE	FALSE	3	52648265	0.94265	0.00803765	TRUE	reported	202	0.00232691	52648265	373121	1.595e-09	3	TRUE	reported	igd	36.4093	2	1	TRUE	NA
Asthma	finn-b-ASTHMA_HOSPITAL_MAIN	Worry too long after an embarrassing experience	ebi-a-GCST006946	rs1983614	T	C	T	C	0.0128425	0.00699615	0.484257	0.54528	FALSE	FALSE	FALSE	1	210057428	0.387065	0.00808848	TRUE	reported	98	0.00233458	210057428	367725	3.78504e-08	1	TRUE	reported	igd	30.2609	2	1	TRUE	NA
Asthma	finn-b-ASTHMA_HOSPITAL_MAIN	Worry too long after an embarrassing experience	ebi-a-GCST006946	rs2160515	G	A	G	A	0.0147393	-0.00305619	0.429309	0.54388	FALSE	FALSE	FALSE	12	16753965	0.70493	0.00807077	TRUE	reported	112	0.00239819	16753965	367725	7.92301e-10	12	TRUE	reported	igd	37.7734	2	1	TRUE	NA
Asthma	finn-b-ASTHMA_HOSPITAL_MAIN	Worry too long after an embarrassing experience	ebi-a-GCST006946	rs2191130	T	G	T	G	0.015113	0.000491228	0.678282	0.739417	FALSE	FALSE	FALSE	16	7667797	0.956988	0.0091079	TRUE	reported	115	0.00253872	7667797	367725	2.63803e-09	16	TRUE	reported	igd	35.4382	2	1	TRUE	NA
Asthma	finn-b-ASTHMA_HOSPITAL_MAIN	Worry too long after an embarrassing experience	ebi-a-GCST006946	rs2734837	T	C	T	C	-0.0144235	-0.016741	0.594128	0.52065	FALSE	FALSE	FALSE	11	113286829	0.0366699	0.00801227	TRUE	reported	110	0.00238366	113286829	367725	1.43701e-09	11	TRUE	reported	igd	36.6145	2	1	TRUE	NA
Asthma	finn-b-ASTHMA_HOSPITAL_MAIN	Worry too long after an embarrassing experience	ebi-a-GCST006946	rs34588274	T	C	T	C	-0.0196466	0.0123025	0.56477	0.526042	FALSE	FALSE	FALSE	11	13269946	0.124242	0.00800312	TRUE	reported	109	0.00238169	13269946	367725	1.59514e-16	11	TRUE	reported	igd	68.0463	2	1	TRUE	NA
Asthma	finn-b-ASTHMA_HOSPITAL_MAIN	Worry too long after an embarrassing experience	ebi-a-GCST006946	rs35267052	G	T	G	T	0.0217077	0.0185195	0.101497	0.0613745	FALSE	FALSE	FALSE	5	87949118	0.267047	0.0166859	TRUE	reported	103	0.00387016	87949118	367725	2.031e-08	5	TRUE	reported	igd	31.4608	2	1	TRUE	NA
Asthma	finn-b-ASTHMA_HOSPITAL_MAIN	Worry too long after an embarrassing experience	ebi-a-GCST006946	rs35327499	A	G	A	G	0.0218721	0.0135687	0.102548	0.0553566	FALSE	FALSE	FALSE	18	20891631	0.442718	0.0176765	TRUE	reported	118	0.00389184	20891631	367725	1.91399e-08	18	TRUE	reported	igd	31.5843	2	1	TRUE	NA
Asthma	finn-b-ASTHMA_HOSPITAL_MAIN	Worry too long after an embarrassing experience	ebi-a-GCST006946	rs3742021	C	T	C	T	0.0157492	0.012806	0.302806	0.225453	FALSE	FALSE	FALSE	12	109883117	0.182095	0.00959728	TRUE	reported	113	0.00254841	109883117	367725	6.42999e-10	12	TRUE	reported	igd	38.1925	2	1	TRUE	NA
Asthma	finn-b-ASTHMA_HOSPITAL_MAIN	Worry too long after an embarrassing experience	ebi-a-GCST006946	rs3777095	A	G	A	G	-0.0133434	0.00199878	0.46041	0.500534	FALSE	FALSE	FALSE	5	139660916	0.802083	0.00797429	TRUE	reported	104	0.00234919	139660916	367725	1.34602e-08	5	TRUE	reported	igd	32.2624	2	1	TRUE	NA
Asthma	finn-b-ASTHMA_HOSPITAL_MAIN	Worry too long after an embarrassing experience	ebi-a-GCST006946	rs3999543	A	G	A	G	0.0145684	-0.0169722	0.305513	0.42037	FALSE	FALSE	FALSE	6	26259807	0.0358055	0.00808535	TRUE	reported	106	0.0025803	26259807	367725	1.63799e-08	6	TRUE	reported	igd	31.8774	2	1	TRUE	NA
Asthma	finn-b-ASTHMA_HOSPITAL_MAIN	Worry too long after an embarrassing experience	ebi-a-GCST006946	rs406204	T	C	T	C	-0.0157639	0.00792849	0.206853	0.207998	FALSE	FALSE	FALSE	5	113875160	0.419215	0.00981511	TRUE	reported	105	0.00289034	113875160	367725	4.93901e-08	5	TRUE	reported	igd	29.7461	2	1	TRUE	NA
Asthma	finn-b-ASTHMA_HOSPITAL_MAIN	Worry too long after an embarrassing experience	ebi-a-GCST006946	rs55731231	G	C	G	C	0.0186129	0.0192381	0.221154	0.203886	FALSE	TRUE	FALSE	18	35183274	0.0524348	0.00991884	TRUE	reported	117	0.00282099	35183274	367725	4.18119e-11	18	TRUE	reported	igd	43.5336	2	1	TRUE	NA
Asthma	finn-b-ASTHMA_HOSPITAL_MAIN	Worry too long after an embarrassing experience	ebi-a-GCST006946	rs6439649	T	G	T	G	0.0156954	0.00631183	0.60374	0.46164	FALSE	FALSE	FALSE	3	136371691	0.431671	0.00802689	TRUE	reported	101	0.00238677	136371691	367725	4.81948e-11	3	TRUE	reported	igd	43.2438	2	1	TRUE	NA
Asthma	finn-b-ASTHMA_HOSPITAL_MAIN	Worry too long after an embarrassing experience	ebi-a-GCST006946	rs72765272	C	A	C	A	-0.0212729	0.0112609	0.1317	0.106451	FALSE	FALSE	FALSE	9	127851931	0.383706	0.0129274	TRUE	reported	108	0.00345284	127851931	367725	7.21905e-10	9	TRUE	reported	igd	37.9578	2	1	TRUE	NA
Asthma	finn-b-ASTHMA_HOSPITAL_MAIN	Worry too long after an embarrassing experience	ebi-a-GCST006946	rs75022332	T	A	T	A	0.0160933	-0.0322694	0.213608	0.0821463	FALSE	TRUE	FALSE	17	43810873	0.0284793	0.0147307	TRUE	reported	116	0.00286408	43810873	367725	1.91602e-08	17	TRUE	reported	igd	31.5733	2	1	TRUE	NA
Asthma	finn-b-ASTHMA_HOSPITAL_MAIN	Worry too long after an embarrassing experience	ebi-a-GCST006946	rs793545	G	C	G	C	-0.0134514	-0.00623458	0.355248	0.393581	FALSE	TRUE	FALSE	3	107091903	0.446364	0.00818733	TRUE	reported	100	0.00244705	107091903	367725	3.86901e-08	3	TRUE	reported	igd	30.2169	2	1	TRUE	NA
Asthma	finn-b-ASTHMA_HOSPITAL_MAIN	Worry too long after an embarrassing experience	ebi-a-GCST006946	rs7987467	A	G	A	G	0.0133593	0.0076186	0.407619	0.391648	FALSE	FALSE	FALSE	13	111557399	0.351993	0.00818561	TRUE	reported	114	0.00238048	111557399	367725	2e-08	13	TRUE	reported	igd	31.4948	2	1	TRUE	NA
Asthma	finn-b-ASTHMA_HOSPITAL_MAIN	Worry too long after an embarrassing experience	ebi-a-GCST006946	rs9811585	G	T	G	T	0.017108	-0.0135416	0.384784	0.295624	FALSE	FALSE	FALSE	3	35724596	0.123226	0.00878539	TRUE	reported	99	0.00240179	35724596	367725	1.05901e-12	3	TRUE	reported	igd	50.7374	2	1	TRUE	NA
Asthma	finn-b-ASTHMA_HOSPITAL_MAIN	Experiencing mood swings	ebi-a-GCST006944	rs10983783	T	G	T	G	-0.0133246	-0.000540477	0.553347	0.502613	FALSE	FALSE	FALSE	9	120534666	0.946281	0.00802158	TRUE	reported	138	0.00232784	120534666	373733	1.03999e-08	9	TRUE	reported	igd	32.7644	2	1	TRUE	NA
Asthma	finn-b-ASTHMA_HOSPITAL_MAIN	Experiencing mood swings	ebi-a-GCST006944	rs11039149	G	A	G	A	0.017658	0.00551787	0.269477	0.184227	FALSE	FALSE	FALSE	11	47276675	0.591669	0.0102865	TRUE	reported	143	0.00260827	47276675	373733	1.28706e-11	11	TRUE	reported	igd	45.833	2	1	TRUE	NA
Asthma	finn-b-ASTHMA_HOSPITAL_MAIN	Experiencing mood swings	ebi-a-GCST006944	rs11082011	T	C	T	C	-0.0167217	-0.0192033	0.656005	0.734622	FALSE	FALSE	FALSE	18	35145122	0.0340604	0.00906092	TRUE	reported	154	0.00244971	35145122	373733	8.7438e-12	18	TRUE	reported	igd	46.5942	2	1	TRUE	NA
Asthma	finn-b-ASTHMA_HOSPITAL_MAIN	Experiencing mood swings	ebi-a-GCST006944	rs11090039	A	G	A	G	0.0164418	0.0177524	0.283315	0.313348	FALSE	FALSE	FALSE	22	41496800	0.0392302	0.00861028	TRUE	reported	158	0.00257628	41496800	373733	1.74699e-10	22	TRUE	reported	igd	40.7298	2	1	TRUE	NA
Asthma	finn-b-ASTHMA_HOSPITAL_MAIN	Experiencing mood swings	ebi-a-GCST006944	rs11184994	T	C	T	C	0.0139252	0.00495848	0.691491	0.726829	FALSE	FALSE	FALSE	1	107383738	0.581329	0.00899181	TRUE	reported	120	0.00250769	107383738	373733	2.81598e-08	1	TRUE	reported	igd	30.8358	2	1	TRUE	NA
Asthma	finn-b-ASTHMA_HOSPITAL_MAIN	Experiencing mood swings	ebi-a-GCST006944	rs11509880	A	G	A	G	0.0160989	0.00729093	0.344232	0.31796	FALSE	FALSE	FALSE	7	12261911	0.394986	0.00857142	TRUE	reported	135	0.00243997	12261911	373733	4.18023e-11	7	TRUE	reported	igd	43.5335	2	1	TRUE	NA
Asthma	finn-b-ASTHMA_HOSPITAL_MAIN	Experiencing mood swings	ebi-a-GCST006944	rs11687833	T	C	T	C	0.0135122	-0.0102075	0.3941	0.523357	FALSE	FALSE	FALSE	2	199499356	0.201947	0.00799947	TRUE	reported	123	0.00240989	199499356	373733	2.06101e-08	2	TRUE	reported	igd	31.4382	2	1	TRUE	NA
Asthma	finn-b-ASTHMA_HOSPITAL_MAIN	Experiencing mood swings	ebi-a-GCST006944	rs12137936	G	C	G	C	0.0152023	-9.29243e-05	0.307137	0.291051	FALSE	TRUE	FALSE	1	72720357	0.991603	0.00882974	TRUE	reported	121	0.00250945	72720357	373733	1.376e-09	1	TRUE	reported	igd	36.6996	2	1	TRUE	NA
Asthma	finn-b-ASTHMA_HOSPITAL_MAIN	Experiencing mood swings	ebi-a-GCST006944	rs12420205	T	C	T	C	0.016451	0.0232427	0.677505	0.826592	FALSE	FALSE	FALSE	11	113394035	0.0299171	0.0107051	TRUE	reported	145	0.00250091	113394035	373733	4.7676e-11	11	TRUE	reported	igd	43.2702	2	1	TRUE	NA
Asthma	finn-b-ASTHMA_HOSPITAL_MAIN	Experiencing mood swings	ebi-a-GCST006944	rs12524535	G	A	G	A	0.0263343	-0.0307417	0.0690112	0.0260385	FALSE	FALSE	FALSE	6	29551416	0.221639	0.0251531	TRUE	reported	133	0.00456637	29551416	373733	8.05805e-09	6	TRUE	reported	igd	33.2584	2	1	TRUE	NA
Asthma	finn-b-ASTHMA_HOSPITAL_MAIN	Experiencing mood swings	ebi-a-GCST006944	rs1360379	T	C	T	C	-0.0143566	0.00183319	0.604417	0.629693	FALSE	FALSE	FALSE	9	23340616	0.824337	0.00825872	TRUE	reported	141	0.00236673	23340616	373733	1.31e-09	9	TRUE	reported	igd	36.7964	2	1	TRUE	NA
Asthma	finn-b-ASTHMA_HOSPITAL_MAIN	Experiencing mood swings	ebi-a-GCST006944	rs1373921	G	A	G	A	0.0194784	0.0201223	0.230326	0.227	FALSE	FALSE	FALSE	13	58634823	0.0355214	0.00957126	TRUE	reported	147	0.00275003	58634823	373733	1.41189e-12	13	TRUE	reported	igd	50.1686	2	1	TRUE	NA
Asthma	finn-b-ASTHMA_HOSPITAL_MAIN	Experiencing mood swings	ebi-a-GCST006944	rs1788014	G	A	G	A	0.0147178	0.0231519	0.443118	0.364538	FALSE	FALSE	FALSE	18	52886436	0.00528689	0.00830112	TRUE	reported	153	0.00235447	52886436	373733	4.06602e-10	18	TRUE	reported	igd	39.075	2	1	TRUE	NA
Asthma	finn-b-ASTHMA_HOSPITAL_MAIN	Experiencing mood swings	ebi-a-GCST006944	rs1833070	A	G	A	G	-0.0133673	-0.0255041	0.361165	0.288912	FALSE	FALSE	FALSE	7	126123306	0.00410989	0.00888766	TRUE	reported	136	0.0024384	126123306	373733	4.20397e-08	7	TRUE	reported	igd	30.0523	2	1	TRUE	NA
Asthma	finn-b-ASTHMA_HOSPITAL_MAIN	Experiencing mood swings	ebi-a-GCST006944	rs1890408	T	C	T	C	-0.01953	-0.0155783	0.878874	0.905438	FALSE	FALSE	FALSE	6	98330521	0.254679	0.0136765	TRUE	reported	132	0.00354768	98330521	373733	3.69598e-08	6	TRUE	reported	igd	30.3051	2	1	TRUE	NA
Asthma	finn-b-ASTHMA_HOSPITAL_MAIN	Experiencing mood swings	ebi-a-GCST006944	rs1962104	C	T	C	T	0.0151683	0.00574117	0.550375	0.475855	FALSE	FALSE	FALSE	8	141635329	0.473356	0.00800689	TRUE	reported	137	0.0023634	141635329	373733	1.38401e-10	8	TRUE	reported	igd	41.1907	2	1	TRUE	NA
Asthma	finn-b-ASTHMA_HOSPITAL_MAIN	Experiencing mood swings	ebi-a-GCST006944	rs2678897	A	G	A	G	0.0141758	0.0157652	0.611438	0.62754	FALSE	FALSE	FALSE	2	58169418	0.0561668	0.00825514	TRUE	reported	124	0.00239254	58169418	373733	3.11903e-09	2	TRUE	reported	igd	35.1056	2	1	TRUE	NA
Asthma	finn-b-ASTHMA_HOSPITAL_MAIN	Experiencing mood swings	ebi-a-GCST006944	rs28655666	A	G	A	G	-0.0144067	-0.00390141	0.544253	0.515941	FALSE	FALSE	FALSE	12	122186317	0.626017	0.00800551	TRUE	reported	146	0.00232366	122186317	373733	5.66005e-10	12	TRUE	reported	igd	38.44	2	1	TRUE	NA
Asthma	finn-b-ASTHMA_HOSPITAL_MAIN	Experiencing mood swings	ebi-a-GCST006944	rs297346	G	A	G	A	-0.0150068	-0.000441086	0.633883	0.752284	FALSE	FALSE	FALSE	11	16355771	0.962104	0.00928341	TRUE	reported	144	0.00240764	16355771	373733	4.583e-10	11	TRUE	reported	igd	38.8502	2	1	TRUE	NA
Asthma	finn-b-ASTHMA_HOSPITAL_MAIN	Experiencing mood swings	ebi-a-GCST006944	rs34759087	T	C	T	C	-0.0211964	-0.0186013	0.117824	0.162746	FALSE	FALSE	FALSE	3	49162284	0.0853926	0.0108133	TRUE	reported	125	0.00358956	49162284	373733	3.53199e-09	3	TRUE	reported	igd	34.8692	2	1	TRUE	NA
Asthma	finn-b-ASTHMA_HOSPITAL_MAIN	Experiencing mood swings	ebi-a-GCST006944	rs35789697	A	G	A	G	-0.0143676	-0.0256171	0.358174	0.32963	FALSE	FALSE	FALSE	2	144248718	0.00260633	0.00850865	TRUE	reported	122	0.00241797	144248718	373733	2.81598e-09	2	TRUE	reported	igd	35.3075	2	1	TRUE	NA
Asthma	finn-b-ASTHMA_HOSPITAL_MAIN	Experiencing mood swings	ebi-a-GCST006944	rs4578918	C	T	C	T	-0.016085	-0.0367369	0.743183	0.729708	FALSE	FALSE	FALSE	20	44721656	4.02152e-05	0.0089466	TRUE	reported	157	0.0026556	44721656	373733	1.38401e-09	20	TRUE	reported	igd	36.6874	2	1	TRUE	NA
Asthma	finn-b-ASTHMA_HOSPITAL_MAIN	Experiencing mood swings	ebi-a-GCST006944	rs4651205	T	C	T	C	-0.0142117	-0.00856245	0.28022	0.296776	FALSE	FALSE	FALSE	1	174872429	0.326616	0.00872871	TRUE	reported	119	0.00258629	174872429	373733	3.913e-08	1	TRUE	reported	igd	30.1952	2	1	TRUE	NA
Asthma	finn-b-ASTHMA_HOSPITAL_MAIN	Experiencing mood swings	ebi-a-GCST006944	rs4836789	C	T	C	T	0.0134857	0.00841294	0.597128	0.627392	FALSE	FALSE	FALSE	9	122663466	0.309066	0.00827081	TRUE	reported	140	0.0023626	122663466	373733	1.14501e-08	9	TRUE	reported	igd	32.5812	2	1	TRUE	NA
Asthma	finn-b-ASTHMA_HOSPITAL_MAIN	Experiencing mood swings	ebi-a-GCST006944	rs56059702	T	G	T	G	-0.0153469	-0.0238802	0.556652	0.468912	FALSE	FALSE	FALSE	16	87414635	0.00293778	0.00802919	TRUE	reported	149	0.00232952	87414635	373733	4.46478e-11	16	TRUE	reported	igd	43.4019	2	1	TRUE	NA
Asthma	finn-b-ASTHMA_HOSPITAL_MAIN	Experiencing mood swings	ebi-a-GCST006944	rs56318386	T	C	T	C	-0.017129	0.0158682	0.215156	0.17309	FALSE	FALSE	FALSE	9	11703892	0.134258	0.0105963	TRUE	reported	139	0.00282703	11703892	373733	1.373e-09	9	TRUE	reported	igd	36.7116	2	1	TRUE	NA
Asthma	finn-b-ASTHMA_HOSPITAL_MAIN	Experiencing mood swings	ebi-a-GCST006944	rs56403421	C	A	C	A	0.0184876	0.00926304	0.327025	0.312286	FALSE	FALSE	FALSE	18	52765283	0.283932	0.0086447	TRUE	reported	155	0.00249294	52765283	373733	1.20587e-13	18	TRUE	reported	igd	54.9968	2	1	TRUE	NA
Asthma	finn-b-ASTHMA_HOSPITAL_MAIN	Experiencing mood swings	ebi-a-GCST006944	rs600011	C	A	C	A	0.0148997	0.0323618	0.29221	0.280141	FALSE	FALSE	FALSE	3	107295392	0.000262573	0.00886704	TRUE	reported	127	0.0025535	107295392	373733	5.38394e-09	3	TRUE	reported	igd	34.0474	2	1	TRUE	NA
Asthma	finn-b-ASTHMA_HOSPITAL_MAIN	Experiencing mood swings	ebi-a-GCST006944	rs67447472	T	G	T	G	0.024587	0.0209387	0.104156	0.0706828	FALSE	FALSE	FALSE	6	143062216	0.179851	0.0156118	TRUE	reported	134	0.00380722	143062216	373733	1.06101e-10	6	TRUE	reported	igd	41.7057	2	1	TRUE	NA
Asthma	finn-b-ASTHMA_HOSPITAL_MAIN	Experiencing mood swings	ebi-a-GCST006944	rs68152875	A	C	A	C	-0.0137009	-0.00710559	0.610068	0.581767	FALSE	FALSE	FALSE	5	23883384	0.380149	0.00809641	TRUE	reported	129	0.00238028	23883384	373733	8.60597e-09	5	TRUE	reported	igd	33.1316	2	1	TRUE	NA
Asthma	finn-b-ASTHMA_HOSPITAL_MAIN	Experiencing mood swings	ebi-a-GCST006944	rs6895295	T	C	T	C	0.01522	0.0200775	0.223658	0.1607	FALSE	FALSE	FALSE	5	107757238	0.0651673	0.0108874	TRUE	reported	128	0.00278908	107757238	373733	4.85501e-08	5	TRUE	reported	igd	29.7788	2	1	TRUE	NA
Asthma	finn-b-ASTHMA_HOSPITAL_MAIN	Experiencing mood swings	ebi-a-GCST006944	rs7202252	C	T	C	T	0.0143284	5.60109e-05	0.733432	0.776626	FALSE	FALSE	FALSE	16	24741686	0.995328	0.00956518	TRUE	reported	150	0.00262424	24741686	373733	4.75401e-08	16	TRUE	reported	igd	29.8118	2	1	TRUE	NA
Asthma	finn-b-ASTHMA_HOSPITAL_MAIN	Experiencing mood swings	ebi-a-GCST006944	rs784256	A	G	A	G	0.020839	0.0220569	0.815002	0.829196	FALSE	FALSE	FALSE	18	53398626	0.0381549	0.0106391	TRUE	reported	156	0.00299929	53398626	373733	3.69828e-12	18	TRUE	reported	igd	48.2744	2	1	TRUE	NA
Asthma	finn-b-ASTHMA_HOSPITAL_MAIN	Experiencing mood swings	ebi-a-GCST006944	rs7895261	G	T	G	T	-0.0141286	0.00504738	0.28996	0.217364	FALSE	FALSE	FALSE	10	58751054	0.60347	0.00971741	TRUE	reported	142	0.0025665	58751054	373733	3.69803e-08	10	TRUE	reported	igd	30.3051	2	1	TRUE	NA
Asthma	finn-b-ASTHMA_HOSPITAL_MAIN	Experiencing mood swings	ebi-a-GCST006944	rs9344688	G	A	G	A	-0.0140419	-0.00576557	0.351818	0.329191	FALSE	FALSE	FALSE	6	64750278	0.509345	0.0087376	TRUE	reported	131	0.0024425	64750278	373733	8.96892e-09	6	TRUE	reported	igd	33.0508	2	1	TRUE	NA
Asthma	finn-b-ASTHMA_HOSPITAL_MAIN	Experiencing mood swings	ebi-a-GCST006944	rs9671386	A	G	A	G	0.0158514	0.0244055	0.743836	0.763258	FALSE	FALSE	FALSE	14	75151047	0.00975776	0.00944375	TRUE	reported	148	0.00265117	75151047	373733	2.24202e-09	14	TRUE	reported	igd	35.7487	2	1	TRUE	NA
Asthma	finn-b-ASTHMA_HOSPITAL_MAIN	Experiencing mood swings	ebi-a-GCST006944	rs9852417	A	C	A	C	-0.0132652	-0.00833106	0.598536	0.593641	FALSE	FALSE	FALSE	3	65161154	0.305948	0.0081377	TRUE	reported	126	0.0023777	65161154	373733	2.42399e-08	3	TRUE	reported	igd	31.1253	2	1	TRUE	NA
Asthma	finn-b-ASTHMA_HOSPITAL_MAIN	Experiencing mood swings	ebi-a-GCST006944	rs9929242	A	G	A	G	-0.0129793	-0.00719847	0.528828	0.560016	FALSE	FALSE	FALSE	16	74142413	0.372314	0.00806869	TRUE	reported	151	0.00233105	74142413	373733	2.573e-08	16	TRUE	reported	igd	31.0027	2	1	TRUE	NA
Asthma	finn-b-ASTHMA_HOSPITAL_MAIN	Feeling lonely	ebi-a-GCST006942	rs11039389	C	T	C	T	-0.0145173	0.00910379	0.341432	0.350805	FALSE	FALSE	FALSE	11	47796062	0.277425	0.00838192	TRUE	reported	34	0.00243252	47796062	376352	2.40602e-09	11	TRUE	reported	igd	35.6171	2	1	TRUE	NA
Asthma	finn-b-ASTHMA_HOSPITAL_MAIN	Feeling lonely	ebi-a-GCST006942	rs12554512	C	T	C	T	-0.0128168	-0.0024065	0.409986	0.42498	FALSE	FALSE	FALSE	9	23352293	0.765632	0.00807298	TRUE	reported	32	0.00234481	23352293	376352	4.60204e-08	9	TRUE	reported	igd	29.8775	2	1	TRUE	NA
Asthma	finn-b-ASTHMA_HOSPITAL_MAIN	Feeling lonely	ebi-a-GCST006942	rs4958586	A	G	A	G	0.0138844	-0.00527544	0.622638	0.603537	FALSE	FALSE	FALSE	5	152248567	0.518543	0.00817148	TRUE	reported	31	0.00238359	152248567	376352	5.72005e-09	5	TRUE	reported	igd	33.9306	2	1	TRUE	NA
Asthma	finn-b-ASTHMA_HOSPITAL_MAIN	Feeling lonely	ebi-a-GCST006942	rs599550	A	G	A	G	0.0212833	0.0107881	0.852215	0.870176	FALSE	FALSE	FALSE	18	53252388	0.364207	0.0118893	TRUE	reported	36	0.00325982	53252388	376352	6.60237e-11	18	TRUE	reported	igd	42.6276	2	1	TRUE	NA
Asthma	finn-b-ASTHMA_HOSPITAL_MAIN	Feeling lonely	ebi-a-GCST006942	rs7044244	A	G	A	G	-0.0152411	-0.00895831	0.378475	0.382246	FALSE	FALSE	FALSE	9	96397689	0.276431	0.00823092	TRUE	reported	33	0.00239452	96397689	376352	1.94899e-10	9	TRUE	reported	igd	40.5131	2	1	TRUE	NA
Asthma	finn-b-ASTHMA_HOSPITAL_MAIN	Feeling lonely	ebi-a-GCST006942	rs74338595	C	T	C	T	-0.0147136	-0.00773169	0.285559	0.263351	FALSE	FALSE	FALSE	2	212749786	0.395146	0.00909267	TRUE	reported	30	0.002562	212749786	376352	9.30593e-09	2	TRUE	reported	igd	32.9822	2	1	TRUE	NA

## Sheet: S3
Supplementary Table S3. Instrumental variables associated with Bronchiectasis.
outcome	id.outcome	exposure	id.exposure	SNP	effect_allele.exposure	other_allele.exposure	effect_allele.outcome	other_allele.outcome	beta.exposure	beta.outcome	eaf.exposure	eaf.outcome	remove	palindromic	ambiguous	chr.outcome	pos.outcome	pval.outcome	se.outcome	mr_keep.outcome	pval_origin.outcome	X	se.exposure	pos.exposure	samplesize.exposure	pval.exposure	chr.exposure	mr_keep.exposure	pval_origin.exposure	data_source.exposure	F	action	SNP_index	mr_keep	samplesize.outcome
Bronchiectasis	finn-b-J10_BRONCHIECTASIS	Neurociticism	ebi-a-GCST006940	rs10005233	T	C	T	C	0.0146127	-0.00824932	0.521594	0.567063	FALSE	FALSE	FALSE	4	90743331	0.780622	0.0296198	TRUE	reported	289	0.0023023	90743331	380506	2.18998e-10	4	TRUE	reported	igd	40.2844	2	1	TRUE	NA
Bronchiectasis	finn-b-J10_BRONCHIECTASIS	Neurociticism	ebi-a-GCST006940	rs10054419	G	T	G	T	-0.0131218	-0.0210339	0.43857	0.3509	FALSE	FALSE	FALSE	5	46036965	0.493999	0.030753	TRUE	reported	296	0.00231302	46036965	380506	1.40001e-08	5	TRUE	reported	igd	32.1831	2	1	TRUE	NA
Bronchiectasis	finn-b-J10_BRONCHIECTASIS	Neurociticism	ebi-a-GCST006940	rs10119773	G	A	G	A	0.0160955	0.00236306	0.534002	0.509898	FALSE	FALSE	FALSE	9	23736400	0.936157	0.0295011	TRUE	reported	320	0.00235555	23736400	380506	8.33489e-12	9	TRUE	reported	igd	46.69	2	1	TRUE	NA
Bronchiectasis	finn-b-J10_BRONCHIECTASIS	Neurociticism	ebi-a-GCST006940	rs10144845	T	C	T	C	0.0181806	-0.00298618	0.679702	0.611746	FALSE	FALSE	FALSE	14	75237770	0.920933	0.0300847	TRUE	reported	344	0.00245849	75237770	380506	1.41286e-13	14	TRUE	reported	igd	54.6864	2	1	TRUE	NA
Bronchiectasis	finn-b-J10_BRONCHIECTASIS	Neurociticism	ebi-a-GCST006940	rs10456089	A	G	A	G	-0.0261729	0.125426	0.0758129	0.102574	FALSE	FALSE	FALSE	6	11959836	0.00777141	0.04712	TRUE	reported	301	0.00444286	11959836	380506	3.83398e-09	6	TRUE	reported	igd	34.7039	2	1	TRUE	NA
Bronchiectasis	finn-b-J10_BRONCHIECTASIS	Neurociticism	ebi-a-GCST006940	rs10476484	G	A	G	A	0.0149229	0.0215204	0.276744	0.345483	FALSE	FALSE	FALSE	5	164438264	0.485618	0.0308627	TRUE	reported	293	0.00256362	164438264	380506	5.85194e-09	5	TRUE	reported	igd	33.8843	2	1	TRUE	NA
Bronchiectasis	finn-b-J10_BRONCHIECTASIS	Neurociticism	ebi-a-GCST006940	rs10497655	C	T	C	T	-0.0151713	0.00909082	0.314337	0.39051	FALSE	FALSE	FALSE	2	185462041	0.762421	0.030072	TRUE	reported	281	0.0024705	185462041	380506	8.18502e-10	2	TRUE	reported	igd	37.7117	2	1	TRUE	NA
Bronchiectasis	finn-b-J10_BRONCHIECTASIS	Neurociticism	ebi-a-GCST006940	rs10782302	C	T	C	T	0.0126181	-0.0182956	0.497033	0.502451	FALSE	FALSE	FALSE	6	100993125	0.533776	0.0294022	TRUE	reported	303	0.0022988	100993125	380506	4.04604e-08	6	TRUE	reported	igd	30.1291	2	1	TRUE	NA
Bronchiectasis	finn-b-J10_BRONCHIECTASIS	Neurociticism	ebi-a-GCST006940	rs10811883	T	C	T	C	-0.01725	0.0202058	0.626255	0.631996	FALSE	FALSE	FALSE	9	23291526	0.506188	0.0303946	TRUE	reported	316	0.00241597	23291526	380506	9.31751e-13	9	TRUE	reported	igd	50.9794	2	1	TRUE	NA
Bronchiectasis	finn-b-J10_BRONCHIECTASIS	Neurociticism	ebi-a-GCST006940	rs10896636	G	C	G	C	0.0158966	0.0128818	0.336471	0.385015	FALSE	TRUE	FALSE	11	57448032	0.669572	0.0301867	TRUE	reported	331	0.00244977	57448032	380506	8.61589e-11	11	TRUE	reported	igd	42.1073	2	1	TRUE	NA
Bronchiectasis	finn-b-J10_BRONCHIECTASIS	Neurociticism	ebi-a-GCST006940	rs10935181	A	G	A	G	-0.0165427	0.00490935	0.424096	0.55011	FALSE	FALSE	FALSE	3	136098408	0.867881	0.029512	TRUE	reported	284	0.00232243	136098408	380506	1.05803e-12	3	TRUE	reported	igd	50.7373	2	1	TRUE	NA
Bronchiectasis	finn-b-J10_BRONCHIECTASIS	Neurociticism	ebi-a-GCST006940	rs11039182	C	T	C	T	0.0196363	0.0380025	0.269312	0.184572	FALSE	FALSE	FALSE	11	47346723	0.311887	0.0375789	TRUE	reported	334	0.00258543	47346723	380506	3.08319e-14	11	TRUE	reported	igd	57.6838	2	1	TRUE	NA
Bronchiectasis	finn-b-J10_BRONCHIECTASIS	Neurociticism	ebi-a-GCST006940	rs11082011	T	C	T	C	-0.0228736	-0.0280779	0.656005	0.734391	FALSE	FALSE	FALSE	18	35145122	0.399376	0.0333176	TRUE	reported	358	0.00242768	35145122	380506	4.43813e-21	18	TRUE	reported	igd	88.7741	2	1	TRUE	NA
Bronchiectasis	finn-b-J10_BRONCHIECTASIS	Neurociticism	ebi-a-GCST006940	rs11090045	A	G	A	G	0.0192599	-0.0329358	0.30231	0.345248	FALSE	FALSE	FALSE	22	41753603	0.286308	0.0308892	TRUE	reported	362	0.0025466	41753603	380506	3.93097e-14	22	TRUE	reported	igd	57.1988	2	1	TRUE	NA
Bronchiectasis	finn-b-J10_BRONCHIECTASIS	Neurociticism	ebi-a-GCST006940	rs11184985	C	T	C	T	-0.0142811	-4.42039e-05	0.269475	0.250603	FALSE	FALSE	FALSE	1	107313610	0.998958	0.0338376	TRUE	reported	271	0.00258668	107313610	380506	3.36899e-08	1	TRUE	reported	igd	30.4816	2	1	TRUE	NA
Bronchiectasis	finn-b-J10_BRONCHIECTASIS	Neurociticism	ebi-a-GCST006940	rs11263943	G	A	G	A	-0.0157982	-0.0214517	0.571173	0.585388	FALSE	FALSE	FALSE	1	37198130	0.471701	0.0298059	TRUE	reported	269	0.00232943	37198130	380506	1.18796e-11	1	TRUE	reported	igd	45.9956	2	1	TRUE	NA
Bronchiectasis	finn-b-J10_BRONCHIECTASIS	Neurociticism	ebi-a-GCST006940	rs11509880	A	G	A	G	0.0156797	0.0283131	0.344232	0.318262	FALSE	FALSE	FALSE	7	12261911	0.367601	0.0314249	TRUE	reported	309	0.00241822	12261911	380506	8.91661e-11	7	TRUE	reported	igd	42.042	2	1	TRUE	NA
Bronchiectasis	finn-b-J10_BRONCHIECTASIS	Neurociticism	ebi-a-GCST006940	rs11608355	C	T	C	T	0.019565	0.018284	0.316757	0.22933	FALSE	FALSE	FALSE	12	109879292	0.602261	0.0350839	TRUE	reported	335	0.00247157	109879292	380506	2.44287e-15	12	TRUE	reported	igd	62.6634	2	1	TRUE	NA
Bronchiectasis	finn-b-J10_BRONCHIECTASIS	Neurociticism	ebi-a-GCST006940	rs11627348	A	C	A	C	0.0187324	-0.0114756	0.151394	0.111693	FALSE	FALSE	FALSE	14	57295404	0.806641	0.0468847	TRUE	reported	343	0.0032275	57295404	380506	6.47694e-09	14	TRUE	reported	igd	33.6864	2	1	TRUE	NA
Bronchiectasis	finn-b-J10_BRONCHIECTASIS	Neurociticism	ebi-a-GCST006940	rs11759026	G	A	G	A	-0.0150881	0.0552744	0.229136	0.244338	FALSE	FALSE	FALSE	6	126792095	0.104777	0.0340753	TRUE	reported	300	0.0027408	126792095	380506	3.68104e-08	6	TRUE	reported	igd	30.305	2	1	TRUE	NA
Bronchiectasis	finn-b-J10_BRONCHIECTASIS	Neurociticism	ebi-a-GCST006940	rs11948261	A	T	A	T	0.0177896	-0.0253437	0.210714	0.160494	FALSE	TRUE	FALSE	5	107753691	0.527159	0.0400787	TRUE	reported	294	0.00282464	107753691	380506	3.01203e-10	5	TRUE	reported	igd	39.6649	2	1	TRUE	NA
Bronchiectasis	finn-b-J10_BRONCHIECTASIS	Neurociticism	ebi-a-GCST006940	rs11975	C	A	C	A	0.0216038	0.00535663	0.144253	0.135068	FALSE	FALSE	FALSE	9	96327691	0.901154	0.0431279	TRUE	reported	319	0.0032738	96327691	380506	4.13809e-11	9	TRUE	reported	igd	43.5468	2	1	TRUE	NA
Bronchiectasis	finn-b-J10_BRONCHIECTASIS	Neurociticism	ebi-a-GCST006940	rs12092768	A	G	A	G	-0.0153096	-0.00636118	0.284798	0.283136	FALSE	FALSE	FALSE	1	174432882	0.844751	0.0324849	TRUE	reported	273	0.00254524	174432882	380506	1.79498e-09	1	TRUE	reported	igd	36.1801	2	1	TRUE	NA
Bronchiectasis	finn-b-J10_BRONCHIECTASIS	Neurociticism	ebi-a-GCST006940	rs12137398	T	C	T	C	0.0178531	-0.000532555	0.19435	0.188195	FALSE	FALSE	FALSE	1	7790548	0.988743	0.0377472	TRUE	reported	267	0.00292386	7790548	380506	1.022e-09	1	TRUE	reported	igd	37.2833	2	1	TRUE	NA
Bronchiectasis	finn-b-J10_BRONCHIECTASIS	Neurociticism	ebi-a-GCST006940	rs12137936	G	C	G	C	0.0137782	0.028253	0.307137	0.290983	FALSE	TRUE	FALSE	1	72720357	0.382559	0.032356	TRUE	reported	272	0.00248705	72720357	380506	3.02803e-08	1	TRUE	reported	igd	30.6913	2	1	TRUE	NA
Bronchiectasis	finn-b-J10_BRONCHIECTASIS	Neurociticism	ebi-a-GCST006940	rs1282545	C	T	C	T	0.0167823	-0.0121111	0.436332	0.47334	FALSE	FALSE	FALSE	3	107199709	0.682182	0.0295761	TRUE	reported	283	0.00234816	107199709	380506	8.83894e-13	3	TRUE	reported	igd	51.0796	2	1	TRUE	NA
Bronchiectasis	finn-b-J10_BRONCHIECTASIS	Neurociticism	ebi-a-GCST006940	rs12902680	C	T	C	T	0.0134144	-0.0115667	0.381068	0.299482	FALSE	FALSE	FALSE	15	46316484	0.718429	0.03208	TRUE	reported	345	0.00238139	46316484	380506	1.77301e-08	15	TRUE	reported	igd	31.7308	2	1	TRUE	NA
Bronchiectasis	finn-b-J10_BRONCHIECTASIS	Neurociticism	ebi-a-GCST006940	rs12903078	A	G	A	G	0.0128833	0.043432	0.406166	0.401892	FALSE	FALSE	FALSE	15	47503469	0.147644	0.0299965	TRUE	reported	348	0.00233731	47503469	380506	3.53997e-08	15	TRUE	reported	igd	30.3824	2	1	TRUE	NA
Bronchiectasis	finn-b-J10_BRONCHIECTASIS	Neurociticism	ebi-a-GCST006940	rs13226841	C	T	C	T	0.017193	0.0286022	0.476138	0.533828	FALSE	FALSE	FALSE	7	126389408	0.331816	0.0294728	TRUE	reported	306	0.00229669	126389408	380506	7.12525e-14	7	TRUE	reported	igd	56.0401	2	1	TRUE	NA
Bronchiectasis	finn-b-J10_BRONCHIECTASIS	Neurociticism	ebi-a-GCST006940	rs1422192	A	G	A	G	0.0190464	0.00138849	0.165603	0.118107	FALSE	FALSE	FALSE	5	87959023	0.975705	0.0455938	TRUE	reported	291	0.00308544	87959023	380506	6.68005e-10	5	TRUE	reported	igd	38.1058	2	1	TRUE	NA
Bronchiectasis	finn-b-J10_BRONCHIECTASIS	Neurociticism	ebi-a-GCST006940	rs1452789	A	T	A	T	-0.0154286	-0.0247039	0.618407	0.720542	FALSE	TRUE	FALSE	18	53115879	0.452392	0.0328757	TRUE	reported	356	0.00236599	53115879	380506	6.98232e-11	18	TRUE	reported	igd	42.5233	2	1	TRUE	NA
Bronchiectasis	finn-b-J10_BRONCHIECTASIS	Neurociticism	ebi-a-GCST006940	rs1542212	G	T	G	T	0.0159476	-0.0503949	0.39305	0.307225	FALSE	FALSE	FALSE	3	35683935	0.114573	0.0319365	TRUE	reported	285	0.00236156	35683935	380506	1.44611e-11	3	TRUE	reported	igd	45.6029	2	1	TRUE	NA
Bronchiectasis	finn-b-J10_BRONCHIECTASIS	Neurociticism	ebi-a-GCST006940	rs16854051	T	C	T	C	-0.0156286	-0.0286518	0.213166	0.191922	FALSE	FALSE	FALSE	4	42123892	0.442811	0.0373335	TRUE	reported	288	0.00283847	42123892	380506	3.66201e-08	4	TRUE	reported	igd	30.316	2	1	TRUE	NA
Bronchiectasis	finn-b-J10_BRONCHIECTASIS	Neurociticism	ebi-a-GCST006940	rs17096778	G	A	G	A	-0.0320548	0.0262291	0.0452785	0.0200033	FALSE	FALSE	FALSE	1	75809970	0.804309	0.105859	TRUE	reported	270	0.00554869	75809970	380506	7.60309e-09	1	TRUE	reported	igd	33.3738	2	1	TRUE	NA
Bronchiectasis	finn-b-J10_BRONCHIECTASIS	Neurociticism	ebi-a-GCST006940	rs1731951	A	T	A	T	-0.0136621	0.00157518	0.439961	0.455891	FALSE	TRUE	TRUE	7	137075847	0.957281	0.0294064	TRUE	reported	308	0.00234946	137075847	380506	6.07393e-09	7	TRUE	reported	igd	33.8142	2	1	FALSE	NA
Bronchiectasis	finn-b-J10_BRONCHIECTASIS	Neurociticism	ebi-a-GCST006940	rs17487484	G	T	G	T	0.0142497	0.0511898	0.50301	0.453806	FALSE	FALSE	FALSE	18	50723283	0.0839576	0.0296207	TRUE	reported	359	0.0022939	50723283	380506	5.23998e-10	18	TRUE	reported	igd	38.5889	2	1	TRUE	NA
Bronchiectasis	finn-b-J10_BRONCHIECTASIS	Neurociticism	ebi-a-GCST006940	rs17619012	T	G	T	G	-0.0156225	-0.0327417	0.216843	0.33039	FALSE	FALSE	FALSE	2	63893589	0.294442	0.0312294	TRUE	reported	279	0.00279422	63893589	380506	2.26001e-08	2	TRUE	reported	igd	31.2593	2	1	TRUE	NA
Bronchiectasis	finn-b-J10_BRONCHIECTASIS	Neurociticism	ebi-a-GCST006940	rs1778377	T	A	T	A	0.015626	0.00136262	0.728832	0.710223	FALSE	TRUE	FALSE	14	41694018	0.966489	0.0324336	TRUE	reported	342	0.00258666	41694018	380506	1.52999e-09	14	TRUE	reported	igd	36.4936	2	1	TRUE	NA
Bronchiectasis	finn-b-J10_BRONCHIECTASIS	Neurociticism	ebi-a-GCST006940	rs1884	C	G	C	G	0.0166294	-0.0055405	0.256742	0.313195	FALSE	TRUE	FALSE	11	112880597	0.861126	0.0316707	TRUE	reported	327	0.00262749	112880597	380506	2.46099e-10	11	TRUE	reported	igd	40.0563	2	1	TRUE	NA
Bronchiectasis	finn-b-J10_BRONCHIECTASIS	Neurociticism	ebi-a-GCST006940	rs1892350	G	A	G	A	0.0141816	0.0323559	0.490613	0.452821	FALSE	FALSE	FALSE	13	68080614	0.273479	0.0295464	TRUE	reported	339	0.00229997	68080614	380506	6.99906e-10	13	TRUE	reported	igd	38.0195	2	1	TRUE	NA
Bronchiectasis	finn-b-J10_BRONCHIECTASIS	Neurociticism	ebi-a-GCST006940	rs2056477	C	G	A	G	-0.0156998	0.0707136	0.231276	0.023742	TRUE	TRUE	FALSE	7	2079744	0.461747	0.0960817	TRUE	reported	304	0.00272471	2079744	380506	8.32109e-09	7	TRUE	reported	igd	33.2007	2	1	FALSE	NA
Bronchiectasis	finn-b-J10_BRONCHIECTASIS	Neurociticism	ebi-a-GCST006940	rs2149351	G	T	G	T	-0.0186461	-0.0347412	0.761015	0.819542	FALSE	FALSE	FALSE	9	120501644	0.36621	0.0384477	TRUE	reported	322	0.00270194	120501644	380506	5.14991e-12	9	TRUE	reported	igd	47.6239	2	1	TRUE	NA
Bronchiectasis	finn-b-J10_BRONCHIECTASIS	Neurociticism	ebi-a-GCST006940	rs2269426	A	G	A	G	0.0184312	0.0414315	0.359398	0.415189	FALSE	FALSE	FALSE	6	32076499	0.165721	0.029891	TRUE	reported	302	0.00239025	32076499	380506	1.25112e-14	6	TRUE	reported	igd	59.4594	2	1	TRUE	NA
Bronchiectasis	finn-b-J10_BRONCHIECTASIS	Neurociticism	ebi-a-GCST006940	rs2295094	A	G	A	G	0.0172829	-0.0613249	0.174406	0.103532	FALSE	FALSE	FALSE	20	33447915	0.204468	0.0483283	TRUE	reported	361	0.00303849	33447915	380506	1.28499e-08	20	TRUE	reported	igd	32.3532	2	1	TRUE	NA
Bronchiectasis	finn-b-J10_BRONCHIECTASIS	Neurociticism	ebi-a-GCST006940	rs2380937	C	T	C	T	-0.0132918	-0.0524505	0.399161	0.289869	FALSE	FALSE	FALSE	9	4145781	0.106229	0.0324695	TRUE	reported	318	0.00234962	4145781	380506	1.54301e-08	9	TRUE	reported	igd	32.0016	2	1	TRUE	NA
Bronchiectasis	finn-b-J10_BRONCHIECTASIS	Neurociticism	ebi-a-GCST006940	rs2407746	G	C	G	C	0.0174863	-0.0107608	0.301794	0.356279	FALSE	TRUE	FALSE	8	4937757	0.724808	0.0305669	TRUE	reported	312	0.00251638	4937757	380506	3.68299e-12	8	TRUE	reported	igd	48.2885	2	1	TRUE	NA
Bronchiectasis	finn-b-J10_BRONCHIECTASIS	Neurociticism	ebi-a-GCST006940	rs2488401	T	C	T	C	-0.0172249	-0.0172106	0.209268	0.145113	FALSE	FALSE	FALSE	1	197702401	0.679394	0.0416429	TRUE	reported	268	0.00285795	197702401	380506	1.67101e-09	1	TRUE	reported	igd	36.3249	2	1	TRUE	NA
Bronchiectasis	finn-b-J10_BRONCHIECTASIS	Neurociticism	ebi-a-GCST006940	rs2503775	G	A	G	A	-0.021811	-0.00481492	0.868869	0.893255	FALSE	FALSE	FALSE	6	98521600	0.918923	0.0473023	TRUE	reported	298	0.0034	98521600	380506	1.40799e-10	6	TRUE	reported	igd	41.1522	2	1	TRUE	NA
Bronchiectasis	finn-b-J10_BRONCHIECTASIS	Neurociticism	ebi-a-GCST006940	rs2717043	T	C	T	C	0.0151639	-0.0276508	0.627326	0.630176	FALSE	FALSE	FALSE	2	58179019	0.364142	0.0304692	TRUE	reported	275	0.00238015	58179019	380506	1.87499e-10	2	TRUE	reported	igd	40.5895	2	1	TRUE	NA
Bronchiectasis	finn-b-J10_BRONCHIECTASIS	Neurociticism	ebi-a-GCST006940	rs28986304	C	T	C	T	0.0212038	-0.0611438	0.126444	0.0617224	FALSE	FALSE	FALSE	6	29566082	0.314377	0.0607743	TRUE	reported	299	0.00345114	29566082	380506	8.04693e-10	6	TRUE	reported	igd	37.7487	2	1	TRUE	NA
Bronchiectasis	finn-b-J10_BRONCHIECTASIS	Neurociticism	ebi-a-GCST006940	rs297346	G	A	G	A	-0.0155813	0.0245201	0.633883	0.752514	FALSE	FALSE	FALSE	11	16355771	0.473015	0.0341705	TRUE	reported	326	0.00238611	16355771	380506	6.56145e-11	11	TRUE	reported	igd	42.6409	2	1	TRUE	NA
Bronchiectasis	finn-b-J10_BRONCHIECTASIS	Neurociticism	ebi-a-GCST006940	rs3026389	G	C	G	C	-0.017359	0.0288344	0.788882	0.774843	FALSE	TRUE	FALSE	11	31813529	0.411275	0.0350932	TRUE	reported	333	0.00281117	31813529	380506	6.59796e-10	11	TRUE	reported	igd	38.1307	2	1	TRUE	NA
Bronchiectasis	finn-b-J10_BRONCHIECTASIS	Neurociticism	ebi-a-GCST006940	rs3124426	T	C	T	C	-0.0153159	0.0237018	0.769532	0.790911	FALSE	FALSE	FALSE	13	55937346	0.511622	0.0361135	TRUE	reported	337	0.00272379	55937346	380506	1.87802e-08	13	TRUE	reported	igd	31.6182	2	1	TRUE	NA
Bronchiectasis	finn-b-J10_BRONCHIECTASIS	Neurociticism	ebi-a-GCST006940	rs34979551	G	A	G	A	-0.0189387	-0.0753748	0.127858	0.0934017	FALSE	FALSE	FALSE	6	100848871	0.137083	0.0506979	TRUE	reported	297	0.00343466	100848871	380506	3.50203e-08	6	TRUE	reported	igd	30.4041	2	1	TRUE	NA
Bronchiectasis	finn-b-J10_BRONCHIECTASIS	Neurociticism	ebi-a-GCST006940	rs35982947	C	A	C	A	-0.0136214	-0.0359271	0.368951	0.316603	FALSE	FALSE	FALSE	17	38214275	0.255677	0.0316074	TRUE	reported	353	0.00240703	38214275	380506	1.521e-08	17	TRUE	reported	igd	32.0244	2	1	TRUE	NA
Bronchiectasis	finn-b-J10_BRONCHIECTASIS	Neurociticism	ebi-a-GCST006940	rs36006259	T	C	T	C	-0.0179004	-0.00723344	0.157665	0.199411	FALSE	FALSE	FALSE	14	30268871	0.844434	0.0368629	TRUE	reported	341	0.00320796	30268871	380506	2.40902e-08	14	TRUE	reported	igd	31.1363	2	1	TRUE	NA
Bronchiectasis	finn-b-J10_BRONCHIECTASIS	Neurociticism	ebi-a-GCST006940	rs3785237	C	G	C	G	0.0166058	-0.0156229	0.503161	0.548466	FALSE	TRUE	TRUE	16	7667131	0.59616	0.0294809	TRUE	reported	350	0.00231311	7667131	380506	7.02587e-13	16	TRUE	reported	igd	51.5379	2	1	FALSE	NA
Bronchiectasis	finn-b-J10_BRONCHIECTASIS	Neurociticism	ebi-a-GCST006940	rs3936093	G	A	G	A	0.0148324	0.0215243	0.567092	0.577938	FALSE	FALSE	FALSE	15	78101909	0.468345	0.0296815	TRUE	reported	347	0.00233104	78101909	380506	1.97702e-10	15	TRUE	reported	igd	40.4877	2	1	TRUE	NA
Bronchiectasis	finn-b-J10_BRONCHIECTASIS	Neurociticism	ebi-a-GCST006940	rs4245154	G	A	G	A	-0.0196045	-0.00482237	0.431123	0.260235	FALSE	FALSE	FALSE	11	113388674	0.886406	0.0337574	TRUE	reported	332	0.00232833	113388674	380506	3.75319e-17	11	TRUE	reported	igd	70.8961	2	1	TRUE	NA
Bronchiectasis	finn-b-J10_BRONCHIECTASIS	Neurociticism	ebi-a-GCST006940	rs4362360	C	T	C	T	-0.0126458	0.00701551	0.487107	0.412475	FALSE	FALSE	FALSE	15	86940622	0.814347	0.0298758	TRUE	reported	346	0.00229465	86940622	380506	3.56903e-08	15	TRUE	reported	igd	30.371	2	1	TRUE	NA
Bronchiectasis	finn-b-J10_BRONCHIECTASIS	Neurociticism	ebi-a-GCST006940	rs4396680	G	A	G	A	-0.0167747	-0.112473	0.796901	0.893929	FALSE	FALSE	FALSE	2	10178236	0.0189134	0.0479172	TRUE	reported	274	0.00285091	10178236	380506	3.99604e-09	2	TRUE	reported	igd	34.6212	2	1	TRUE	NA
Bronchiectasis	finn-b-J10_BRONCHIECTASIS	Neurociticism	ebi-a-GCST006940	rs4405857	C	G	C	G	0.0133764	0.0581349	0.598404	0.65879	FALSE	TRUE	FALSE	3	65445527	0.0605829	0.0309801	TRUE	reported	286	0.00234673	65445527	380506	1.199e-08	3	TRUE	reported	igd	32.4902	2	1	TRUE	NA
Bronchiectasis	finn-b-J10_BRONCHIECTASIS	Neurociticism	ebi-a-GCST006940	rs4530683	G	A	G	A	0.0129193	0.0335083	0.585044	0.579683	FALSE	FALSE	FALSE	4	139053569	0.259466	0.029715	TRUE	reported	290	0.00234131	139053569	380506	3.42902e-08	4	TRUE	reported	igd	30.4481	2	1	TRUE	NA
Bronchiectasis	finn-b-J10_BRONCHIECTASIS	Neurociticism	ebi-a-GCST006940	rs4578918	C	T	C	T	-0.0169464	-0.0482794	0.743183	0.730029	FALSE	FALSE	FALSE	20	44721656	0.143165	0.0329753	TRUE	reported	360	0.00263183	44721656	380506	1.20401e-10	20	TRUE	reported	igd	41.4609	2	1	TRUE	NA
Bronchiectasis	finn-b-J10_BRONCHIECTASIS	Neurociticism	ebi-a-GCST006940	rs4585149	C	T	C	T	0.0175304	-0.019206	0.822931	0.788171	FALSE	FALSE	FALSE	3	157493952	0.593902	0.0360209	TRUE	reported	287	0.00302927	157493952	380506	7.16292e-09	3	TRUE	reported	igd	33.4894	2	1	TRUE	NA
Bronchiectasis	finn-b-J10_BRONCHIECTASIS	Neurociticism	ebi-a-GCST006940	rs4757136	A	T	A	T	-0.0166419	-0.0155446	0.571192	0.527056	FALSE	TRUE	TRUE	11	13281327	0.598131	0.0294913	TRUE	reported	328	0.00232689	13281327	380506	8.56249e-13	11	TRUE	reported	igd	51.151	2	1	FALSE	NA
Bronchiectasis	finn-b-J10_BRONCHIECTASIS	Neurociticism	ebi-a-GCST006940	rs4799723	G	T	T	A	0.0140485	1.38582	0.52019	0.000406241	TRUE	FALSE	FALSE	18	31367050	0.0556673	0.724184	TRUE	reported	357	0.00231594	31367050	380506	1.309e-09	18	TRUE	reported	igd	36.7964	2	1	FALSE	NA
Bronchiectasis	finn-b-J10_BRONCHIECTASIS	Neurociticism	ebi-a-GCST006940	rs4902704	C	G	C	G	0.0141562	0.0243893	0.623827	0.60988	FALSE	TRUE	FALSE	14	69703588	0.41751	0.0300824	TRUE	reported	340	0.00237123	69703588	380506	2.38002e-09	14	TRUE	reported	igd	35.6407	2	1	TRUE	NA
Bronchiectasis	finn-b-J10_BRONCHIECTASIS	Neurociticism	ebi-a-GCST006940	rs56084168	T	C	T	C	-0.0232368	-0.0136134	0.147994	0.184179	FALSE	FALSE	FALSE	17	79084574	0.718436	0.0377573	TRUE	reported	355	0.00323453	79084574	380506	6.78422e-13	17	TRUE	reported	igd	51.6096	2	1	TRUE	NA
Bronchiectasis	finn-b-J10_BRONCHIECTASIS	Neurociticism	ebi-a-GCST006940	rs58007470	T	C	T	C	0.0154904	0.0248219	0.218522	0.276391	FALSE	FALSE	FALSE	5	153666790	0.449195	0.0328004	TRUE	reported	292	0.00279509	153666790	380506	2.99199e-08	5	TRUE	reported	igd	30.7138	2	1	TRUE	NA
Bronchiectasis	finn-b-J10_BRONCHIECTASIS	Neurociticism	ebi-a-GCST006940	rs59491086	G	A	G	A	-0.0188454	-0.014194	0.205198	0.244044	FALSE	FALSE	FALSE	2	157132879	0.677414	0.0341207	TRUE	reported	278	0.00284072	157132879	380506	3.26964e-11	2	TRUE	reported	igd	44.0103	2	1	TRUE	NA
Bronchiectasis	finn-b-J10_BRONCHIECTASIS	Neurociticism	ebi-a-GCST006940	rs62062288	A	G	A	G	0.0334444	0.00559112	0.211505	0.0811118	FALSE	FALSE	FALSE	17	44096553	0.918177	0.0544254	TRUE	reported	354	0.00284246	44096553	380506	5.82371e-32	17	TRUE	reported	igd	138.439	2	1	TRUE	NA
Bronchiectasis	finn-b-J10_BRONCHIECTASIS	Neurociticism	ebi-a-GCST006940	rs62550480	T	C	T	C	-0.0181085	0.0949932	0.214237	0.167147	FALSE	FALSE	FALSE	9	11449346	0.0159382	0.0394109	TRUE	reported	315	0.00279539	11449346	380506	9.31537e-11	9	TRUE	reported	igd	41.9643	2	1	TRUE	NA
Bronchiectasis	finn-b-J10_BRONCHIECTASIS	Neurociticism	ebi-a-GCST006940	rs6601444	T	C	T	C	0.0162582	0.0565644	0.200027	0.190024	FALSE	FALSE	FALSE	8	10211175	0.131741	0.0375277	TRUE	reported	313	0.00289394	10211175	380506	1.935e-08	8	TRUE	reported	igd	31.5621	2	1	TRUE	NA
Bronchiectasis	finn-b-J10_BRONCHIECTASIS	Neurociticism	ebi-a-GCST006940	rs6737187	A	G	A	G	-0.0141254	0.0125094	0.299488	0.298924	FALSE	FALSE	FALSE	2	226360417	0.697476	0.0321801	TRUE	reported	280	0.00250405	226360417	380506	1.68601e-08	2	TRUE	reported	igd	31.8211	2	1	TRUE	NA
Bronchiectasis	finn-b-J10_BRONCHIECTASIS	Neurociticism	ebi-a-GCST006940	rs674437	A	G	A	G	-0.0145107	0.00842772	0.514943	0.421253	FALSE	FALSE	FALSE	11	88689953	0.776791	0.0297271	TRUE	reported	330	0.00229854	88689953	380506	2.73502e-10	11	TRUE	reported	igd	39.8541	2	1	TRUE	NA
Bronchiectasis	finn-b-J10_BRONCHIECTASIS	Neurociticism	ebi-a-GCST006940	rs6970541	G	T	G	T	-0.0134835	0.0206948	0.50864	0.496652	FALSE	FALSE	FALSE	7	38963191	0.481031	0.0293691	TRUE	reported	307	0.00231159	38963191	380506	5.45406e-09	7	TRUE	reported	igd	34.0239	2	1	TRUE	NA
Bronchiectasis	finn-b-J10_BRONCHIECTASIS	Neurociticism	ebi-a-GCST006940	rs6997840	C	T	C	T	0.0131099	-0.0405109	0.606911	0.5253	FALSE	FALSE	FALSE	8	141658361	0.169085	0.0294592	TRUE	reported	311	0.00237197	141658361	380506	3.249e-08	8	TRUE	reported	igd	30.5478	2	1	TRUE	NA
Bronchiectasis	finn-b-J10_BRONCHIECTASIS	Neurociticism	ebi-a-GCST006940	rs7033345	C	T	C	T	-0.0153362	0.0295033	0.27906	0.336015	FALSE	FALSE	FALSE	9	28717573	0.343065	0.0311175	TRUE	reported	321	0.00256931	28717573	380506	2.38298e-09	9	TRUE	reported	igd	35.6289	2	1	TRUE	NA
Bronchiectasis	finn-b-J10_BRONCHIECTASIS	Neurociticism	ebi-a-GCST006940	rs72759273	G	A	G	A	-0.0158225	0.00443827	0.194462	0.225815	FALSE	FALSE	FALSE	9	126973873	0.899268	0.0350614	TRUE	reported	317	0.00289789	126973873	380506	4.76102e-08	9	TRUE	reported	igd	29.8117	2	1	TRUE	NA
Bronchiectasis	finn-b-J10_BRONCHIECTASIS	Neurociticism	ebi-a-GCST006940	rs73034263	G	C	G	C	-0.0161736	-0.0145626	0.194034	0.327419	FALSE	TRUE	FALSE	11	133808038	0.642578	0.0313782	TRUE	reported	329	0.00291153	133808038	380506	2.776e-08	11	TRUE	reported	igd	30.8582	2	1	TRUE	NA
Bronchiectasis	finn-b-J10_BRONCHIECTASIS	Neurociticism	ebi-a-GCST006940	rs7338774	G	A	G	A	0.0148001	0.0168599	0.329767	0.305232	FALSE	FALSE	FALSE	13	69344134	0.598948	0.0320582	TRUE	reported	338	0.00246217	69344134	380506	1.84599e-09	13	TRUE	reported	igd	36.1321	2	1	TRUE	NA
Bronchiectasis	finn-b-J10_BRONCHIECTASIS	Neurociticism	ebi-a-GCST006940	rs75614054	T	C	T	C	0.0311936	0.019181	0.0864162	0.106029	FALSE	FALSE	FALSE	9	98275789	0.688072	0.0477765	TRUE	reported	314	0.00409312	98275789	380506	2.51826e-14	9	TRUE	reported	igd	58.0794	2	1	TRUE	NA
Bronchiectasis	finn-b-J10_BRONCHIECTASIS	Neurociticism	ebi-a-GCST006940	rs76082995	C	T	C	T	0.0135575	-0.00637738	0.437994	0.5253	FALSE	FALSE	FALSE	16	87426307	0.828913	0.0295118	TRUE	reported	351	0.00232867	87426307	380506	5.80604e-09	16	TRUE	reported	igd	33.8956	2	1	TRUE	NA
Bronchiectasis	finn-b-J10_BRONCHIECTASIS	Neurociticism	ebi-a-GCST006940	rs77580167	T	G	T	G	-0.018192	0.0419853	0.141046	0.116286	FALSE	FALSE	FALSE	5	166208982	0.360625	0.0459271	TRUE	reported	295	0.00330402	166208982	380506	3.67697e-08	5	TRUE	reported	igd	30.3163	2	1	TRUE	NA
Bronchiectasis	finn-b-J10_BRONCHIECTASIS	Neurociticism	ebi-a-GCST006940	rs7837935	G	T	G	T	0.0175613	-0.0210189	0.840353	0.877195	FALSE	FALSE	FALSE	8	65562019	0.63798	0.0446711	TRUE	reported	310	0.00313315	65562019	380506	2.082e-08	8	TRUE	reported	igd	31.416	2	1	TRUE	NA
Bronchiectasis	finn-b-J10_BRONCHIECTASIS	Neurociticism	ebi-a-GCST006940	rs7895261	G	T	G	T	-0.0142086	0.0625364	0.28996	0.217499	FALSE	FALSE	FALSE	10	58751054	0.0789169	0.0355926	TRUE	reported	323	0.00254361	58751054	380506	2.32702e-08	10	TRUE	reported	igd	31.2034	2	1	TRUE	NA
Bronchiectasis	finn-b-J10_BRONCHIECTASIS	Neurociticism	ebi-a-GCST006940	rs7912226	A	T	A	T	-0.0132233	0.0298482	0.400911	0.420338	FALSE	TRUE	TRUE	10	107652144	0.316698	0.0298105	TRUE	reported	324	0.00236341	107652144	380506	2.201e-08	10	TRUE	reported	igd	31.3041	2	1	FALSE	NA
Bronchiectasis	finn-b-J10_BRONCHIECTASIS	Neurociticism	ebi-a-GCST006940	rs802425	T	C	T	C	-0.0131476	0.0418415	0.439978	0.396433	FALSE	FALSE	FALSE	7	86294952	0.164123	0.0300729	TRUE	reported	305	0.00231472	86294952	380506	1.344e-08	7	TRUE	reported	igd	32.2624	2	1	TRUE	NA
Bronchiectasis	finn-b-J10_BRONCHIECTASIS	Neurociticism	ebi-a-GCST006940	rs860626	G	T	G	T	-0.0152341	0.0108437	0.297635	0.365878	FALSE	FALSE	FALSE	10	119301703	0.721933	0.0304704	TRUE	reported	325	0.00254198	119301703	380506	2.05902e-09	10	TRUE	reported	igd	35.9161	2	1	TRUE	NA
Bronchiectasis	finn-b-J10_BRONCHIECTASIS	Neurociticism	ebi-a-GCST006940	rs9516861	A	T	A	T	0.0184203	0.0321646	0.141405	0.117865	FALSE	TRUE	FALSE	13	97854889	0.480087	0.0455485	TRUE	reported	336	0.00330409	97854889	380506	2.476e-08	13	TRUE	reported	igd	31.0806	2	1	TRUE	NA
Bronchiectasis	finn-b-J10_BRONCHIECTASIS	Neurociticism	ebi-a-GCST006940	rs9881798	C	A	C	A	0.015771	0.0091502	0.410499	0.37775	FALSE	FALSE	FALSE	3	16846967	0.762945	0.0303372	TRUE	reported	282	0.0023406	16846967	380506	1.60214e-11	3	TRUE	reported	igd	45.4009	2	1	TRUE	NA
Bronchiectasis	finn-b-J10_BRONCHIECTASIS	Neurociticism	ebi-a-GCST006940	rs988867	T	G	T	G	0.0183242	-0.0348463	0.855723	0.859378	FALSE	FALSE	FALSE	2	215449018	0.411173	0.0424009	TRUE	reported	276	0.00326519	215449018	380506	1.99701e-08	2	TRUE	reported	igd	31.4944	2	1	TRUE	NA
Bronchiectasis	finn-b-J10_BRONCHIECTASIS	Neurociticism	ebi-a-GCST006940	rs998884	G	A	G	A	0.0177656	-0.0467926	0.401456	0.492813	FALSE	FALSE	FALSE	2	148539852	0.110829	0.0293467	TRUE	reported	277	0.00235994	148539852	380506	5.15941e-14	2	TRUE	reported	igd	56.6706	2	1	TRUE	NA
Bronchiectasis	finn-b-J10_BRONCHIECTASIS	Feeling worry	ebi-a-GCST006950	rs10034259	C	A	C	A	-0.0161588	0.0302686	0.198988	0.205606	FALSE	FALSE	FALSE	4	104933753	0.405998	0.0364262	TRUE	reported	73	0.00291674	104933753	372869	3.02901e-08	4	TRUE	reported	igd	30.6918	2	1	TRUE	NA
Bronchiectasis	finn-b-J10_BRONCHIECTASIS	Feeling worry	ebi-a-GCST006950	rs10096972	C	T	C	T	-0.0184005	-0.0580938	0.834654	0.875045	FALSE	FALSE	FALSE	8	10289988	0.192713	0.0445984	TRUE	reported	80	0.00315401	10289988	372869	5.41402e-09	8	TRUE	reported	igd	34.0356	2	1	TRUE	NA
Bronchiectasis	finn-b-J10_BRONCHIECTASIS	Feeling worry	ebi-a-GCST006950	rs10750486	A	G	A	G	0.0130804	0.00983846	0.501436	0.546463	FALSE	FALSE	FALSE	11	131463916	0.739472	0.0295847	TRUE	reported	86	0.00235852	131463916	372869	2.92301e-08	11	TRUE	reported	igd	30.7583	2	1	TRUE	NA
Bronchiectasis	finn-b-J10_BRONCHIECTASIS	Feeling worry	ebi-a-GCST006950	rs10765762	T	C	T	C	-0.0140594	0.015675	0.541261	0.601039	FALSE	FALSE	FALSE	11	95434061	0.603473	0.0301784	TRUE	reported	85	0.00235107	95434061	372869	2.23198e-09	11	TRUE	reported	igd	35.7604	2	1	TRUE	NA
Bronchiectasis	finn-b-J10_BRONCHIECTASIS	Feeling worry	ebi-a-GCST006950	rs10959797	A	G	A	G	-0.0159269	0.0874339	0.209896	0.164795	FALSE	FALSE	FALSE	9	11431990	0.0273118	0.039616	TRUE	reported	81	0.00285377	11431990	372869	2.391e-08	9	TRUE	reported	igd	31.1476	2	1	TRUE	NA
Bronchiectasis	finn-b-J10_BRONCHIECTASIS	Feeling worry	ebi-a-GCST006950	rs11067376	G	A	G	A	0.0151039	0.014285	0.359496	0.307821	FALSE	FALSE	FALSE	12	110027795	0.653535	0.0318254	TRUE	reported	88	0.0024174	110027795	372869	4.16399e-10	12	TRUE	reported	igd	39.0374	2	1	TRUE	NA
Bronchiectasis	finn-b-J10_BRONCHIECTASIS	Feeling worry	ebi-a-GCST006950	rs11152363	A	G	A	G	0.0171978	0.010182	0.184398	0.199083	FALSE	FALSE	FALSE	18	53057188	0.781662	0.036738	TRUE	reported	95	0.00302405	53057188	372869	1.29101e-08	18	TRUE	reported	igd	32.3421	2	1	TRUE	NA
Bronchiectasis	finn-b-J10_BRONCHIECTASIS	Feeling worry	ebi-a-GCST006950	rs116962250	A	G	A	G	0.0352772	-0.0924899	0.0383479	0.0247597	FALSE	FALSE	FALSE	19	743362	0.332818	0.0955027	TRUE	reported	96	0.00605202	743362	372869	5.58303e-09	19	TRUE	reported	igd	33.9772	2	1	TRUE	NA
Bronchiectasis	finn-b-J10_BRONCHIECTASIS	Feeling worry	ebi-a-GCST006950	rs13054099	C	T	C	T	0.0150235	-0.0487778	0.257393	0.223936	FALSE	FALSE	FALSE	22	41215672	0.165835	0.0352005	TRUE	reported	97	0.00265011	41215672	372869	1.43301e-08	22	TRUE	reported	igd	32.1377	2	1	TRUE	NA
Bronchiectasis	finn-b-J10_BRONCHIECTASIS	Feeling worry	ebi-a-GCST006950	rs1375311	A	G	A	G	0.0165091	-0.0326834	0.207134	0.197714	FALSE	FALSE	FALSE	2	168621005	0.376909	0.0369886	TRUE	reported	66	0.00287415	168621005	372869	9.24102e-09	2	TRUE	reported	igd	32.9935	2	1	TRUE	NA
Bronchiectasis	finn-b-J10_BRONCHIECTASIS	Feeling worry	ebi-a-GCST006950	rs1542212	G	T	G	T	0.0138036	-0.0503949	0.39305	0.307225	FALSE	FALSE	FALSE	3	35683935	0.114573	0.0319365	TRUE	reported	69	0.00238568	35683935	372869	7.20095e-09	3	TRUE	reported	igd	33.4781	2	1	TRUE	NA
Bronchiectasis	finn-b-J10_BRONCHIECTASIS	Feeling worry	ebi-a-GCST006950	rs167915	T	A	T	A	-0.0143363	0.0230584	0.352179	0.428019	FALSE	TRUE	TRUE	11	133797581	0.439735	0.0298437	TRUE	reported	87	0.00244271	133797581	372869	4.37804e-09	11	TRUE	reported	igd	34.4453	2	1	FALSE	NA
Bronchiectasis	finn-b-J10_BRONCHIECTASIS	Feeling worry	ebi-a-GCST006950	rs1697692	T	C	T	C	0.0130876	-0.0171253	0.538058	0.476644	FALSE	FALSE	FALSE	3	107307503	0.560795	0.0294421	TRUE	reported	71	0.00233708	107307503	372869	2.14699e-08	3	TRUE	reported	igd	31.3598	2	1	TRUE	NA
Bronchiectasis	finn-b-J10_BRONCHIECTASIS	Feeling worry	ebi-a-GCST006950	rs17688916	A	T	A	T	0.0198902	-0.0228064	0.196725	0.0611313	FALSE	TRUE	FALSE	17	43778680	0.715054	0.0624702	TRUE	reported	92	0.00298967	43778680	372869	2.87475e-11	17	TRUE	reported	igd	44.2621	2	1	TRUE	NA
Bronchiectasis	finn-b-J10_BRONCHIECTASIS	Feeling worry	ebi-a-GCST006950	rs187580	G	T	G	T	-0.0175841	-0.00176298	0.230751	0.233422	FALSE	FALSE	FALSE	5	102627355	0.959463	0.0346858	TRUE	reported	75	0.00276306	102627355	372869	1.96002e-10	5	TRUE	reported	igd	40.5004	2	1	TRUE	NA
Bronchiectasis	finn-b-J10_BRONCHIECTASIS	Feeling worry	ebi-a-GCST006950	rs2269426	A	G	A	G	0.0189979	0.0414315	0.359398	0.415189	FALSE	FALSE	FALSE	6	32076499	0.165721	0.029891	TRUE	reported	77	0.00241458	32076499	372869	3.61826e-15	6	TRUE	reported	igd	61.9053	2	1	TRUE	NA
Bronchiectasis	finn-b-J10_BRONCHIECTASIS	Feeling worry	ebi-a-GCST006950	rs2367724	T	C	T	C	0.0146601	0.0656402	0.668756	0.673426	FALSE	FALSE	FALSE	1	44107428	0.0355517	0.0312272	TRUE	reported	60	0.00246265	44107428	372869	2.63099e-09	1	TRUE	reported	igd	35.4379	2	1	TRUE	NA
Bronchiectasis	finn-b-J10_BRONCHIECTASIS	Feeling worry	ebi-a-GCST006950	rs2389499	G	A	G	A	-0.0147811	0.024349	0.751887	0.78749	FALSE	FALSE	FALSE	4	118969887	0.497241	0.0358687	TRUE	reported	74	0.00270123	118969887	372869	4.43803e-08	4	TRUE	reported	igd	29.9427	2	1	TRUE	NA
Bronchiectasis	finn-b-J10_BRONCHIECTASIS	Feeling worry	ebi-a-GCST006950	rs2488398	C	G	C	G	-0.0202324	-0.0070555	0.215362	0.146053	FALSE	TRUE	FALSE	1	197701376	0.865131	0.0415405	TRUE	reported	59	0.00282536	197701376	372869	7.99834e-13	1	TRUE	reported	igd	51.2799	2	1	TRUE	NA
Bronchiectasis	finn-b-J10_BRONCHIECTASIS	Feeling worry	ebi-a-GCST006950	rs274632	A	C	A	C	-0.0128876	0.0377553	0.433318	0.394906	FALSE	FALSE	FALSE	7	86269181	0.209771	0.0301032	TRUE	reported	79	0.00234234	86269181	372869	3.748e-08	7	TRUE	reported	igd	30.2722	2	1	TRUE	NA
Bronchiectasis	finn-b-J10_BRONCHIECTASIS	Feeling worry	ebi-a-GCST006950	rs28510415	G	A	G	A	0.0222575	0.0192984	0.0916168	0.104933	FALSE	FALSE	FALSE	9	98245026	0.688001	0.0480574	TRUE	reported	82	0.00402196	98245026	372869	3.125e-08	9	TRUE	reported	igd	30.6251	2	1	TRUE	NA
Bronchiectasis	finn-b-J10_BRONCHIECTASIS	Feeling worry	ebi-a-GCST006950	rs3026389	G	C	G	C	-0.0168259	0.0288344	0.788882	0.774843	FALSE	TRUE	FALSE	11	31813529	0.411275	0.0350932	TRUE	reported	84	0.00283982	31813529	372869	3.12702e-09	11	TRUE	reported	igd	35.1055	2	1	TRUE	NA
Bronchiectasis	finn-b-J10_BRONCHIECTASIS	Feeling worry	ebi-a-GCST006950	rs3808072	T	C	T	C	0.0167851	0.0283209	0.270741	0.299021	FALSE	FALSE	FALSE	7	127595573	0.378161	0.0321358	TRUE	reported	78	0.00265084	127595573	372869	2.41402e-10	7	TRUE	reported	igd	40.0941	2	1	TRUE	NA
Bronchiectasis	finn-b-J10_BRONCHIECTASIS	Feeling worry	ebi-a-GCST006950	rs4396680	G	A	G	A	-0.0163092	-0.112473	0.796901	0.893929	FALSE	FALSE	FALSE	2	10178236	0.0189134	0.0479172	TRUE	reported	65	0.00287995	10178236	372869	1.48799e-08	2	TRUE	reported	igd	32.0697	2	1	TRUE	NA
Bronchiectasis	finn-b-J10_BRONCHIECTASIS	Feeling worry	ebi-a-GCST006950	rs4659554	G	A	G	A	-0.014125	0.0358192	0.285395	0.325952	FALSE	FALSE	FALSE	1	240077309	0.252734	0.0313178	TRUE	reported	63	0.00257193	240077309	372869	3.98199e-08	1	TRUE	reported	igd	30.1619	2	1	TRUE	NA
Bronchiectasis	finn-b-J10_BRONCHIECTASIS	Feeling worry	ebi-a-GCST006950	rs55997507	C	G	C	G	0.015487	-0.0366849	0.603649	0.677182	FALSE	TRUE	FALSE	16	7666664	0.242246	0.0313709	TRUE	reported	91	0.00240593	7666664	372869	1.222e-10	16	TRUE	reported	igd	41.4351	2	1	TRUE	NA
Bronchiectasis	finn-b-J10_BRONCHIECTASIS	Feeling worry	ebi-a-GCST006950	rs57462170	A	G	A	G	0.022544	0.103745	0.107943	0.142395	FALSE	FALSE	FALSE	3	50239803	0.0139053	0.0421778	TRUE	reported	70	0.00373988	50239803	372869	1.65699e-09	3	TRUE	reported	igd	36.3368	2	1	TRUE	NA
Bronchiectasis	finn-b-J10_BRONCHIECTASIS	Feeling worry	ebi-a-GCST006950	rs58084604	T	C	T	C	-0.0168045	-0.0401021	0.236497	0.185128	FALSE	FALSE	FALSE	18	57849429	0.28831	0.0377667	TRUE	reported	93	0.00272712	57849429	372869	7.16193e-10	18	TRUE	reported	igd	37.9702	2	1	TRUE	NA
Bronchiectasis	finn-b-J10_BRONCHIECTASIS	Feeling worry	ebi-a-GCST006950	rs61957597	G	A	G	A	-0.0168336	-0.0097152	0.23255	0.275777	FALSE	FALSE	FALSE	13	58983958	0.767952	0.0329267	TRUE	reported	89	0.00275509	58983958	372869	9.963e-10	13	TRUE	reported	igd	37.3321	2	1	TRUE	NA
Bronchiectasis	finn-b-J10_BRONCHIECTASIS	Feeling worry	ebi-a-GCST006950	rs62250713	G	A	G	A	0.0201536	0.00693061	0.624582	0.718748	FALSE	FALSE	FALSE	3	85513793	0.832049	0.0326801	TRUE	reported	68	0.0023961	85513793	372869	4.08037e-17	3	TRUE	reported	igd	70.7449	2	1	TRUE	NA
Bronchiectasis	finn-b-J10_BRONCHIECTASIS	Feeling worry	ebi-a-GCST006950	rs6685497	A	T	A	T	0.0135607	-0.0191169	0.428177	0.460445	FALSE	TRUE	TRUE	1	7031225	0.518025	0.0295748	TRUE	reported	61	0.00234939	7031225	372869	7.85109e-09	1	TRUE	reported	igd	33.3161	2	1	FALSE	NA
Bronchiectasis	finn-b-J10_BRONCHIECTASIS	Feeling worry	ebi-a-GCST006950	rs6791142	C	T	C	T	0.0143307	0.00741547	0.615571	0.53689	FALSE	FALSE	FALSE	3	136377377	0.801014	0.0294223	TRUE	reported	72	0.00238288	136377377	372869	1.81301e-09	3	TRUE	reported	igd	36.1685	2	1	TRUE	NA
Bronchiectasis	finn-b-J10_BRONCHIECTASIS	Feeling worry	ebi-a-GCST006950	rs7152906	C	T	C	T	0.0149072	0.0366048	0.507194	0.494693	FALSE	FALSE	FALSE	14	75125540	0.212117	0.0293363	TRUE	reported	90	0.00231839	75125540	372869	1.28e-10	14	TRUE	reported	igd	41.3446	2	1	TRUE	NA
Bronchiectasis	finn-b-J10_BRONCHIECTASIS	Feeling worry	ebi-a-GCST006950	rs72893199	C	T	C	T	0.0182613	0.0270066	0.221728	0.203971	FALSE	FALSE	FALSE	18	35182708	0.4594	0.0365036	TRUE	reported	94	0.00279866	35182708	372869	6.79047e-11	18	TRUE	reported	igd	42.5758	2	1	TRUE	NA
Bronchiectasis	finn-b-J10_BRONCHIECTASIS	Feeling worry	ebi-a-GCST006950	rs7543687	T	C	T	C	-0.0164255	0.0436872	0.201925	0.222952	FALSE	FALSE	FALSE	1	21657507	0.21753	0.0354281	TRUE	reported	62	0.00295636	21657507	372869	2.75302e-08	1	TRUE	reported	igd	30.869	2	1	TRUE	NA
Bronchiectasis	finn-b-J10_BRONCHIECTASIS	Feeling worry	ebi-a-GCST006950	rs7567451	T	G	T	G	0.0142609	-3.95607e-05	0.720293	0.739841	FALSE	FALSE	FALSE	2	157053380	0.999055	0.0334	TRUE	reported	64	0.00258677	157053380	372869	3.52103e-08	2	TRUE	reported	igd	30.3933	2	1	TRUE	NA
Bronchiectasis	finn-b-J10_BRONCHIECTASIS	Feeling worry	ebi-a-GCST006950	rs9462364	G	A	G	A	0.0138002	-0.0408378	0.505824	0.40705	FALSE	FALSE	FALSE	6	11997050	0.171947	0.0298965	TRUE	reported	76	0.00233191	11997050	372869	3.26302e-09	6	TRUE	reported	igd	35.0225	2	1	TRUE	NA
Bronchiectasis	finn-b-J10_BRONCHIECTASIS	Feeling fed-up	ebi-a-GCST006947	rs10044479	C	G	C	G	-0.0139626	-0.0364138	0.436241	0.342064	FALSE	TRUE	TRUE	5	45751536	0.238286	0.030878	TRUE	reported	374	0.00233957	45751536	374971	2.40497e-09	5	TRUE	reported	igd	35.6173	2	1	FALSE	NA
Bronchiectasis	finn-b-J10_BRONCHIECTASIS	Feeling fed-up	ebi-a-GCST006947	rs10144845	T	C	T	C	0.015147	-0.00298618	0.679702	0.611746	FALSE	FALSE	FALSE	14	75237770	0.920933	0.0300847	TRUE	reported	379	0.00247661	75237770	374971	9.5971e-10	14	TRUE	reported	igd	37.4057	2	1	TRUE	NA
Bronchiectasis	finn-b-J10_BRONCHIECTASIS	Feeling fed-up	ebi-a-GCST006947	rs10409264	A	G	A	G	-0.0202959	0.00727422	0.171851	0.215817	FALSE	FALSE	FALSE	19	32896846	0.838643	0.0357228	TRUE	reported	388	0.00307141	32896846	374971	3.90122e-11	19	TRUE	reported	igd	43.6658	2	1	TRUE	NA
Bronchiectasis	finn-b-J10_BRONCHIECTASIS	Feeling fed-up	ebi-a-GCST006947	rs10838635	A	G	A	G	0.0169526	0.0135005	0.752836	0.700612	FALSE	FALSE	FALSE	11	46945227	0.674264	0.032121	TRUE	reported	377	0.00269046	46945227	374971	2.96497e-10	11	TRUE	reported	igd	39.7027	2	1	TRUE	NA
Bronchiectasis	finn-b-J10_BRONCHIECTASIS	Feeling fed-up	ebi-a-GCST006947	rs11209175	T	C	T	C	-0.0147072	-0.021584	0.627539	0.488152	FALSE	FALSE	FALSE	1	68374828	0.46375	0.0294587	TRUE	reported	363	0.00240354	68374828	374971	9.43192e-10	1	TRUE	reported	igd	37.4418	2	1	TRUE	NA
Bronchiectasis	finn-b-J10_BRONCHIECTASIS	Feeling fed-up	ebi-a-GCST006947	rs11877032	T	A	T	A	0.0141592	0.0538609	0.423142	0.4092	FALSE	TRUE	TRUE	18	50934257	0.0728216	0.0300237	TRUE	reported	385	0.00234656	50934257	374971	1.59801e-09	18	TRUE	reported	igd	36.4094	2	1	FALSE	NA
Bronchiectasis	finn-b-J10_BRONCHIECTASIS	Feeling fed-up	ebi-a-GCST006947	rs1439253	A	G	A	G	-0.0146473	-0.000603794	0.421921	0.352035	FALSE	FALSE	FALSE	2	212717215	0.984343	0.0307665	TRUE	reported	367	0.00234319	212717215	374971	4.07399e-10	2	TRUE	reported	igd	39.0751	2	1	TRUE	NA
Bronchiectasis	finn-b-J10_BRONCHIECTASIS	Feeling fed-up	ebi-a-GCST006947	rs17018482	A	C	A	C	0.0191306	0.0471576	0.191739	0.192021	FALSE	FALSE	FALSE	3	81129944	0.2049	0.0371989	TRUE	reported	370	0.00294453	81129944	374971	8.19219e-11	3	TRUE	reported	igd	42.211	2	1	TRUE	NA
Bronchiectasis	finn-b-J10_BRONCHIECTASIS	Feeling fed-up	ebi-a-GCST006947	rs17194468	T	C	T	C	0.0207976	-0.0233431	0.115026	0.144346	FALSE	FALSE	FALSE	2	204252908	0.577055	0.0418566	TRUE	reported	366	0.0036258	204252908	374971	9.70801e-09	2	TRUE	reported	igd	32.9017	2	1	TRUE	NA
Bronchiectasis	finn-b-J10_BRONCHIECTASIS	Feeling fed-up	ebi-a-GCST006947	rs17711053	G	A	G	A	-0.0188121	0.049732	0.136297	0.137508	FALSE	FALSE	FALSE	2	215439708	0.245757	0.0428459	TRUE	reported	365	0.00337438	215439708	374971	2.46899e-08	2	TRUE	reported	igd	31.0804	2	1	TRUE	NA
Bronchiectasis	finn-b-J10_BRONCHIECTASIS	Feeling fed-up	ebi-a-GCST006947	rs2149351	G	T	G	T	-0.0149485	-0.0347412	0.761015	0.819542	FALSE	FALSE	FALSE	9	120501644	0.36621	0.0384477	TRUE	reported	375	0.00272187	120501644	374971	3.97704e-08	9	TRUE	reported	igd	30.162	2	1	TRUE	NA
Bronchiectasis	finn-b-J10_BRONCHIECTASIS	Feeling fed-up	ebi-a-GCST006947	rs34641928	G	A	G	A	0.0158624	-0.0568345	0.2327	0.240449	FALSE	FALSE	FALSE	15	74198181	0.0990946	0.0344606	TRUE	reported	382	0.00274625	74198181	374971	7.64504e-09	15	TRUE	reported	igd	33.3624	2	1	TRUE	NA
Bronchiectasis	finn-b-J10_BRONCHIECTASIS	Feeling fed-up	ebi-a-GCST006947	rs34668726	G	C	G	C	0.0219302	0.0125257	0.164731	0.154094	FALSE	TRUE	FALSE	2	23895901	0.757213	0.0405177	TRUE	reported	364	0.00312307	23895901	374971	2.19079e-12	2	TRUE	reported	igd	49.3085	2	1	TRUE	NA
Bronchiectasis	finn-b-J10_BRONCHIECTASIS	Feeling fed-up	ebi-a-GCST006947	rs4625	G	A	G	A	-0.0161541	-0.015539	0.303255	0.438803	FALSE	FALSE	FALSE	3	49572140	0.600849	0.0297011	TRUE	reported	369	0.00251347	49572140	374971	1.299e-10	3	TRUE	reported	igd	41.3065	2	1	TRUE	NA
Bronchiectasis	finn-b-J10_BRONCHIECTASIS	Feeling fed-up	ebi-a-GCST006947	rs4630591	T	C	T	C	0.0250289	0.0284064	0.198844	0.0796531	FALSE	FALSE	FALSE	17	44192568	0.60536	0.0549757	TRUE	reported	384	0.00293079	44192568	374971	1.34307e-17	17	TRUE	reported	igd	72.9313	2	1	TRUE	NA
Bronchiectasis	finn-b-J10_BRONCHIECTASIS	Feeling fed-up	ebi-a-GCST006947	rs4799949	T	C	T	C	-0.017691	-0.0295149	0.655361	0.734136	FALSE	FALSE	FALSE	18	35155910	0.374959	0.0332666	TRUE	reported	386	0.00243544	35155910	374971	3.77138e-13	18	TRUE	reported	igd	52.7655	2	1	TRUE	NA
Bronchiectasis	finn-b-J10_BRONCHIECTASIS	Feeling fed-up	ebi-a-GCST006947	rs4899292	G	A	G	A	0.0136778	0.0370009	0.659554	0.631466	FALSE	FALSE	FALSE	14	69704052	0.223735	0.0304119	TRUE	reported	380	0.00243941	69704052	374971	2.054e-08	14	TRUE	reported	igd	31.4386	2	1	TRUE	NA
Bronchiectasis	finn-b-J10_BRONCHIECTASIS	Feeling fed-up	ebi-a-GCST006947	rs599550	A	G	A	G	0.0248329	-0.0213218	0.852215	0.870056	FALSE	FALSE	FALSE	18	53252388	0.626028	0.0437527	TRUE	reported	387	0.00326577	53252388	374971	2.87674e-14	18	TRUE	reported	igd	57.8207	2	1	TRUE	NA
Bronchiectasis	finn-b-J10_BRONCHIECTASIS	Feeling fed-up	ebi-a-GCST006947	rs6031966	T	G	T	G	0.0132067	0.0114156	0.467987	0.574288	FALSE	FALSE	FALSE	20	43692633	0.700171	0.0296439	TRUE	reported	389	0.00231615	43692633	374971	1.184e-08	20	TRUE	reported	igd	32.5129	2	1	TRUE	NA
Bronchiectasis	finn-b-J10_BRONCHIECTASIS	Feeling fed-up	ebi-a-GCST006947	rs61744010	T	G	T	G	0.0128224	-0.00817057	0.437854	0.413018	FALSE	FALSE	FALSE	16	88776499	0.784865	0.0299304	TRUE	reported	383	0.00233473	88776499	374971	3.97301e-08	16	TRUE	reported	igd	30.1624	2	1	TRUE	NA
Bronchiectasis	finn-b-J10_BRONCHIECTASIS	Feeling fed-up	ebi-a-GCST006947	rs6862766	T	C	T	C	-0.01436	-0.043175	0.553521	0.524798	FALSE	FALSE	FALSE	5	24156932	0.142291	0.0294245	TRUE	reported	373	0.00233382	24156932	374971	7.61395e-10	5	TRUE	reported	igd	37.8594	2	1	TRUE	NA
Bronchiectasis	finn-b-J10_BRONCHIECTASIS	Feeling fed-up	ebi-a-GCST006947	rs7334060	C	T	C	T	-0.0131873	0.0056873	0.357385	0.344702	FALSE	FALSE	FALSE	13	55728751	0.85363	0.0308274	TRUE	reported	378	0.00241304	55728751	374971	4.61796e-08	13	TRUE	reported	igd	29.8664	2	1	TRUE	NA
Bronchiectasis	finn-b-J10_BRONCHIECTASIS	Feeling fed-up	ebi-a-GCST006947	rs77087420	G	A	G	A	-0.0289547	-0.0211127	0.0523652	0.0481549	FALSE	FALSE	FALSE	4	123122856	0.756887	0.0681998	TRUE	reported	371	0.00518995	123122856	374971	2.41301e-08	4	TRUE	reported	igd	31.1252	2	1	TRUE	NA
Bronchiectasis	finn-b-J10_BRONCHIECTASIS	Feeling fed-up	ebi-a-GCST006947	rs783537	G	A	G	A	-0.0142909	-0.0119944	0.648644	0.671221	FALSE	FALSE	FALSE	15	83252807	0.701851	0.0313315	TRUE	reported	381	0.00242219	83252807	374971	3.63103e-09	15	TRUE	reported	igd	34.8099	2	1	TRUE	NA
Bronchiectasis	finn-b-J10_BRONCHIECTASIS	Feeling fed-up	ebi-a-GCST006947	rs7912226	A	T	A	T	-0.0153749	0.0298482	0.400911	0.420338	FALSE	TRUE	TRUE	10	107652144	0.316698	0.0298105	TRUE	reported	376	0.00238075	107652144	374971	1.06001e-10	10	TRUE	reported	igd	41.7059	2	1	FALSE	NA
Bronchiectasis	finn-b-J10_BRONCHIECTASIS	Feeling fed-up	ebi-a-GCST006947	rs9842349	T	C	T	C	-0.0142151	0.0287401	0.307085	0.275617	FALSE	FALSE	FALSE	3	45320986	0.38147	0.0328386	TRUE	reported	368	0.00250575	45320986	374971	1.40101e-08	3	TRUE	reported	igd	32.1828	2	1	TRUE	NA
Bronchiectasis	finn-b-J10_BRONCHIECTASIS	Feeling fed-up	ebi-a-GCST006947	rs997091	C	A	C	A	-0.0140507	0.0351921	0.367352	0.351749	FALSE	FALSE	FALSE	4	28692943	0.25267	0.0307653	TRUE	reported	372	0.00241008	28692943	374971	5.55597e-09	4	TRUE	reported	igd	33.9886	2	1	TRUE	NA
Bronchiectasis	finn-b-J10_BRONCHIECTASIS	Feeling hurt	ebi-a-GCST006951	rs10117184	G	A	G	A	-0.0160335	0.0549812	0.231023	0.190032	FALSE	FALSE	FALSE	9	11256918	0.143864	0.0376184	TRUE	reported	16	0.00278796	11256918	372047	8.87095e-09	9	TRUE	reported	igd	33.0738	2	1	TRUE	NA
Bronchiectasis	finn-b-J10_BRONCHIECTASIS	Feeling hurt	ebi-a-GCST006951	rs10210652	A	G	A	G	0.0153477	-0.0360807	0.347252	0.366448	FALSE	FALSE	FALSE	2	148469593	0.237306	0.0305316	TRUE	reported	5	0.00243807	148469593	372047	3.07603e-10	2	TRUE	reported	igd	39.6273	2	1	TRUE	NA
Bronchiectasis	finn-b-J10_BRONCHIECTASIS	Feeling hurt	ebi-a-GCST006951	rs10511285	G	T	G	T	0.0130829	-0.0166227	0.459246	0.436135	FALSE	FALSE	FALSE	3	110103126	0.576917	0.0297953	TRUE	reported	7	0.0023484	110103126	372047	2.53099e-08	3	TRUE	reported	igd	31.0359	2	1	TRUE	NA
Bronchiectasis	finn-b-J10_BRONCHIECTASIS	Feeling hurt	ebi-a-GCST006951	rs10850379	T	C	T	C	0.0143923	0.0248519	0.425983	0.398925	FALSE	FALSE	FALSE	12	110002777	0.407608	0.0300104	TRUE	reported	20	0.00234593	110002777	372047	8.50609e-10	12	TRUE	reported	igd	37.6383	2	1	TRUE	NA
Bronchiectasis	finn-b-J10_BRONCHIECTASIS	Feeling hurt	ebi-a-GCST006951	rs10891564	A	G	A	G	0.0148506	-0.0467523	0.388119	0.534394	FALSE	FALSE	FALSE	11	113374013	0.11234	0.0294454	TRUE	reported	19	0.00238143	113374013	372047	4.47796e-10	11	TRUE	reported	igd	38.8877	2	1	TRUE	NA
Bronchiectasis	finn-b-J10_BRONCHIECTASIS	Feeling hurt	ebi-a-GCST006951	rs11663050	G	T	G	T	-0.0196964	-0.029802	0.642196	0.715833	FALSE	FALSE	FALSE	18	35201153	0.360775	0.0326101	TRUE	reported	27	0.00242357	35201153	372047	4.40656e-16	18	TRUE	reported	igd	66.0484	2	1	TRUE	NA
Bronchiectasis	finn-b-J10_BRONCHIECTASIS	Feeling hurt	ebi-a-GCST006951	rs11767715	T	C	T	C	-0.0200211	-0.00821094	0.132418	0.137277	FALSE	FALSE	FALSE	7	39129941	0.847265	0.0426301	TRUE	reported	12	0.00344657	39129941	372047	6.28594e-09	7	TRUE	reported	igd	33.7444	2	1	TRUE	NA
Bronchiectasis	finn-b-J10_BRONCHIECTASIS	Feeling hurt	ebi-a-GCST006951	rs12028465	A	G	A	G	-0.0136625	-0.0710461	0.400161	0.433173	FALSE	FALSE	FALSE	1	53736136	0.0164331	0.029613	TRUE	reported	2	0.00236908	53736136	372047	8.05304e-09	1	TRUE	reported	igd	33.2584	2	1	TRUE	NA
Bronchiectasis	finn-b-J10_BRONCHIECTASIS	Feeling hurt	ebi-a-GCST006951	rs1231375	C	T	C	T	-0.019133	-0.0926458	0.861237	0.892735	FALSE	FALSE	FALSE	9	25755952	0.0512602	0.0475279	TRUE	reported	17	0.00336197	25755952	372047	1.262e-08	9	TRUE	reported	igd	32.3876	2	1	TRUE	NA
Bronchiectasis	finn-b-J10_BRONCHIECTASIS	Feeling hurt	ebi-a-GCST006951	rs12933611	G	T	G	T	0.0131518	0.0218311	0.373652	0.395221	FALSE	FALSE	FALSE	16	13765383	0.467393	0.0300402	TRUE	reported	23	0.00240876	13765383	372047	4.75204e-08	16	TRUE	reported	igd	29.8115	2	1	TRUE	NA
Bronchiectasis	finn-b-J10_BRONCHIECTASIS	Feeling hurt	ebi-a-GCST006951	rs1389993	C	G	C	G	-0.0139415	-0.0203624	0.410538	0.464244	FALSE	TRUE	TRUE	21	19032949	0.489379	0.0294553	TRUE	reported	29	0.00236699	19032949	372047	3.85203e-09	21	TRUE	reported	igd	34.6917	2	1	FALSE	NA
Bronchiectasis	finn-b-J10_BRONCHIECTASIS	Feeling hurt	ebi-a-GCST006951	rs145965565	G	T	G	T	0.0269671	0.0273052	0.0906455	0.107483	FALSE	FALSE	FALSE	9	98273305	0.565386	0.0474988	TRUE	reported	15	0.00405155	98273305	372047	2.81709e-11	9	TRUE	reported	igd	44.3023	2	1	TRUE	NA
Bronchiectasis	finn-b-J10_BRONCHIECTASIS	Feeling hurt	ebi-a-GCST006951	rs17532098	T	C	T	C	0.0213159	0.0124845	0.102583	0.115321	FALSE	FALSE	FALSE	9	96262725	0.785861	0.0459517	TRUE	reported	14	0.00383035	96262725	372047	2.62803e-08	9	TRUE	reported	igd	30.9692	2	1	TRUE	NA
Bronchiectasis	finn-b-J10_BRONCHIECTASIS	Feeling hurt	ebi-a-GCST006951	rs1978573	T	C	T	C	-0.0142756	0.00602217	0.300324	0.383671	FALSE	FALSE	FALSE	2	185459544	0.841838	0.0301798	TRUE	reported	6	0.00254784	185459544	372047	2.10698e-08	2	TRUE	reported	igd	31.3938	2	1	TRUE	NA
Bronchiectasis	finn-b-J10_BRONCHIECTASIS	Feeling hurt	ebi-a-GCST006951	rs2027798	T	C	T	C	-0.013436	-0.0298547	0.580897	0.674072	FALSE	FALSE	FALSE	5	149439044	0.340924	0.0313488	TRUE	reported	10	0.00236216	149439044	372047	1.28399e-08	5	TRUE	reported	igd	32.3535	2	1	TRUE	NA
Bronchiectasis	finn-b-J10_BRONCHIECTASIS	Feeling hurt	ebi-a-GCST006951	rs2102923	G	A	G	A	0.0139333	0.0174148	0.627608	0.623501	FALSE	FALSE	FALSE	14	69662105	0.565485	0.0303017	TRUE	reported	21	0.00241354	69662105	372047	7.79094e-09	14	TRUE	reported	igd	33.3272	2	1	TRUE	NA
Bronchiectasis	finn-b-J10_BRONCHIECTASIS	Feeling hurt	ebi-a-GCST006951	rs219226	C	T	C	T	-0.0148161	0.0391739	0.757344	0.843327	FALSE	FALSE	FALSE	2	205014049	0.33513	0.0406439	TRUE	reported	4	0.00271755	205014049	372047	4.97302e-08	2	TRUE	reported	igd	29.7244	2	1	TRUE	NA
Bronchiectasis	finn-b-J10_BRONCHIECTASIS	Feeling hurt	ebi-a-GCST006951	rs2488401	T	C	T	C	-0.0186452	-0.0172106	0.209268	0.145113	FALSE	FALSE	FALSE	1	197702401	0.679394	0.0416429	TRUE	reported	1	0.00289027	197702401	372047	1.109e-10	1	TRUE	reported	igd	41.6157	2	1	TRUE	NA
Bronchiectasis	finn-b-J10_BRONCHIECTASIS	Feeling hurt	ebi-a-GCST006951	rs34548930	G	C	G	C	0.0191948	-0.0286695	0.482404	0.466207	FALSE	TRUE	TRUE	7	126382969	0.330724	0.0294755	TRUE	reported	13	0.00232158	126382969	372047	1.36395e-16	7	TRUE	reported	igd	68.3597	2	1	FALSE	NA
Bronchiectasis	finn-b-J10_BRONCHIECTASIS	Feeling hurt	ebi-a-GCST006951	rs4652676	A	G	A	G	0.0148069	0.0725457	0.246938	0.238277	FALSE	FALSE	FALSE	1	181698693	0.035229	0.0344518	TRUE	reported	3	0.0027005	181698693	372047	4.171e-08	1	TRUE	reported	igd	30.0635	2	1	TRUE	NA
Bronchiectasis	finn-b-J10_BRONCHIECTASIS	Feeling hurt	ebi-a-GCST006951	rs4702	A	G	A	G	-0.0140195	-0.0278797	0.561859	0.529293	FALSE	FALSE	FALSE	15	91426560	0.345086	0.0295285	TRUE	reported	22	0.00233776	91426560	372047	2.00401e-09	15	TRUE	reported	igd	35.9638	2	1	TRUE	NA
Bronchiectasis	finn-b-J10_BRONCHIECTASIS	Feeling hurt	ebi-a-GCST006951	rs4791774	G	A	G	A	-0.0128464	0.00362016	0.463908	0.452007	FALSE	FALSE	FALSE	17	8932119	0.902438	0.0295325	TRUE	reported	26	0.00234081	8932119	372047	4.07296e-08	17	TRUE	reported	igd	30.1183	2	1	TRUE	NA
Bronchiectasis	finn-b-J10_BRONCHIECTASIS	Feeling hurt	ebi-a-GCST006951	rs4868774	G	A	G	A	-0.0172731	0.0577836	0.177192	0.135949	FALSE	FALSE	FALSE	5	166054544	0.179998	0.0430976	TRUE	reported	9	0.0030757	166054544	372047	1.94899e-08	5	TRUE	reported	igd	31.5393	2	1	TRUE	NA
Bronchiectasis	finn-b-J10_BRONCHIECTASIS	Feeling hurt	ebi-a-GCST006951	rs545853	A	G	A	G	-0.0130672	-0.0234674	0.537648	0.616564	FALSE	FALSE	FALSE	18	77529844	0.438529	0.0302931	TRUE	reported	28	0.00235276	77529844	372047	2.79602e-08	18	TRUE	reported	igd	30.8468	2	1	TRUE	NA
Bronchiectasis	finn-b-J10_BRONCHIECTASIS	Feeling hurt	ebi-a-GCST006951	rs55657917	G	T	G	T	0.0317281	0.00126069	0.213403	0.0826145	FALSE	FALSE	FALSE	17	43844560	0.98137	0.0539871	TRUE	reported	25	0.00284429	43844560	372047	6.79516e-29	17	TRUE	reported	igd	124.434	2	1	TRUE	NA
Bronchiectasis	finn-b-J10_BRONCHIECTASIS	Feeling hurt	ebi-a-GCST006951	rs62035176	A	G	A	G	-0.013401	-0.0610406	0.641118	0.695608	FALSE	FALSE	FALSE	16	82878155	0.0553261	0.0318532	TRUE	reported	24	0.00242639	82878155	372047	3.34203e-08	16	TRUE	reported	igd	30.5037	2	1	TRUE	NA
Bronchiectasis	finn-b-J10_BRONCHIECTASIS	Feeling hurt	ebi-a-GCST006951	rs62268962	T	A	T	A	-0.0155776	-0.0648122	0.219591	0.225274	FALSE	TRUE	FALSE	3	113917372	0.0638337	0.0349704	TRUE	reported	8	0.00282101	113917372	372047	3.35197e-08	3	TRUE	reported	igd	30.4924	2	1	TRUE	NA
Bronchiectasis	finn-b-J10_BRONCHIECTASIS	Feeling hurt	ebi-a-GCST006951	rs73480560	T	C	T	C	0.0150136	0.032752	0.260712	0.28726	FALSE	FALSE	FALSE	11	57401400	0.316322	0.0326852	TRUE	reported	18	0.00268197	57401400	372047	2.16401e-08	11	TRUE	reported	igd	31.3373	2	1	TRUE	NA
Bronchiectasis	finn-b-J10_BRONCHIECTASIS	Feeling guilty	ebi-a-GCST006945	rs10119773	G	A	G	A	0.0157348	0.00236306	0.534002	0.509898	FALSE	FALSE	FALSE	9	23736400	0.936157	0.0295011	TRUE	reported	396	0.00237794	23736400	373380	3.67282e-11	9	TRUE	reported	igd	43.7845	2	1	TRUE	NA
Bronchiectasis	finn-b-J10_BRONCHIECTASIS	Feeling guilty	ebi-a-GCST006945	rs12420205	T	C	T	C	0.0149574	0.0278156	0.677505	0.824959	FALSE	FALSE	FALSE	11	113394035	0.476586	0.0390776	TRUE	reported	398	0.00250207	113394035	373380	2.26402e-09	11	TRUE	reported	igd	35.7366	2	1	TRUE	NA
Bronchiectasis	finn-b-J10_BRONCHIECTASIS	Feeling guilty	ebi-a-GCST006945	rs12528131	G	A	G	A	0.0149215	0.0232303	0.4826	0.49543	FALSE	FALSE	FALSE	6	105389104	0.430794	0.0294863	TRUE	reported	394	0.00232422	105389104	373380	1.36499e-10	6	TRUE	reported	igd	41.2164	2	1	TRUE	NA
Bronchiectasis	finn-b-J10_BRONCHIECTASIS	Feeling guilty	ebi-a-GCST006945	rs1557339	A	C	A	C	-0.0166649	-0.0325165	0.738067	0.778294	FALSE	FALSE	FALSE	18	35129076	0.358831	0.0354366	TRUE	reported	402	0.00265915	35129076	373380	3.68604e-10	18	TRUE	reported	igd	39.2753	2	1	TRUE	NA
Bronchiectasis	finn-b-J10_BRONCHIECTASIS	Feeling guilty	ebi-a-GCST006945	rs2109648	A	G	A	G	0.0141103	-0.0223408	0.63965	0.675411	FALSE	FALSE	FALSE	17	64489704	0.475312	0.0312957	TRUE	reported	400	0.00241614	64489704	373380	5.21603e-09	17	TRUE	reported	igd	34.1058	2	1	TRUE	NA
Bronchiectasis	finn-b-J10_BRONCHIECTASIS	Feeling guilty	ebi-a-GCST006945	rs34657012	A	C	A	C	0.0154767	0.0319724	0.279037	0.283668	FALSE	FALSE	FALSE	2	23602602	0.326883	0.0326112	TRUE	reported	391	0.00258463	23602602	373380	2.13e-09	2	TRUE	reported	igd	35.8558	2	1	TRUE	NA
Bronchiectasis	finn-b-J10_BRONCHIECTASIS	Feeling guilty	ebi-a-GCST006945	rs35623509	G	C	G	C	-0.0146763	0.0131784	0.271529	0.312913	FALSE	TRUE	FALSE	9	120001431	0.677002	0.0316365	TRUE	reported	397	0.00261423	120001431	373380	1.97301e-08	9	TRUE	reported	igd	31.5171	2	1	TRUE	NA
Bronchiectasis	finn-b-J10_BRONCHIECTASIS	Feeling guilty	ebi-a-GCST006945	rs55769038	A	G	A	G	-0.0160833	-0.0433829	0.578002	0.510132	FALSE	FALSE	FALSE	11	13331808	0.140141	0.0294068	TRUE	reported	399	0.00235068	13331808	373380	7.83069e-12	11	TRUE	reported	igd	46.8127	2	1	TRUE	NA
Bronchiectasis	finn-b-J10_BRONCHIECTASIS	Feeling guilty	ebi-a-GCST006945	rs56343114	G	C	G	C	0.0247969	-0.00497729	0.143745	0.0992765	FALSE	TRUE	FALSE	2	23900629	0.919021	0.0489569	TRUE	reported	393	0.00330097	23900629	373380	5.83445e-14	2	TRUE	reported	igd	56.4302	2	1	TRUE	NA
Bronchiectasis	finn-b-J10_BRONCHIECTASIS	Feeling guilty	ebi-a-GCST006945	rs681875	A	C	A	C	0.0170061	-0.0544522	0.206279	0.198845	FALSE	FALSE	FALSE	1	37161255	0.139509	0.0368512	TRUE	reported	390	0.00287168	37161255	373380	3.176e-09	1	TRUE	reported	igd	35.0701	2	1	TRUE	NA
Bronchiectasis	finn-b-J10_BRONCHIECTASIS	Feeling guilty	ebi-a-GCST006945	rs6986	C	G	C	G	0.0201436	0.0172078	0.223335	0.177776	FALSE	TRUE	FALSE	6	30313340	0.654065	0.0383998	TRUE	reported	395	0.00277996	30313340	373380	4.30527e-13	6	TRUE	reported	igd	52.5046	2	1	TRUE	NA
Bronchiectasis	finn-b-J10_BRONCHIECTASIS	Feeling guilty	ebi-a-GCST006945	rs77804065	T	C	T	C	0.0175056	-0.00846898	0.217158	0.105668	FALSE	FALSE	FALSE	17	43810896	0.860381	0.0481495	TRUE	reported	401	0.00283353	43810896	373380	6.47903e-10	17	TRUE	reported	igd	38.1679	2	1	TRUE	NA
Bronchiectasis	finn-b-J10_BRONCHIECTASIS	Feeling guilty	ebi-a-GCST006945	rs780024	A	T	A	T	0.0135416	-0.0338561	0.341371	0.370069	FALSE	TRUE	FALSE	2	125052996	0.265278	0.0303914	TRUE	reported	392	0.00247335	125052996	373380	4.37301e-08	2	TRUE	reported	igd	29.9757	2	1	TRUE	NA
Bronchiectasis	finn-b-J10_BRONCHIECTASIS	Feeling miserable	ebi-a-GCST006943	rs10156548	C	G	C	G	-0.015186	-0.00467509	0.62954	0.656003	FALSE	TRUE	FALSE	9	23318433	0.879896	0.0309402	TRUE	reported	176	0.00240933	23318433	376097	2.92698e-10	9	TRUE	reported	igd	39.7278	2	1	TRUE	NA
Bronchiectasis	finn-b-J10_BRONCHIECTASIS	Feeling miserable	ebi-a-GCST006943	rs11039149	G	A	G	A	0.0191286	0.0374811	0.269477	0.1846	FALSE	FALSE	FALSE	11	47276675	0.318465	0.0375706	TRUE	reported	181	0.00260005	47276675	376097	1.87413e-13	11	TRUE	reported	igd	54.1256	2	1	TRUE	NA
Bronchiectasis	finn-b-J10_BRONCHIECTASIS	Feeling miserable	ebi-a-GCST006943	rs113829044	C	T	C	T	0.0364444	-0.0893385	0.0350783	0.0445161	FALSE	FALSE	FALSE	11	27664695	0.210868	0.0714032	TRUE	reported	183	0.00627055	27664695	376097	6.16198e-09	11	TRUE	reported	igd	33.7793	2	1	TRUE	NA
Bronchiectasis	finn-b-J10_BRONCHIECTASIS	Feeling miserable	ebi-a-GCST006943	rs114306779	T	G	T	G	0.0306091	-0.0491374	0.0454641	0.035248	FALSE	FALSE	FALSE	3	35240632	0.542414	0.0806633	TRUE	reported	167	0.00555822	35240632	376097	3.64704e-08	3	TRUE	reported	igd	30.327	2	1	TRUE	NA
Bronchiectasis	finn-b-J10_BRONCHIECTASIS	Feeling miserable	ebi-a-GCST006943	rs11599236	C	T	C	T	-0.0168124	0.0507285	0.407423	0.479999	FALSE	FALSE	FALSE	10	106454672	0.0848887	0.0294421	TRUE	reported	177	0.00238373	106454672	376097	1.75186e-12	10	TRUE	reported	igd	49.7445	2	1	TRUE	NA
Bronchiectasis	finn-b-J10_BRONCHIECTASIS	Feeling miserable	ebi-a-GCST006943	rs11608355	C	T	C	T	0.0145016	0.018284	0.316757	0.22933	FALSE	FALSE	FALSE	12	109879292	0.602261	0.0350839	TRUE	reported	185	0.00248613	109879292	376097	5.428e-09	12	TRUE	reported	igd	34.0239	2	1	TRUE	NA
Bronchiectasis	finn-b-J10_BRONCHIECTASIS	Feeling miserable	ebi-a-GCST006943	rs12094143	G	C	G	C	-0.0356726	0.0326797	0.0348655	0.0176445	FALSE	TRUE	FALSE	1	174481124	0.769028	0.111289	TRUE	reported	161	0.00629814	174481124	376097	1.47901e-08	1	TRUE	reported	igd	32.0808	2	1	TRUE	NA
Bronchiectasis	finn-b-J10_BRONCHIECTASIS	Feeling miserable	ebi-a-GCST006943	rs12945855	C	T	C	T	0.013403	0.014846	0.467881	0.501244	FALSE	FALSE	FALSE	17	16139149	0.612961	0.0293486	TRUE	reported	187	0.00231206	16139149	376097	6.75103e-09	17	TRUE	reported	igd	33.6051	2	1	TRUE	NA
Bronchiectasis	finn-b-J10_BRONCHIECTASIS	Feeling miserable	ebi-a-GCST006943	rs13018407	C	T	C	T	0.0134661	0.024066	0.342545	0.404934	FALSE	FALSE	FALSE	2	172973900	0.42023	0.0298577	TRUE	reported	165	0.00243467	172973900	376097	3.182e-08	2	TRUE	reported	igd	30.5917	2	1	TRUE	NA
Bronchiectasis	finn-b-J10_BRONCHIECTASIS	Feeling miserable	ebi-a-GCST006943	rs1422191	A	G	A	G	0.0173257	-0.00692529	0.165914	0.119638	FALSE	FALSE	FALSE	5	87949158	0.878719	0.045384	TRUE	reported	172	0.00310219	87949158	376097	2.34299e-08	5	TRUE	reported	igd	31.1921	2	1	TRUE	NA
Bronchiectasis	finn-b-J10_BRONCHIECTASIS	Feeling miserable	ebi-a-GCST006943	rs17681615	A	G	A	G	0.0145435	0.00452808	0.329342	0.294119	FALSE	FALSE	FALSE	18	50124619	0.888668	0.0323457	TRUE	reported	191	0.00246166	50124619	376097	3.45597e-09	18	TRUE	reported	igd	34.9045	2	1	TRUE	NA
Bronchiectasis	finn-b-J10_BRONCHIECTASIS	Feeling miserable	ebi-a-GCST006943	rs2042555	A	G	A	G	0.0131717	-0.0482877	0.41045	0.493868	FALSE	FALSE	FALSE	2	148555489	0.0996506	0.0293265	TRUE	reported	163	0.00234873	148555489	376097	2.04701e-08	2	TRUE	reported	igd	31.4498	2	1	TRUE	NA
Bronchiectasis	finn-b-J10_BRONCHIECTASIS	Feeling miserable	ebi-a-GCST006943	rs2312147	C	T	C	T	0.0174783	-0.0249474	0.623954	0.632975	FALSE	FALSE	FALSE	2	58222928	0.413727	0.0305223	TRUE	reported	166	0.00238157	58222928	376097	2.1508e-13	2	TRUE	reported	igd	53.8607	2	1	TRUE	NA
Bronchiectasis	finn-b-J10_BRONCHIECTASIS	Feeling miserable	ebi-a-GCST006943	rs35994060	T	A	T	A	0.0160062	-0.00847709	0.387895	0.392458	FALSE	TRUE	FALSE	17	2589488	0.778275	0.0301067	TRUE	reported	190	0.00239184	2589488	376097	2.20699e-11	17	TRUE	reported	igd	44.7829	2	1	TRUE	NA
Bronchiectasis	finn-b-J10_BRONCHIECTASIS	Feeling miserable	ebi-a-GCST006943	rs3795310	T	C	T	C	0.0141533	0.0272879	0.459361	0.355439	FALSE	FALSE	FALSE	1	8431607	0.374431	0.0307225	TRUE	reported	160	0.00231793	8431607	376097	1.024e-09	1	TRUE	reported	igd	37.2833	2	1	TRUE	NA
Bronchiectasis	finn-b-J10_BRONCHIECTASIS	Feeling miserable	ebi-a-GCST006943	rs3936093	G	A	G	A	0.0136575	0.0215243	0.567092	0.577938	FALSE	FALSE	FALSE	15	78101909	0.468345	0.0296815	TRUE	reported	186	0.00234464	78101909	376097	5.709e-09	15	TRUE	reported	igd	33.9305	2	1	TRUE	NA
Bronchiectasis	finn-b-J10_BRONCHIECTASIS	Feeling miserable	ebi-a-GCST006943	rs41286287	A	T	A	T	0.0257655	-0.109723	0.0707157	0.0263864	FALSE	TRUE	FALSE	6	29579991	0.229694	0.0913488	TRUE	reported	173	0.00450131	29579991	376097	1.03801e-08	6	TRUE	reported	igd	32.7642	2	1	TRUE	NA
Bronchiectasis	finn-b-J10_BRONCHIECTASIS	Feeling miserable	ebi-a-GCST006943	rs4245154	G	A	G	A	-0.0145065	-0.00482237	0.431123	0.260235	FALSE	FALSE	FALSE	11	113388674	0.886406	0.0337574	TRUE	reported	180	0.00234202	113388674	376097	5.87598e-10	11	TRUE	reported	igd	38.3658	2	1	TRUE	NA
Bronchiectasis	finn-b-J10_BRONCHIECTASIS	Feeling miserable	ebi-a-GCST006943	rs4424705	A	T	A	T	0.0160474	-0.00443104	0.256746	0.313342	FALSE	TRUE	FALSE	11	112863579	0.888711	0.0316649	TRUE	reported	184	0.00264242	112863579	376097	1.258e-09	11	TRUE	reported	igd	36.8813	2	1	TRUE	NA
Bronchiectasis	finn-b-J10_BRONCHIECTASIS	Feeling miserable	ebi-a-GCST006943	rs45510091	G	A	G	A	-0.029566	-0.0211134	0.0523298	0.0481551	FALSE	FALSE	FALSE	4	123186393	0.756878	0.0681997	TRUE	reported	171	0.00518065	123186393	376097	1.15199e-08	4	TRUE	reported	igd	32.5699	2	1	TRUE	NA
Bronchiectasis	finn-b-J10_BRONCHIECTASIS	Feeling miserable	ebi-a-GCST006943	rs4757142	A	G	A	G	-0.0137239	-0.0228213	0.596599	0.565479	FALSE	FALSE	FALSE	11	13325695	0.439662	0.0295321	TRUE	reported	182	0.00238345	13325695	376097	8.53591e-09	11	TRUE	reported	igd	33.1545	2	1	TRUE	NA
Bronchiectasis	finn-b-J10_BRONCHIECTASIS	Feeling miserable	ebi-a-GCST006943	rs55731231	G	C	G	C	0.0176736	0.0271032	0.221154	0.203971	FALSE	TRUE	FALSE	18	35183274	0.457808	0.0365044	TRUE	reported	192	0.0027894	35183274	376097	2.36499e-10	18	TRUE	reported	igd	40.1447	2	1	TRUE	NA
Bronchiectasis	finn-b-J10_BRONCHIECTASIS	Feeling miserable	ebi-a-GCST006943	rs55893771	T	C	T	C	-0.0226012	0.0488365	0.14549	0.183929	FALSE	FALSE	FALSE	7	2096255	0.198581	0.0379872	TRUE	reported	174	0.00328458	2096255	376097	5.94429e-12	7	TRUE	reported	igd	47.3482	2	1	TRUE	NA
Bronchiectasis	finn-b-J10_BRONCHIECTASIS	Feeling miserable	ebi-a-GCST006943	rs56280951	A	G	A	G	0.0202384	0.000937553	0.21432	0.0826557	FALSE	FALSE	FALSE	17	44041107	0.986137	0.0539584	TRUE	reported	189	0.00282304	44041107	376097	7.54397e-13	17	TRUE	reported	igd	51.3947	2	1	TRUE	NA
Bronchiectasis	finn-b-J10_BRONCHIECTASIS	Feeling miserable	ebi-a-GCST006943	rs628246	C	T	C	T	-0.016779	0.0187369	0.828192	0.821868	FALSE	FALSE	FALSE	11	99571306	0.627297	0.0385904	TRUE	reported	179	0.00305907	99571306	376097	4.12496e-08	11	TRUE	reported	igd	30.0852	2	1	TRUE	NA
Bronchiectasis	finn-b-J10_BRONCHIECTASIS	Feeling miserable	ebi-a-GCST006943	rs67932684	G	A	G	A	-0.0138136	0.0226435	0.390294	0.451393	FALSE	FALSE	FALSE	3	116996903	0.444379	0.0296064	TRUE	reported	169	0.00237838	116996903	376097	6.31103e-09	3	TRUE	reported	igd	33.7327	2	1	TRUE	NA
Bronchiectasis	finn-b-J10_BRONCHIECTASIS	Feeling miserable	ebi-a-GCST006943	rs72786276	A	G	A	G	0.0190269	0.0195799	0.129617	0.0948794	FALSE	FALSE	FALSE	2	24062566	0.694879	0.0499177	TRUE	reported	164	0.00343507	24062566	376097	3.04397e-08	2	TRUE	reported	igd	30.6807	2	1	TRUE	NA
Bronchiectasis	finn-b-J10_BRONCHIECTASIS	Feeling miserable	ebi-a-GCST006943	rs7534703	T	C	T	C	-0.0447109	-0.0457005	0.0205958	0.021998	FALSE	FALSE	FALSE	1	197302005	0.646758	0.099724	TRUE	reported	162	0.00814999	197302005	376097	4.12202e-08	1	TRUE	reported	igd	30.0963	2	1	TRUE	NA
Bronchiectasis	finn-b-J10_BRONCHIECTASIS	Feeling miserable	ebi-a-GCST006943	rs77417259	A	G	A	G	-0.0429466	0.0545672	0.0296147	0.0129218	FALSE	FALSE	FALSE	1	174729983	0.671304	0.128587	TRUE	reported	159	0.0068126	174729983	376097	2.89201e-10	1	TRUE	reported	igd	39.7404	2	1	TRUE	NA
Bronchiectasis	finn-b-J10_BRONCHIECTASIS	Feeling miserable	ebi-a-GCST006943	rs7912226	A	T	A	T	-0.0131365	0.0298482	0.400911	0.420338	FALSE	TRUE	TRUE	10	107652144	0.316698	0.0298105	TRUE	reported	178	0.00237721	107652144	376097	3.28103e-08	10	TRUE	reported	igd	30.5369	2	1	FALSE	NA
Bronchiectasis	finn-b-J10_BRONCHIECTASIS	Feeling miserable	ebi-a-GCST006943	rs8097041	T	A	T	A	0.0132246	0.0193937	0.624575	0.608842	FALSE	TRUE	FALSE	18	50898217	0.520695	0.0301953	TRUE	reported	193	0.00238539	50898217	376097	2.95801e-08	18	TRUE	reported	igd	30.7359	2	1	TRUE	NA
Bronchiectasis	finn-b-J10_BRONCHIECTASIS	Feeling miserable	ebi-a-GCST006943	rs836927	A	C	A	C	0.0134593	-0.01227	0.436326	0.473372	FALSE	FALSE	FALSE	3	107201428	0.67816	0.029568	TRUE	reported	170	0.00236377	107201428	376097	1.239e-08	3	TRUE	reported	igd	32.4216	2	1	TRUE	NA
Bronchiectasis	finn-b-J10_BRONCHIECTASIS	Feeling miserable	ebi-a-GCST006943	rs868150	G	A	G	A	-0.0136217	-0.0297055	0.589231	0.5423	FALSE	FALSE	FALSE	17	38213359	0.314736	0.0295479	TRUE	reported	188	0.00237808	38213359	376097	1.01899e-08	17	TRUE	reported	igd	32.8103	2	1	TRUE	NA
Bronchiectasis	finn-b-J10_BRONCHIECTASIS	Feeling miserable	ebi-a-GCST006943	rs9586	T	C	T	C	-0.0157469	-0.0247759	0.780036	0.83835	FALSE	FALSE	FALSE	3	49213637	0.536935	0.040126	TRUE	reported	168	0.00278509	49213637	376097	1.56599e-08	3	TRUE	reported	igd	31.9677	2	1	TRUE	NA
Bronchiectasis	finn-b-J10_BRONCHIECTASIS	Feeling tense	ebi-a-GCST006952	rs10218528	A	T	A	T	-0.0132068	-0.0129387	0.400556	0.36844	FALSE	TRUE	FALSE	1	174447588	0.669959	0.0303579	TRUE	reported	37	0.00238518	174447588	371318	3.071e-08	1	TRUE	reported	igd	30.6586	2	1	TRUE	NA
Bronchiectasis	finn-b-J10_BRONCHIECTASIS	Feeling tense	ebi-a-GCST006952	rs10767733	A	G	A	G	-0.0149582	0.045603	0.402825	0.446143	FALSE	FALSE	FALSE	11	28642320	0.122915	0.0295614	TRUE	reported	51	0.00238567	28642320	371318	3.61002e-10	11	TRUE	reported	igd	39.3132	2	1	TRUE	NA
Bronchiectasis	finn-b-J10_BRONCHIECTASIS	Feeling tense	ebi-a-GCST006952	rs11090045	A	G	A	G	0.0164465	-0.0329358	0.30231	0.345248	FALSE	FALSE	FALSE	22	41753603	0.286308	0.0308892	TRUE	reported	58	0.00257782	41753603	371318	1.77198e-10	22	TRUE	reported	igd	40.7044	2	1	TRUE	NA
Bronchiectasis	finn-b-J10_BRONCHIECTASIS	Feeling tense	ebi-a-GCST006952	rs1147851	G	A	G	A	0.0151053	-0.0111625	0.284644	0.285894	FALSE	FALSE	FALSE	6	147983560	0.731314	0.0325077	TRUE	reported	46	0.00258077	147983560	371318	4.82103e-09	6	TRUE	reported	igd	34.2579	2	1	TRUE	NA
Bronchiectasis	finn-b-J10_BRONCHIECTASIS	Feeling tense	ebi-a-GCST006952	rs11509880	A	G	A	G	0.0148836	0.0283131	0.344232	0.318262	FALSE	FALSE	FALSE	7	12261911	0.367601	0.0314249	TRUE	reported	47	0.00244797	12261911	371318	1.20401e-09	7	TRUE	reported	igd	36.9661	2	1	TRUE	NA
Bronchiectasis	finn-b-J10_BRONCHIECTASIS	Feeling tense	ebi-a-GCST006952	rs1450832	A	G	A	G	0.0156599	-0.0284222	0.290096	0.269524	FALSE	FALSE	FALSE	7	113863384	0.390328	0.0330867	TRUE	reported	48	0.00257946	113863384	371318	1.268e-09	7	TRUE	reported	igd	36.857	2	1	TRUE	NA
Bronchiectasis	finn-b-J10_BRONCHIECTASIS	Feeling tense	ebi-a-GCST006952	rs2100888	A	T	A	T	-0.0148487	-0.00370482	0.634351	0.699044	FALSE	TRUE	FALSE	1	8659282	0.908071	0.0320841	TRUE	reported	38	0.00241679	8659282	371318	8.05008e-10	1	TRUE	reported	igd	37.7484	2	1	TRUE	NA
Bronchiectasis	finn-b-J10_BRONCHIECTASIS	Feeling tense	ebi-a-GCST006952	rs28738966	A	G	A	G	0.017533	0.0459566	0.217446	0.169603	FALSE	FALSE	FALSE	5	87248375	0.238969	0.0390267	TRUE	reported	45	0.00281791	87248375	371318	4.917e-10	5	TRUE	reported	igd	38.7131	2	1	TRUE	NA
Bronchiectasis	finn-b-J10_BRONCHIECTASIS	Feeling tense	ebi-a-GCST006952	rs3740393	C	G	C	G	-0.0200756	0.0635612	0.140572	0.152225	FALSE	TRUE	FALSE	10	104636655	0.120652	0.0409533	TRUE	reported	50	0.0033476	104636655	371318	2.01502e-09	10	TRUE	reported	igd	35.9642	2	1	TRUE	NA
Bronchiectasis	finn-b-J10_BRONCHIECTASIS	Feeling tense	ebi-a-GCST006952	rs3751855	C	T	C	T	-0.0134069	0.0377462	0.393888	0.393837	FALSE	FALSE	FALSE	16	31091209	0.207479	0.0299448	TRUE	reported	54	0.00237626	31091209	371318	1.68101e-08	16	TRUE	reported	igd	31.8324	2	1	TRUE	NA
Bronchiectasis	finn-b-J10_BRONCHIECTASIS	Feeling tense	ebi-a-GCST006952	rs4129585	C	A	C	A	-0.0144294	-0.0265474	0.573268	0.596581	FALSE	FALSE	FALSE	8	143312933	0.37542	0.0299508	TRUE	reported	49	0.00234739	143312933	371318	7.92009e-10	8	TRUE	reported	igd	37.7856	2	1	TRUE	NA
Bronchiectasis	finn-b-J10_BRONCHIECTASIS	Feeling tense	ebi-a-GCST006952	rs4671330	A	G	A	G	0.015168	-0.00744902	0.664616	0.745822	FALSE	FALSE	FALSE	2	59042847	0.825833	0.0338516	TRUE	reported	39	0.00245915	59042847	371318	6.92995e-10	2	TRUE	reported	igd	38.044	2	1	TRUE	NA
Bronchiectasis	finn-b-J10_BRONCHIECTASIS	Feeling tense	ebi-a-GCST006952	rs4937872	G	A	G	A	0.0156423	0.0813722	0.417009	0.666303	FALSE	FALSE	FALSE	11	112827715	0.0100487	0.0316113	TRUE	reported	52	0.00238087	112827715	371318	5.03849e-11	11	TRUE	reported	igd	43.1648	2	1	TRUE	NA
Bronchiectasis	finn-b-J10_BRONCHIECTASIS	Feeling tense	ebi-a-GCST006952	rs56084168	T	C	T	C	-0.0178945	-0.0136134	0.147994	0.184179	FALSE	FALSE	FALSE	17	79084574	0.718436	0.0377573	TRUE	reported	56	0.00327438	79084574	371318	4.63202e-08	17	TRUE	reported	igd	29.8663	2	1	TRUE	NA
Bronchiectasis	finn-b-J10_BRONCHIECTASIS	Feeling tense	ebi-a-GCST006952	rs6883228	C	G	C	G	0.01653	0.0209124	0.183199	0.215155	FALSE	TRUE	FALSE	5	153669155	0.556754	0.0355853	TRUE	reported	43	0.0030082	153669155	371318	3.91201e-08	5	TRUE	reported	igd	30.1948	2	1	TRUE	NA
Bronchiectasis	finn-b-J10_BRONCHIECTASIS	Feeling tense	ebi-a-GCST006952	rs6891955	C	G	C	G	0.0145382	-0.0193111	0.354191	0.356214	FALSE	TRUE	FALSE	5	64838758	0.528006	0.0306014	TRUE	reported	44	0.0024393	64838758	371318	2.53e-09	5	TRUE	reported	igd	35.5215	2	1	TRUE	NA
Bronchiectasis	finn-b-J10_BRONCHIECTASIS	Feeling tense	ebi-a-GCST006952	rs7194615	C	T	C	T	0.0131511	0.0538936	0.551498	0.458255	FALSE	FALSE	FALSE	16	82769498	0.0671846	0.029443	TRUE	reported	55	0.00236659	82769498	371318	2.74802e-08	16	TRUE	reported	igd	30.8801	2	1	TRUE	NA
Bronchiectasis	finn-b-J10_BRONCHIECTASIS	Feeling tense	ebi-a-GCST006952	rs78379741	C	T	C	T	-0.0185314	0.0799401	0.181714	0.223316	FALSE	FALSE	FALSE	20	18685835	0.0233857	0.0352613	TRUE	reported	57	0.00301176	18685835	371318	7.625e-10	20	TRUE	reported	igd	37.8596	2	1	TRUE	NA
Bronchiectasis	finn-b-J10_BRONCHIECTASIS	Feeling tense	ebi-a-GCST006952	rs79861172	A	G	A	G	0.0219756	-0.0536832	0.0918161	0.0880465	FALSE	FALSE	FALSE	2	148607438	0.301272	0.0519325	TRUE	reported	40	0.0040219	148607438	371318	4.64505e-08	2	TRUE	reported	igd	29.8551	2	1	TRUE	NA
Bronchiectasis	finn-b-J10_BRONCHIECTASIS	Feeling tense	ebi-a-GCST006952	rs9527336	A	G	A	G	-0.0152863	0.0247498	0.722762	0.768868	FALSE	FALSE	FALSE	13	55783042	0.478252	0.0349023	TRUE	reported	53	0.00259662	55783042	371318	3.93197e-09	13	TRUE	reported	igd	34.6568	2	1	TRUE	NA
Bronchiectasis	finn-b-J10_BRONCHIECTASIS	Feeling tense	ebi-a-GCST006952	rs9811546	A	G	A	G	-0.0146051	0.0417012	0.311971	0.260364	FALSE	FALSE	FALSE	3	85391672	0.213563	0.0335265	TRUE	reported	42	0.00250602	85391672	371318	5.62302e-09	3	TRUE	reported	igd	33.9657	2	1	TRUE	NA
Bronchiectasis	finn-b-J10_BRONCHIECTASIS	Irritable mood	ebi-a-GCST006941	rs102275	C	T	C	T	0.0138739	0.00580199	0.35595	0.416669	FALSE	FALSE	FALSE	11	61557803	0.845477	0.0297702	TRUE	reported	252	0.00244002	61557803	366726	1.30299e-08	11	TRUE	reported	igd	32.3303	2	1	TRUE	NA
Bronchiectasis	finn-b-J10_BRONCHIECTASIS	Irritable mood	ebi-a-GCST006941	rs10228350	T	A	T	A	0.0155205	-0.0231339	0.412901	0.388549	FALSE	TRUE	FALSE	7	114060663	0.442962	0.0301537	TRUE	reported	244	0.00240144	114060663	366726	1.02899e-10	7	TRUE	reported	igd	41.7703	2	1	TRUE	NA
Bronchiectasis	finn-b-J10_BRONCHIECTASIS	Irritable mood	ebi-a-GCST006941	rs10905638	C	G	C	G	0.014803	-0.0215327	0.440857	0.420622	FALSE	TRUE	TRUE	10	9951081	0.468485	0.0297026	TRUE	reported	251	0.00235754	9951081	366726	3.41201e-10	10	TRUE	reported	igd	39.4259	2	1	FALSE	NA
Bronchiectasis	finn-b-J10_BRONCHIECTASIS	Irritable mood	ebi-a-GCST006941	rs11682175	C	T	C	T	0.0134033	-0.0311241	0.46613	0.402263	FALSE	FALSE	FALSE	2	57987593	0.300508	0.0300616	TRUE	reported	232	0.00235145	57987593	366726	1.19699e-08	2	TRUE	reported	igd	32.4902	2	1	TRUE	NA
Bronchiectasis	finn-b-J10_BRONCHIECTASIS	Irritable mood	ebi-a-GCST006941	rs12886000	T	G	T	G	0.0211256	-0.0116106	0.105538	0.175766	FALSE	FALSE	FALSE	14	98501877	0.764283	0.0387201	TRUE	reported	257	0.00382502	98501877	366726	3.33204e-08	14	TRUE	reported	igd	30.5036	2	1	TRUE	NA
Bronchiectasis	finn-b-J10_BRONCHIECTASIS	Irritable mood	ebi-a-GCST006941	rs12931046	A	G	A	G	0.0139594	-0.0397762	0.615795	0.646489	FALSE	FALSE	FALSE	16	30987144	0.194003	0.0306247	TRUE	reported	259	0.00240554	30987144	366726	6.49501e-09	16	TRUE	reported	igd	33.6751	2	1	TRUE	NA
Bronchiectasis	finn-b-J10_BRONCHIECTASIS	Irritable mood	ebi-a-GCST006941	rs13157212	C	A	C	A	-0.0187298	-0.0217077	0.13417	0.105568	FALSE	FALSE	FALSE	5	46055494	0.648067	0.0475577	TRUE	reported	240	0.00343225	46055494	366726	4.83504e-08	5	TRUE	reported	igd	29.7789	2	1	TRUE	NA
Bronchiectasis	finn-b-J10_BRONCHIECTASIS	Irritable mood	ebi-a-GCST006941	rs13223152	G	A	G	A	-0.0145908	0.000157761	0.401671	0.470452	FALSE	FALSE	FALSE	7	69948241	0.995717	0.0293885	TRUE	reported	245	0.00239665	69948241	366726	1.14601e-09	7	TRUE	reported	igd	37.0637	2	1	TRUE	NA
Bronchiectasis	finn-b-J10_BRONCHIECTASIS	Irritable mood	ebi-a-GCST006941	rs1422192	A	G	A	G	0.021833	0.00138849	0.165603	0.118107	FALSE	FALSE	FALSE	5	87959023	0.975705	0.0455938	TRUE	reported	242	0.0031428	87959023	366726	3.73336e-12	5	TRUE	reported	igd	48.2607	2	1	TRUE	NA
Bronchiectasis	finn-b-J10_BRONCHIECTASIS	Irritable mood	ebi-a-GCST006941	rs1542212	G	T	G	T	0.0135142	-0.0503949	0.39305	0.307225	FALSE	FALSE	FALSE	3	35683935	0.114573	0.0319365	TRUE	reported	238	0.00240552	35683935	366726	1.93201e-08	3	TRUE	reported	igd	31.5619	2	1	TRUE	NA
Bronchiectasis	finn-b-J10_BRONCHIECTASIS	Irritable mood	ebi-a-GCST006941	rs17151565	G	C	G	C	-0.0139864	-0.0251555	0.610732	0.584164	FALSE	TRUE	FALSE	8	10133709	0.39905	0.0298292	TRUE	reported	248	0.00242105	10133709	366726	7.59399e-09	8	TRUE	reported	igd	33.3737	2	1	TRUE	NA
Bronchiectasis	finn-b-J10_BRONCHIECTASIS	Irritable mood	ebi-a-GCST006941	rs1927903	C	G	C	G	-0.0134947	-0.0148847	0.658072	0.618581	FALSE	TRUE	FALSE	9	120514954	0.622663	0.0302486	TRUE	reported	249	0.00246794	120514954	366726	4.54297e-08	9	TRUE	reported	igd	29.899	2	1	TRUE	NA
Bronchiectasis	finn-b-J10_BRONCHIECTASIS	Irritable mood	ebi-a-GCST006941	rs2106785	T	C	T	C	0.0208827	-0.000728484	0.213768	0.0826266	FALSE	FALSE	FALSE	17	43919105	0.98923	0.053969	TRUE	reported	260	0.00286575	43919105	366726	3.16228e-13	17	TRUE	reported	igd	53.1003	2	1	TRUE	NA
Bronchiectasis	finn-b-J10_BRONCHIECTASIS	Irritable mood	ebi-a-GCST006941	rs2217127	G	T	G	T	-0.0141643	-0.0177146	0.709448	0.717961	FALSE	FALSE	FALSE	18	35221630	0.586793	0.0325941	TRUE	reported	262	0.00257861	35221630	366726	3.95503e-08	18	TRUE	reported	igd	30.173	2	1	TRUE	NA
Bronchiectasis	finn-b-J10_BRONCHIECTASIS	Irritable mood	ebi-a-GCST006941	rs2587410	T	C	T	C	-0.0153805	-0.00139484	0.746939	0.732633	FALSE	FALSE	FALSE	18	63536017	0.966405	0.0331176	TRUE	reported	264	0.00268796	63536017	366726	1.05099e-08	18	TRUE	reported	igd	32.7413	2	1	TRUE	NA
Bronchiectasis	finn-b-J10_BRONCHIECTASIS	Irritable mood	ebi-a-GCST006941	rs3026401	T	C	T	C	-0.0172727	0.0388779	0.781595	0.741817	FALSE	FALSE	FALSE	11	31807524	0.245966	0.0335096	TRUE	reported	253	0.00285311	31807524	366726	1.41599e-09	11	TRUE	reported	igd	36.6508	2	1	TRUE	NA
Bronchiectasis	finn-b-J10_BRONCHIECTASIS	Irritable mood	ebi-a-GCST006941	rs3110417	G	T	G	T	0.0157054	0.0827066	0.251491	0.249614	FALSE	FALSE	FALSE	8	89476451	0.0147877	0.0339303	TRUE	reported	246	0.0027027	89476451	366726	6.21198e-09	8	TRUE	reported	igd	33.7678	2	1	TRUE	NA
Bronchiectasis	finn-b-J10_BRONCHIECTASIS	Irritable mood	ebi-a-GCST006941	rs3124405	T	G	T	G	-0.0169053	0.0393169	0.722895	0.767274	FALSE	FALSE	FALSE	13	55970997	0.258534	0.0347979	TRUE	reported	255	0.00261085	55970997	366726	9.47109e-11	13	TRUE	reported	igd	41.9259	2	1	TRUE	NA
Bronchiectasis	finn-b-J10_BRONCHIECTASIS	Irritable mood	ebi-a-GCST006941	rs343949	T	A	T	A	-0.0190112	-0.0010404	0.172046	0.175328	FALSE	TRUE	FALSE	2	44973791	0.978509	0.0386221	TRUE	reported	231	0.00310387	44973791	366726	9.08699e-10	2	TRUE	reported	igd	37.5156	2	1	TRUE	NA
Bronchiectasis	finn-b-J10_BRONCHIECTASIS	Irritable mood	ebi-a-GCST006941	rs3772556	T	C	T	C	-0.0144681	-0.0377637	0.712139	0.705937	FALSE	FALSE	FALSE	3	105249211	0.242146	0.0322866	TRUE	reported	237	0.00258775	105249211	366726	2.256e-08	3	TRUE	reported	igd	31.2592	2	1	TRUE	NA
Bronchiectasis	finn-b-J10_BRONCHIECTASIS	Irritable mood	ebi-a-GCST006941	rs3774800	A	G	A	G	-0.0147922	0.00727252	0.645971	0.697313	FALSE	FALSE	FALSE	3	49334768	0.82016	0.0319897	TRUE	reported	236	0.00244297	49334768	366726	1.40201e-09	3	TRUE	reported	igd	36.6631	2	1	TRUE	NA
Bronchiectasis	finn-b-J10_BRONCHIECTASIS	Irritable mood	ebi-a-GCST006941	rs4411173	A	C	A	C	0.018518	-0.0447062	0.837493	0.768149	FALSE	FALSE	FALSE	1	98507718	0.196891	0.0346436	TRUE	reported	230	0.00316818	98507718	366726	5.07598e-09	1	TRUE	reported	igd	34.164	2	1	TRUE	NA
Bronchiectasis	finn-b-J10_BRONCHIECTASIS	Irritable mood	ebi-a-GCST006941	rs4734804	G	A	G	A	-0.0157196	0.0532599	0.220254	0.202462	FALSE	FALSE	FALSE	8	105696848	0.146571	0.0366866	TRUE	reported	247	0.00285085	105696848	366726	3.50897e-08	8	TRUE	reported	igd	30.4042	2	1	TRUE	NA
Bronchiectasis	finn-b-J10_BRONCHIECTASIS	Irritable mood	ebi-a-GCST006941	rs4781534	C	G	C	G	0.0137214	0.0120667	0.343647	0.364222	FALSE	TRUE	FALSE	16	13805594	0.693087	0.0305741	TRUE	reported	258	0.00248307	13805594	366726	3.28201e-08	16	TRUE	reported	igd	30.5365	2	1	TRUE	NA
Bronchiectasis	finn-b-J10_BRONCHIECTASIS	Irritable mood	ebi-a-GCST006941	rs4820434	T	G	T	G	0.0147574	-0.0400727	0.314394	0.322225	FALSE	FALSE	FALSE	22	41637119	0.201766	0.0313918	TRUE	reported	266	0.00254043	41637119	366726	6.26902e-09	22	TRUE	reported	igd	33.7447	2	1	TRUE	NA
Bronchiectasis	finn-b-J10_BRONCHIECTASIS	Irritable mood	ebi-a-GCST006941	rs4953152	A	G	A	G	0.0154111	-0.0122712	0.315074	0.395454	FALSE	FALSE	FALSE	2	45170153	0.682241	0.0299733	TRUE	reported	235	0.00251487	45170153	366726	8.91292e-10	2	TRUE	reported	igd	37.5523	2	1	TRUE	NA
Bronchiectasis	finn-b-J10_BRONCHIECTASIS	Irritable mood	ebi-a-GCST006941	rs58446129	T	C	T	C	0.0181079	0.0260039	0.156004	0.185662	FALSE	FALSE	FALSE	13	66582410	0.490447	0.0377087	TRUE	reported	256	0.00322033	66582410	366726	1.87698e-08	13	TRUE	reported	igd	31.6181	2	1	TRUE	NA
Bronchiectasis	finn-b-J10_BRONCHIECTASIS	Irritable mood	ebi-a-GCST006941	rs62211616	A	G	A	G	0.0195362	-0.0450768	0.179217	0.112555	FALSE	FALSE	FALSE	20	33398508	0.332895	0.0465526	TRUE	reported	265	0.00304635	33398508	366726	1.42699e-10	20	TRUE	reported	igd	41.1264	2	1	TRUE	NA
Bronchiectasis	finn-b-J10_BRONCHIECTASIS	Irritable mood	ebi-a-GCST006941	rs6549048	A	G	A	G	0.015419	-0.0194524	0.292485	0.304705	FALSE	FALSE	FALSE	3	85733205	0.542748	0.0319591	TRUE	reported	239	0.0025767	85733205	366726	2.172e-09	3	TRUE	reported	igd	35.8084	2	1	TRUE	NA
Bronchiectasis	finn-b-J10_BRONCHIECTASIS	Irritable mood	ebi-a-GCST006941	rs6596771	A	G	A	G	-0.013993	-0.0222893	0.486736	0.578712	FALSE	FALSE	FALSE	5	107512536	0.454027	0.0297699	TRUE	reported	241	0.00234625	107512536	366726	2.45799e-09	5	TRUE	reported	igd	35.5691	2	1	TRUE	NA
Bronchiectasis	finn-b-J10_BRONCHIECTASIS	Irritable mood	ebi-a-GCST006941	rs6711058	A	G	A	G	0.0159854	-0.0554867	0.733701	0.818819	FALSE	FALSE	FALSE	2	205116051	0.147597	0.0383176	TRUE	reported	234	0.0027048	205116051	366726	3.41303e-09	2	TRUE	reported	igd	34.9282	2	1	TRUE	NA
Bronchiectasis	finn-b-J10_BRONCHIECTASIS	Irritable mood	ebi-a-GCST006941	rs6718682	T	C	T	C	-0.0158934	0.0242379	0.274887	0.267107	FALSE	FALSE	FALSE	2	122663627	0.465122	0.0331827	TRUE	reported	233	0.00263005	122663627	366726	1.513e-09	2	TRUE	reported	igd	36.5179	2	1	TRUE	NA
Bronchiectasis	finn-b-J10_BRONCHIECTASIS	Irritable mood	ebi-a-GCST006941	rs7231748	G	A	G	A	0.017429	0.0103312	0.306975	0.22206	FALSE	FALSE	FALSE	18	53109035	0.77073	0.0354513	TRUE	reported	263	0.00253771	53109035	366726	6.50279e-12	18	TRUE	reported	igd	47.1695	2	1	TRUE	NA
Bronchiectasis	finn-b-J10_BRONCHIECTASIS	Irritable mood	ebi-a-GCST006941	rs7535528	A	G	A	G	0.013795	0.0177322	0.362619	0.354702	FALSE	FALSE	FALSE	1	2444414	0.563185	0.0306723	TRUE	reported	229	0.0024555	2444414	366726	1.92801e-08	1	TRUE	reported	igd	31.5619	2	1	TRUE	NA
Bronchiectasis	finn-b-J10_BRONCHIECTASIS	Irritable mood	ebi-a-GCST006941	rs7973253	G	A	G	A	0.0147641	0.0343992	0.369666	0.327284	FALSE	FALSE	FALSE	12	109878115	0.27284	0.0313705	TRUE	reported	254	0.00242672	109878115	366726	1.17501e-09	12	TRUE	reported	igd	37.0147	2	1	TRUE	NA
Bronchiectasis	finn-b-J10_BRONCHIECTASIS	Irritable mood	ebi-a-GCST006941	rs9403716	A	G	A	G	0.0162922	0.00591699	0.227116	0.296331	FALSE	FALSE	FALSE	6	100825710	0.854492	0.0322646	TRUE	reported	243	0.0027888	100825710	366726	5.146e-09	6	TRUE	reported	igd	34.1291	2	1	TRUE	NA
Bronchiectasis	finn-b-J10_BRONCHIECTASIS	Irritable mood	ebi-a-GCST006941	rs9630740	G	C	G	C	-0.0152965	-0.0148565	0.738335	0.782102	FALSE	TRUE	FALSE	17	26242756	0.676393	0.0355938	TRUE	reported	261	0.00265795	26242756	366726	8.64709e-09	17	TRUE	reported	igd	33.12	2	1	TRUE	NA
Bronchiectasis	finn-b-J10_BRONCHIECTASIS	Irritable mood	ebi-a-GCST006941	rs999483	G	T	G	T	0.0190208	-0.0273285	0.247877	0.26318	FALSE	FALSE	FALSE	9	135301389	0.413803	0.0334409	TRUE	reported	250	0.00270567	135301389	366726	2.07109e-12	9	TRUE	reported	igd	49.4206	2	1	TRUE	NA
Bronchiectasis	finn-b-J10_BRONCHIECTASIS	Feeling nervous	ebi-a-GCST006948	rs10501320	C	G	C	G	0.0162398	0.0409131	0.25471	0.181224	FALSE	TRUE	FALSE	11	47293799	0.279604	0.0378401	TRUE	reported	217	0.00265834	47293799	373121	1.00201e-09	11	TRUE	reported	igd	37.3199	2	1	TRUE	NA
Bronchiectasis	finn-b-J10_BRONCHIECTASIS	Feeling nervous	ebi-a-GCST006948	rs10747488	A	C	A	C	0.0153786	-0.00821	0.7661	0.68142	FALSE	FALSE	FALSE	1	98299475	0.793694	0.0313938	TRUE	reported	196	0.00274569	98299475	373121	2.12799e-08	1	TRUE	reported	igd	31.3712	2	1	TRUE	NA
Bronchiectasis	finn-b-J10_BRONCHIECTASIS	Feeling nervous	ebi-a-GCST006948	rs10935184	C	T	C	T	-0.0137991	0.00294219	0.407441	0.539709	FALSE	FALSE	FALSE	3	136153468	0.92049	0.029476	TRUE	reported	199	0.00235722	136153468	373121	4.80496e-09	3	TRUE	reported	igd	34.269	2	1	TRUE	NA
Bronchiectasis	finn-b-J10_BRONCHIECTASIS	Feeling nervous	ebi-a-GCST006948	rs11030107	G	A	G	A	-0.0157866	0.0311315	0.252832	0.250822	FALSE	FALSE	FALSE	11	27694835	0.357937	0.0338643	TRUE	reported	216	0.0026662	27694835	373121	3.19897e-09	11	TRUE	reported	igd	35.0584	2	1	TRUE	NA
Bronchiectasis	finn-b-J10_BRONCHIECTASIS	Feeling nervous	ebi-a-GCST006948	rs11619066	C	G	C	G	-0.0160496	-0.0115741	0.215297	0.272709	FALSE	TRUE	FALSE	13	59141522	0.725473	0.0329601	TRUE	reported	218	0.00281918	59141522	373121	1.24899e-08	13	TRUE	reported	igd	32.4103	2	1	TRUE	NA
Bronchiectasis	finn-b-J10_BRONCHIECTASIS	Feeling nervous	ebi-a-GCST006948	rs117618307	G	A	G	A	0.0467432	0.0325538	0.0202396	0.0251617	FALSE	FALSE	FALSE	15	42030849	0.728028	0.0936124	TRUE	reported	220	0.008228	42030849	373121	1.33999e-08	15	TRUE	reported	igd	32.2737	2	1	TRUE	NA
Bronchiectasis	finn-b-J10_BRONCHIECTASIS	Feeling nervous	ebi-a-GCST006948	rs12203592	T	C	T	C	0.0158571	-0.105428	0.209969	0.0305569	FALSE	FALSE	FALSE	6	396321	0.228997	0.0876413	TRUE	reported	205	0.0028438	396321	373121	2.46297e-08	6	TRUE	reported	igd	31.0921	2	1	TRUE	NA
Bronchiectasis	finn-b-J10_BRONCHIECTASIS	Feeling nervous	ebi-a-GCST006948	rs12729445	T	C	T	C	0.0138199	0.0233959	0.540821	0.570035	FALSE	FALSE	FALSE	1	225558489	0.431501	0.0297421	TRUE	reported	194	0.00232579	225558489	373121	2.81002e-09	1	TRUE	reported	igd	35.3076	2	1	TRUE	NA
Bronchiectasis	finn-b-J10_BRONCHIECTASIS	Feeling nervous	ebi-a-GCST006948	rs13395141	T	C	T	C	0.0128479	-0.0278221	0.432417	0.505406	FALSE	FALSE	FALSE	2	148955901	0.343854	0.0293923	TRUE	reported	197	0.00235655	148955901	373121	4.96798e-08	2	TRUE	reported	igd	29.7243	2	1	TRUE	NA
Bronchiectasis	finn-b-J10_BRONCHIECTASIS	Feeling nervous	ebi-a-GCST006948	rs1368549	T	G	T	G	0.0172727	0.0312156	0.512188	0.529398	FALSE	FALSE	FALSE	2	104064726	0.291167	0.0295724	TRUE	reported	198	0.00232347	104064726	373121	1.05293e-13	2	TRUE	reported	igd	55.2645	2	1	TRUE	NA
Bronchiectasis	finn-b-J10_BRONCHIECTASIS	Feeling nervous	ebi-a-GCST006948	rs1375545	T	G	T	G	0.018904	0.00741283	0.615754	0.71572	FALSE	FALSE	FALSE	3	85604320	0.820448	0.0326601	TRUE	reported	200	0.0023917	85604320	373121	2.69774e-15	3	TRUE	reported	igd	62.4732	2	1	TRUE	NA
Bronchiectasis	finn-b-J10_BRONCHIECTASIS	Feeling nervous	ebi-a-GCST006948	rs1427041	G	A	G	A	-0.017805	0.00418759	0.823726	0.861125	FALSE	FALSE	FALSE	18	35208320	0.921662	0.0425826	TRUE	reported	225	0.0030441	35208320	373121	4.93606e-09	18	TRUE	reported	igd	34.211	2	1	TRUE	NA
Bronchiectasis	finn-b-J10_BRONCHIECTASIS	Feeling nervous	ebi-a-GCST006948	rs17884466	G	A	G	A	0.0189421	0.0215365	0.133499	0.106331	FALSE	FALSE	FALSE	17	29546765	0.653933	0.0480398	TRUE	reported	223	0.00340807	29546765	373121	2.73401e-08	17	TRUE	reported	igd	30.8915	2	1	TRUE	NA
Bronchiectasis	finn-b-J10_BRONCHIECTASIS	Feeling nervous	ebi-a-GCST006948	rs2205129	A	G	A	G	-0.0142216	-0.0546685	0.316141	0.247398	FALSE	FALSE	FALSE	21	41464434	0.109666	0.0341743	TRUE	reported	227	0.00250777	41464434	373121	1.41599e-08	21	TRUE	reported	igd	32.1604	2	1	TRUE	NA
Bronchiectasis	finn-b-J10_BRONCHIECTASIS	Feeling nervous	ebi-a-GCST006948	rs2407746	G	C	G	C	0.0150742	-0.0107608	0.301794	0.356279	FALSE	TRUE	FALSE	8	4937757	0.724808	0.0305669	TRUE	reported	211	0.00254117	4937757	373121	2.98903e-09	8	TRUE	reported	igd	35.1885	2	1	TRUE	NA
Bronchiectasis	finn-b-J10_BRONCHIECTASIS	Feeling nervous	ebi-a-GCST006948	rs2853779	A	G	A	G	-0.0161467	-0.0141783	0.54646	0.640014	FALSE	FALSE	FALSE	14	75368508	0.642532	0.030546	TRUE	reported	219	0.00232695	75368508	373121	3.94366e-12	14	TRUE	reported	igd	48.1497	2	1	TRUE	NA
Bronchiectasis	finn-b-J10_BRONCHIECTASIS	Feeling nervous	ebi-a-GCST006948	rs2930456	C	G	C	G	0.0193395	0.00734232	0.874798	0.913166	FALSE	TRUE	FALSE	10	107050168	0.889091	0.0526505	TRUE	reported	215	0.00350989	107050168	373121	3.59203e-08	10	TRUE	reported	igd	30.3601	2	1	TRUE	NA
Bronchiectasis	finn-b-J10_BRONCHIECTASIS	Feeling nervous	ebi-a-GCST006948	rs332828	A	G	A	G	0.0139978	-0.00384204	0.448949	0.491547	FALSE	FALSE	FALSE	1	61742693	0.895773	0.0293279	TRUE	reported	195	0.00233142	61742693	373121	1.93001e-09	1	TRUE	reported	igd	36.0478	2	1	TRUE	NA
Bronchiectasis	finn-b-J10_BRONCHIECTASIS	Feeling nervous	ebi-a-GCST006948	rs4129585	C	A	C	A	-0.0150058	-0.0265474	0.573268	0.596581	FALSE	FALSE	FALSE	8	143312933	0.37542	0.0299508	TRUE	reported	212	0.00234173	143312933	373121	1.47001e-10	8	TRUE	reported	igd	41.0624	2	1	TRUE	NA
Bronchiectasis	finn-b-J10_BRONCHIECTASIS	Feeling nervous	ebi-a-GCST006948	rs4787491	G	A	G	A	-0.0136889	0.0361452	0.53475	0.437177	FALSE	FALSE	FALSE	16	30015337	0.222343	0.0296194	TRUE	reported	221	0.00232488	30015337	373121	3.904e-09	16	TRUE	reported	igd	34.6686	2	1	TRUE	NA
Bronchiectasis	finn-b-J10_BRONCHIECTASIS	Feeling nervous	ebi-a-GCST006948	rs4919695	G	A	G	A	-0.017596	0.0935568	0.395999	0.382991	FALSE	FALSE	FALSE	10	104704017	0.00168209	0.029783	TRUE	reported	214	0.00237238	104704017	373121	1.19895e-13	10	TRUE	reported	igd	55.0122	2	1	TRUE	NA
Bronchiectasis	finn-b-J10_BRONCHIECTASIS	Feeling nervous	ebi-a-GCST006948	rs5758209	G	T	G	T	-0.0130314	0.061684	0.491215	0.456178	FALSE	FALSE	FALSE	22	41461865	0.0364125	0.0294816	TRUE	reported	228	0.00232496	41461865	373121	2.08598e-08	22	TRUE	reported	igd	31.416	2	1	TRUE	NA
Bronchiectasis	finn-b-J10_BRONCHIECTASIS	Feeling nervous	ebi-a-GCST006948	rs62062288	A	G	A	G	0.0229112	0.00559112	0.211505	0.0811118	FALSE	FALSE	FALSE	17	44096553	0.918177	0.0544254	TRUE	reported	224	0.00287072	44096553	373121	1.45312e-15	17	TRUE	reported	igd	63.6963	2	1	TRUE	NA
Bronchiectasis	finn-b-J10_BRONCHIECTASIS	Feeling nervous	ebi-a-GCST006948	rs62212171	C	T	C	T	0.0212647	-0.00898686	0.137405	0.0772202	FALSE	FALSE	FALSE	20	32987687	0.871017	0.0553489	TRUE	reported	226	0.00336894	32987687	373121	2.74701e-10	20	TRUE	reported	igd	39.8412	2	1	TRUE	NA
Bronchiectasis	finn-b-J10_BRONCHIECTASIS	Feeling nervous	ebi-a-GCST006948	rs6919397	G	T	G	T	-0.0138678	0.0514253	0.459046	0.439847	FALSE	FALSE	FALSE	6	126659043	0.0810401	0.0294755	TRUE	reported	207	0.0023276	126659043	373121	2.54601e-09	6	TRUE	reported	igd	35.4976	2	1	TRUE	NA
Bronchiectasis	finn-b-J10_BRONCHIECTASIS	Feeling nervous	ebi-a-GCST006948	rs6948180	A	G	A	G	0.0141718	0.0273064	0.520942	0.538564	FALSE	FALSE	FALSE	7	97374775	0.353608	0.0294373	TRUE	reported	210	0.00232363	97374775	373121	1.06699e-09	7	TRUE	reported	igd	37.1977	2	1	TRUE	NA
Bronchiectasis	finn-b-J10_BRONCHIECTASIS	Feeling nervous	ebi-a-GCST006948	rs7026674	T	C	T	C	0.0145937	-0.0399165	0.288112	0.39073	FALSE	FALSE	FALSE	9	126452936	0.185451	0.0301448	TRUE	reported	213	0.0025734	126452936	373121	1.42298e-08	9	TRUE	reported	igd	32.16	2	1	TRUE	NA
Bronchiectasis	finn-b-J10_BRONCHIECTASIS	Feeling nervous	ebi-a-GCST006948	rs707916	A	G	A	G	-0.0176838	0.0201146	0.365563	0.465018	FALSE	FALSE	FALSE	6	31697558	0.493869	0.0294001	TRUE	reported	206	0.00240498	31697558	373121	1.93821e-13	6	TRUE	reported	igd	54.0665	2	1	TRUE	NA
Bronchiectasis	finn-b-J10_BRONCHIECTASIS	Feeling nervous	ebi-a-GCST006948	rs7792856	C	T	C	T	-0.013418	-0.0029606	0.606287	0.592358	FALSE	FALSE	FALSE	7	82066457	0.921036	0.0298661	TRUE	reported	209	0.00237066	82066457	373121	1.51001e-08	7	TRUE	reported	igd	32.0359	2	1	TRUE	NA
Bronchiectasis	finn-b-J10_BRONCHIECTASIS	Feeling nervous	ebi-a-GCST006948	rs8050237	G	T	G	T	-0.0159293	-0.040017	0.796559	0.814026	FALSE	FALSE	FALSE	16	87492449	0.288188	0.0376771	TRUE	reported	222	0.00288627	87492449	373121	3.40596e-08	16	TRUE	reported	igd	30.4593	2	1	TRUE	NA
Bronchiectasis	finn-b-J10_BRONCHIECTASIS	Feeling nervous	ebi-a-GCST006948	rs9267084	A	G	A	G	0.0182683	0.0008227	0.148398	0.116797	FALSE	FALSE	FALSE	6	31409605	0.985656	0.0457615	TRUE	reported	208	0.00326745	31409605	373121	2.25699e-08	6	TRUE	reported	igd	31.2592	2	1	TRUE	NA
Bronchiectasis	finn-b-J10_BRONCHIECTASIS	Feeling nervous	ebi-a-GCST006948	rs9688806	T	C	T	C	0.0223228	0.00689019	0.125717	0.0963616	FALSE	FALSE	FALSE	6	98630881	0.889163	0.0494404	TRUE	reported	204	0.00350106	98630881	373121	1.81301e-10	6	TRUE	reported	igd	40.6535	2	1	TRUE	NA
Bronchiectasis	finn-b-J10_BRONCHIECTASIS	Feeling nervous	ebi-a-GCST006948	rs974711	A	G	A	G	0.014126	-0.00327288	0.456529	0.49655	FALSE	FALSE	FALSE	4	90737327	0.911159	0.0293331	TRUE	reported	203	0.00233025	90737327	373121	1.34499e-09	4	TRUE	reported	igd	36.748	2	1	TRUE	NA
Bronchiectasis	finn-b-J10_BRONCHIECTASIS	Feeling nervous	ebi-a-GCST006948	rs9835772	T	A	T	A	-0.0167996	0.0249205	0.23748	0.229442	FALSE	TRUE	FALSE	3	85766025	0.476041	0.034967	TRUE	reported	201	0.00272721	85766025	373121	7.25504e-10	3	TRUE	reported	igd	37.9455	2	1	TRUE	NA
Bronchiectasis	finn-b-J10_BRONCHIECTASIS	Feeling nervous	ebi-a-GCST006948	rs9879090	C	T	C	T	-0.0140406	-0.00539286	0.54584	0.548966	FALSE	FALSE	FALSE	3	52648265	0.855368	0.0295865	TRUE	reported	202	0.00232691	52648265	373121	1.595e-09	3	TRUE	reported	igd	36.4093	2	1	TRUE	NA
Bronchiectasis	finn-b-J10_BRONCHIECTASIS	Worry too long after an embarrassing experience	ebi-a-GCST006946	rs10750866	G	A	G	A	0.0179002	0.0307471	0.272951	0.295234	FALSE	FALSE	FALSE	11	57404779	0.341882	0.03235	TRUE	reported	111	0.00263976	57404779	367725	1.19289e-11	11	TRUE	reported	igd	45.9819	2	1	TRUE	NA
Bronchiectasis	finn-b-J10_BRONCHIECTASIS	Worry too long after an embarrassing experience	ebi-a-GCST006946	rs1983614	T	C	T	C	0.0128425	-0.031661	0.484257	0.544195	FALSE	FALSE	FALSE	1	210057428	0.285662	0.0296539	TRUE	reported	98	0.00233458	210057428	367725	3.78504e-08	1	TRUE	reported	igd	30.2609	2	1	TRUE	NA
Bronchiectasis	finn-b-J10_BRONCHIECTASIS	Worry too long after an embarrassing experience	ebi-a-GCST006946	rs2160515	G	A	G	A	0.0147393	-0.0176212	0.429309	0.543867	FALSE	FALSE	FALSE	12	16753965	0.550978	0.0295512	TRUE	reported	112	0.00239819	16753965	367725	7.92301e-10	12	TRUE	reported	igd	37.7734	2	1	TRUE	NA
Bronchiectasis	finn-b-J10_BRONCHIECTASIS	Worry too long after an embarrassing experience	ebi-a-GCST006946	rs2191130	T	G	T	G	0.015113	-0.0773139	0.678282	0.738093	FALSE	FALSE	FALSE	16	7667797	0.0204701	0.0333592	TRUE	reported	115	0.00253872	7667797	367725	2.63803e-09	16	TRUE	reported	igd	35.4382	2	1	TRUE	NA
Bronchiectasis	finn-b-J10_BRONCHIECTASIS	Worry too long after an embarrassing experience	ebi-a-GCST006946	rs2734837	T	C	T	C	-0.0144235	0.0297376	0.594128	0.522377	FALSE	FALSE	FALSE	11	113286829	0.312866	0.0294657	TRUE	reported	110	0.00238366	113286829	367725	1.43701e-09	11	TRUE	reported	igd	36.6145	2	1	TRUE	NA
Bronchiectasis	finn-b-J10_BRONCHIECTASIS	Worry too long after an embarrassing experience	ebi-a-GCST006946	rs34588274	T	C	T	C	-0.0196466	-0.0144541	0.56477	0.527022	FALSE	FALSE	FALSE	11	13269946	0.623876	0.0294761	TRUE	reported	109	0.00238169	13269946	367725	1.59514e-16	11	TRUE	reported	igd	68.0463	2	1	TRUE	NA
Bronchiectasis	finn-b-J10_BRONCHIECTASIS	Worry too long after an embarrassing experience	ebi-a-GCST006946	rs35267052	G	T	G	T	0.0217077	-0.0277693	0.101497	0.0614555	FALSE	FALSE	FALSE	5	87949118	0.652206	0.0616137	TRUE	reported	103	0.00387016	87949118	367725	2.031e-08	5	TRUE	reported	igd	31.4608	2	1	TRUE	NA
Bronchiectasis	finn-b-J10_BRONCHIECTASIS	Worry too long after an embarrassing experience	ebi-a-GCST006946	rs35327499	A	G	A	G	0.0218721	-0.115887	0.102548	0.0555122	FALSE	FALSE	FALSE	18	20891631	0.0735462	0.0647619	TRUE	reported	118	0.00389184	20891631	367725	1.91399e-08	18	TRUE	reported	igd	31.5843	2	1	TRUE	NA
Bronchiectasis	finn-b-J10_BRONCHIECTASIS	Worry too long after an embarrassing experience	ebi-a-GCST006946	rs362307	T	C	T	C	-0.027746	-0.0124392	0.0721923	0.067866	FALSE	FALSE	FALSE	4	3241845	0.832223	0.0587167	TRUE	reported	102	0.00452996	3241845	367725	9.05107e-10	4	TRUE	reported	igd	37.5156	2	1	TRUE	NA
Bronchiectasis	finn-b-J10_BRONCHIECTASIS	Worry too long after an embarrassing experience	ebi-a-GCST006946	rs3742021	C	T	C	T	0.0157492	0.0215431	0.302806	0.225776	FALSE	FALSE	FALSE	12	109883117	0.541371	0.0352737	TRUE	reported	113	0.00254841	109883117	367725	6.42999e-10	12	TRUE	reported	igd	38.1925	2	1	TRUE	NA
Bronchiectasis	finn-b-J10_BRONCHIECTASIS	Worry too long after an embarrassing experience	ebi-a-GCST006946	rs3777095	A	G	A	G	-0.0133434	0.000398361	0.46041	0.500904	FALSE	FALSE	FALSE	5	139660916	0.989159	0.0293172	TRUE	reported	104	0.00234919	139660916	367725	1.34602e-08	5	TRUE	reported	igd	32.2624	2	1	TRUE	NA
Bronchiectasis	finn-b-J10_BRONCHIECTASIS	Worry too long after an embarrassing experience	ebi-a-GCST006946	rs3999543	A	G	A	G	0.0145684	0.0368525	0.305513	0.420546	FALSE	FALSE	FALSE	6	26259807	0.217298	0.0298704	TRUE	reported	106	0.0025803	26259807	367725	1.63799e-08	6	TRUE	reported	igd	31.8774	2	1	TRUE	NA
Bronchiectasis	finn-b-J10_BRONCHIECTASIS	Worry too long after an embarrassing experience	ebi-a-GCST006946	rs406204	T	C	T	C	-0.0157639	0.0579724	0.206853	0.208002	FALSE	FALSE	FALSE	5	113875160	0.108582	0.0361289	TRUE	reported	105	0.00289034	113875160	367725	4.93901e-08	5	TRUE	reported	igd	29.7461	2	1	TRUE	NA
Bronchiectasis	finn-b-J10_BRONCHIECTASIS	Worry too long after an embarrassing experience	ebi-a-GCST006946	rs55731231	G	C	G	C	0.0186129	0.0271032	0.221154	0.203971	FALSE	TRUE	FALSE	18	35183274	0.457808	0.0365044	TRUE	reported	117	0.00282099	35183274	367725	4.18119e-11	18	TRUE	reported	igd	43.5336	2	1	TRUE	NA
Bronchiectasis	finn-b-J10_BRONCHIECTASIS	Worry too long after an embarrassing experience	ebi-a-GCST006946	rs6439649	T	G	T	G	0.0156954	-0.00376164	0.60374	0.462026	FALSE	FALSE	FALSE	3	136371691	0.898415	0.0294652	TRUE	reported	101	0.00238677	136371691	367725	4.81948e-11	3	TRUE	reported	igd	43.2438	2	1	TRUE	NA
Bronchiectasis	finn-b-J10_BRONCHIECTASIS	Worry too long after an embarrassing experience	ebi-a-GCST006946	rs72765272	C	A	C	A	-0.0212729	-0.0310805	0.1317	0.105836	FALSE	FALSE	FALSE	9	127851931	0.512632	0.0474696	TRUE	reported	108	0.00345284	127851931	367725	7.21905e-10	9	TRUE	reported	igd	37.9578	2	1	TRUE	NA
Bronchiectasis	finn-b-J10_BRONCHIECTASIS	Worry too long after an embarrassing experience	ebi-a-GCST006946	rs727903	T	A	T	A	0.0149367	-0.0306317	0.479377	0.463852	FALSE	TRUE	TRUE	7	126378842	0.299524	0.0295258	TRUE	reported	107	0.00234632	126378842	367725	1.937e-10	7	TRUE	reported	igd	40.5261	2	1	FALSE	NA
Bronchiectasis	finn-b-J10_BRONCHIECTASIS	Worry too long after an embarrassing experience	ebi-a-GCST006946	rs75022332	T	A	T	A	0.0160933	-0.000398583	0.213608	0.0826027	FALSE	TRUE	FALSE	17	43810873	0.994108	0.0539749	TRUE	reported	116	0.00286408	43810873	367725	1.91602e-08	17	TRUE	reported	igd	31.5733	2	1	TRUE	NA
Bronchiectasis	finn-b-J10_BRONCHIECTASIS	Worry too long after an embarrassing experience	ebi-a-GCST006946	rs793545	G	C	G	C	-0.0134514	0.0281744	0.355248	0.39257	FALSE	TRUE	FALSE	3	107091903	0.349099	0.03009	TRUE	reported	100	0.00244705	107091903	367725	3.86901e-08	3	TRUE	reported	igd	30.2169	2	1	TRUE	NA
Bronchiectasis	finn-b-J10_BRONCHIECTASIS	Worry too long after an embarrassing experience	ebi-a-GCST006946	rs7987467	A	G	A	G	0.0133593	0.0341466	0.407619	0.392074	FALSE	FALSE	FALSE	13	111557399	0.255157	0.0300081	TRUE	reported	114	0.00238048	111557399	367725	2e-08	13	TRUE	reported	igd	31.4948	2	1	TRUE	NA
Bronchiectasis	finn-b-J10_BRONCHIECTASIS	Worry too long after an embarrassing experience	ebi-a-GCST006946	rs9811585	G	T	G	T	0.017108	-0.0571864	0.384784	0.295106	FALSE	FALSE	FALSE	3	35724596	0.0766426	0.0322995	TRUE	reported	99	0.00240179	35724596	367725	1.05901e-12	3	TRUE	reported	igd	50.7374	2	1	TRUE	NA
Bronchiectasis	finn-b-J10_BRONCHIECTASIS	Experiencing mood swings	ebi-a-GCST006944	rs10983783	T	G	T	G	-0.0133246	0.00521327	0.553347	0.502754	FALSE	FALSE	FALSE	9	120534666	0.859815	0.0295186	TRUE	reported	138	0.00232784	120534666	373733	1.03999e-08	9	TRUE	reported	igd	32.7644	2	1	TRUE	NA
Bronchiectasis	finn-b-J10_BRONCHIECTASIS	Experiencing mood swings	ebi-a-GCST006944	rs11039149	G	A	G	A	0.017658	0.0374811	0.269477	0.1846	FALSE	FALSE	FALSE	11	47276675	0.318465	0.0375706	TRUE	reported	143	0.00260827	47276675	373733	1.28706e-11	11	TRUE	reported	igd	45.833	2	1	TRUE	NA
Bronchiectasis	finn-b-J10_BRONCHIECTASIS	Experiencing mood swings	ebi-a-GCST006944	rs11082011	T	C	T	C	-0.0167217	-0.0280779	0.656005	0.734391	FALSE	FALSE	FALSE	18	35145122	0.399376	0.0333176	TRUE	reported	154	0.00244971	35145122	373733	8.7438e-12	18	TRUE	reported	igd	46.5942	2	1	TRUE	NA
Bronchiectasis	finn-b-J10_BRONCHIECTASIS	Experiencing mood swings	ebi-a-GCST006944	rs11090039	A	G	A	G	0.0164418	-0.0327813	0.283315	0.313752	FALSE	FALSE	FALSE	22	41496800	0.298334	0.0315201	TRUE	reported	158	0.00257628	41496800	373733	1.74699e-10	22	TRUE	reported	igd	40.7298	2	1	TRUE	NA
Bronchiectasis	finn-b-J10_BRONCHIECTASIS	Experiencing mood swings	ebi-a-GCST006944	rs11184994	T	C	T	C	0.0139252	-0.0147868	0.691491	0.7263	FALSE	FALSE	FALSE	1	107383738	0.655058	0.0330988	TRUE	reported	120	0.00250769	107383738	373733	2.81598e-08	1	TRUE	reported	igd	30.8358	2	1	TRUE	NA
Bronchiectasis	finn-b-J10_BRONCHIECTASIS	Experiencing mood swings	ebi-a-GCST006944	rs11509880	A	G	A	G	0.0160989	0.0283131	0.344232	0.318262	FALSE	FALSE	FALSE	7	12261911	0.367601	0.0314249	TRUE	reported	135	0.00243997	12261911	373733	4.18023e-11	7	TRUE	reported	igd	43.5335	2	1	TRUE	NA
Bronchiectasis	finn-b-J10_BRONCHIECTASIS	Experiencing mood swings	ebi-a-GCST006944	rs11687833	T	C	T	C	0.0135122	0.0415792	0.3941	0.523095	FALSE	FALSE	FALSE	2	199499356	0.157358	0.0294051	TRUE	reported	123	0.00240989	199499356	373733	2.06101e-08	2	TRUE	reported	igd	31.4382	2	1	TRUE	NA
Bronchiectasis	finn-b-J10_BRONCHIECTASIS	Experiencing mood swings	ebi-a-GCST006944	rs12137936	G	C	G	C	0.0152023	0.028253	0.307137	0.290983	FALSE	TRUE	FALSE	1	72720357	0.382559	0.032356	TRUE	reported	121	0.00250945	72720357	373733	1.376e-09	1	TRUE	reported	igd	36.6996	2	1	TRUE	NA
Bronchiectasis	finn-b-J10_BRONCHIECTASIS	Experiencing mood swings	ebi-a-GCST006944	rs12420205	T	C	T	C	0.016451	0.0278156	0.677505	0.824959	FALSE	FALSE	FALSE	11	113394035	0.476586	0.0390776	TRUE	reported	145	0.00250091	113394035	373733	4.7676e-11	11	TRUE	reported	igd	43.2702	2	1	TRUE	NA
Bronchiectasis	finn-b-J10_BRONCHIECTASIS	Experiencing mood swings	ebi-a-GCST006944	rs12524535	G	A	G	A	0.0263343	-0.104582	0.0690112	0.02611	FALSE	FALSE	FALSE	6	29551416	0.25352	0.0915908	TRUE	reported	133	0.00456637	29551416	373733	8.05805e-09	6	TRUE	reported	igd	33.2584	2	1	TRUE	NA
Bronchiectasis	finn-b-J10_BRONCHIECTASIS	Experiencing mood swings	ebi-a-GCST006944	rs1360379	T	C	T	C	-0.0143566	-0.000918088	0.604417	0.629911	FALSE	FALSE	FALSE	9	23340616	0.975893	0.0303825	TRUE	reported	141	0.00236673	23340616	373733	1.31e-09	9	TRUE	reported	igd	36.7964	2	1	TRUE	NA
Bronchiectasis	finn-b-J10_BRONCHIECTASIS	Experiencing mood swings	ebi-a-GCST006944	rs1373921	G	A	G	A	0.0194784	0.0183545	0.230326	0.225998	FALSE	FALSE	FALSE	13	58634823	0.602134	0.0352068	TRUE	reported	147	0.00275003	58634823	373733	1.41189e-12	13	TRUE	reported	igd	50.1686	2	1	TRUE	NA
Bronchiectasis	finn-b-J10_BRONCHIECTASIS	Experiencing mood swings	ebi-a-GCST006944	rs1788014	G	A	G	A	0.0147178	0.0355226	0.443118	0.36447	FALSE	FALSE	FALSE	18	52886436	0.245266	0.0305722	TRUE	reported	153	0.00235447	52886436	373733	4.06602e-10	18	TRUE	reported	igd	39.075	2	1	TRUE	NA
Bronchiectasis	finn-b-J10_BRONCHIECTASIS	Experiencing mood swings	ebi-a-GCST006944	rs1833070	A	G	A	G	-0.0133673	0.0252689	0.361165	0.290075	FALSE	FALSE	FALSE	7	126123306	0.436836	0.0324982	TRUE	reported	136	0.0024384	126123306	373733	4.20397e-08	7	TRUE	reported	igd	30.0523	2	1	TRUE	NA
Bronchiectasis	finn-b-J10_BRONCHIECTASIS	Experiencing mood swings	ebi-a-GCST006944	rs1890408	T	C	T	C	-0.01953	-0.0330976	0.878874	0.904903	FALSE	FALSE	FALSE	6	98330521	0.507531	0.0499447	TRUE	reported	132	0.00354768	98330521	373733	3.69598e-08	6	TRUE	reported	igd	30.3051	2	1	TRUE	NA
Bronchiectasis	finn-b-J10_BRONCHIECTASIS	Experiencing mood swings	ebi-a-GCST006944	rs1962104	C	T	C	T	0.0151683	-0.0409809	0.550375	0.475353	FALSE	FALSE	FALSE	8	141635329	0.163552	0.0294144	TRUE	reported	137	0.0023634	141635329	373733	1.38401e-10	8	TRUE	reported	igd	41.1907	2	1	TRUE	NA
Bronchiectasis	finn-b-J10_BRONCHIECTASIS	Experiencing mood swings	ebi-a-GCST006944	rs2678897	A	G	A	G	0.0141758	-0.0240681	0.611438	0.627203	FALSE	FALSE	FALSE	2	58169418	0.429685	0.0304764	TRUE	reported	124	0.00239254	58169418	373733	3.11903e-09	2	TRUE	reported	igd	35.1056	2	1	TRUE	NA
Bronchiectasis	finn-b-J10_BRONCHIECTASIS	Experiencing mood swings	ebi-a-GCST006944	rs28655666	A	G	A	G	-0.0144067	0.0132771	0.544253	0.515926	FALSE	FALSE	FALSE	12	122186317	0.652025	0.0294423	TRUE	reported	146	0.00232366	122186317	373733	5.66005e-10	12	TRUE	reported	igd	38.44	2	1	TRUE	NA
Bronchiectasis	finn-b-J10_BRONCHIECTASIS	Experiencing mood swings	ebi-a-GCST006944	rs297346	G	A	G	A	-0.0150068	0.0245201	0.633883	0.752514	FALSE	FALSE	FALSE	11	16355771	0.473015	0.0341705	TRUE	reported	144	0.00240764	16355771	373733	4.583e-10	11	TRUE	reported	igd	38.8502	2	1	TRUE	NA
Bronchiectasis	finn-b-J10_BRONCHIECTASIS	Experiencing mood swings	ebi-a-GCST006944	rs34759087	T	C	T	C	-0.0211964	-0.0604144	0.117824	0.16166	FALSE	FALSE	FALSE	3	49162284	0.131157	0.0400213	TRUE	reported	125	0.00358956	49162284	373733	3.53199e-09	3	TRUE	reported	igd	34.8692	2	1	TRUE	NA
Bronchiectasis	finn-b-J10_BRONCHIECTASIS	Experiencing mood swings	ebi-a-GCST006944	rs35789697	A	G	A	G	-0.0143676	0.0465833	0.358174	0.330029	FALSE	FALSE	FALSE	2	144248718	0.135501	0.0312063	TRUE	reported	122	0.00241797	144248718	373733	2.81598e-09	2	TRUE	reported	igd	35.3075	2	1	TRUE	NA
Bronchiectasis	finn-b-J10_BRONCHIECTASIS	Experiencing mood swings	ebi-a-GCST006944	rs4578918	C	T	C	T	-0.016085	-0.0482794	0.743183	0.730029	FALSE	FALSE	FALSE	20	44721656	0.143165	0.0329753	TRUE	reported	157	0.0026556	44721656	373733	1.38401e-09	20	TRUE	reported	igd	36.6874	2	1	TRUE	NA
Bronchiectasis	finn-b-J10_BRONCHIECTASIS	Experiencing mood swings	ebi-a-GCST006944	rs4651205	T	C	T	C	-0.0142117	-0.0125098	0.28022	0.29648	FALSE	FALSE	FALSE	1	174872429	0.696335	0.0320539	TRUE	reported	119	0.00258629	174872429	373733	3.913e-08	1	TRUE	reported	igd	30.1952	2	1	TRUE	NA
Bronchiectasis	finn-b-J10_BRONCHIECTASIS	Experiencing mood swings	ebi-a-GCST006944	rs4836789	C	T	C	T	0.0134857	-0.0111262	0.597128	0.627018	FALSE	FALSE	FALSE	9	122663466	0.713352	0.0302871	TRUE	reported	140	0.0023626	122663466	373733	1.14501e-08	9	TRUE	reported	igd	32.5812	2	1	TRUE	NA
Bronchiectasis	finn-b-J10_BRONCHIECTASIS	Experiencing mood swings	ebi-a-GCST006944	rs55657917	G	T	G	T	0.026183	0.00126069	0.213403	0.0826145	FALSE	FALSE	FALSE	17	43844560	0.98137	0.0539871	TRUE	reported	152	0.00283796	43844560	373733	2.80996e-20	17	TRUE	reported	igd	85.119	2	1	TRUE	NA
Bronchiectasis	finn-b-J10_BRONCHIECTASIS	Experiencing mood swings	ebi-a-GCST006944	rs56059702	T	G	T	G	-0.0153469	0.00610839	0.556652	0.469541	FALSE	FALSE	FALSE	16	87414635	0.836152	0.0295351	TRUE	reported	149	0.00232952	87414635	373733	4.46478e-11	16	TRUE	reported	igd	43.4019	2	1	TRUE	NA
Bronchiectasis	finn-b-J10_BRONCHIECTASIS	Experiencing mood swings	ebi-a-GCST006944	rs56318386	T	C	T	C	-0.017129	0.0783116	0.215156	0.172905	FALSE	FALSE	FALSE	9	11703892	0.0441998	0.0389186	TRUE	reported	139	0.00282703	11703892	373733	1.373e-09	9	TRUE	reported	igd	36.7116	2	1	TRUE	NA
Bronchiectasis	finn-b-J10_BRONCHIECTASIS	Experiencing mood swings	ebi-a-GCST006944	rs56403421	C	A	C	A	0.0184876	-0.0222963	0.327025	0.312533	FALSE	FALSE	FALSE	18	52765283	0.481627	0.031685	TRUE	reported	155	0.00249294	52765283	373733	1.20587e-13	18	TRUE	reported	igd	54.9968	2	1	TRUE	NA
Bronchiectasis	finn-b-J10_BRONCHIECTASIS	Experiencing mood swings	ebi-a-GCST006944	rs600011	C	A	C	A	0.0148997	0.0103785	0.29221	0.280037	FALSE	FALSE	FALSE	3	107295392	0.75066	0.0326605	TRUE	reported	127	0.0025535	107295392	373733	5.38394e-09	3	TRUE	reported	igd	34.0474	2	1	TRUE	NA
Bronchiectasis	finn-b-J10_BRONCHIECTASIS	Experiencing mood swings	ebi-a-GCST006944	rs67447472	T	G	T	G	0.024587	0.0386828	0.104156	0.070428	FALSE	FALSE	FALSE	6	143062216	0.502052	0.0576268	TRUE	reported	134	0.00380722	143062216	373733	1.06101e-10	6	TRUE	reported	igd	41.7057	2	1	TRUE	NA
Bronchiectasis	finn-b-J10_BRONCHIECTASIS	Experiencing mood swings	ebi-a-GCST006944	rs68152875	A	C	A	C	-0.0137009	-0.00984963	0.610068	0.581784	FALSE	FALSE	FALSE	5	23883384	0.740612	0.0297534	TRUE	reported	129	0.00238028	23883384	373733	8.60597e-09	5	TRUE	reported	igd	33.1316	2	1	TRUE	NA
Bronchiectasis	finn-b-J10_BRONCHIECTASIS	Experiencing mood swings	ebi-a-GCST006944	rs6889822	G	A	G	A	-0.0139498	0.0325564	0.385749	0.383483	FALSE	FALSE	FALSE	5	147846707	0.280697	0.0301796	TRUE	reported	130	0.00238092	147846707	373733	4.65597e-09	5	TRUE	reported	igd	34.3278	2	1	TRUE	NA
Bronchiectasis	finn-b-J10_BRONCHIECTASIS	Experiencing mood swings	ebi-a-GCST006944	rs6895295	T	C	T	C	0.01522	-0.0265964	0.223658	0.160442	FALSE	FALSE	FALSE	5	107757238	0.506985	0.0400825	TRUE	reported	128	0.00278908	107757238	373733	4.85501e-08	5	TRUE	reported	igd	29.7788	2	1	TRUE	NA
Bronchiectasis	finn-b-J10_BRONCHIECTASIS	Experiencing mood swings	ebi-a-GCST006944	rs7202252	C	T	C	T	0.0143284	-0.0307736	0.733432	0.776101	FALSE	FALSE	FALSE	16	24741686	0.38052	0.0350921	TRUE	reported	150	0.00262424	24741686	373733	4.75401e-08	16	TRUE	reported	igd	29.8118	2	1	TRUE	NA
Bronchiectasis	finn-b-J10_BRONCHIECTASIS	Experiencing mood swings	ebi-a-GCST006944	rs784256	A	G	A	G	0.020839	-0.00982417	0.815002	0.829088	FALSE	FALSE	FALSE	18	53398626	0.802055	0.0391888	TRUE	reported	156	0.00299929	53398626	373733	3.69828e-12	18	TRUE	reported	igd	48.2744	2	1	TRUE	NA
Bronchiectasis	finn-b-J10_BRONCHIECTASIS	Experiencing mood swings	ebi-a-GCST006944	rs7895261	G	T	G	T	-0.0141286	0.0625364	0.28996	0.217499	FALSE	FALSE	FALSE	10	58751054	0.0789169	0.0355926	TRUE	reported	142	0.0025665	58751054	373733	3.69803e-08	10	TRUE	reported	igd	30.3051	2	1	TRUE	NA
Bronchiectasis	finn-b-J10_BRONCHIECTASIS	Experiencing mood swings	ebi-a-GCST006944	rs9344688	G	A	G	A	-0.0140419	0.0315909	0.351818	0.330307	FALSE	FALSE	FALSE	6	64750278	0.323518	0.0319987	TRUE	reported	131	0.0024425	64750278	373733	8.96892e-09	6	TRUE	reported	igd	33.0508	2	1	TRUE	NA
Bronchiectasis	finn-b-J10_BRONCHIECTASIS	Experiencing mood swings	ebi-a-GCST006944	rs9671386	A	G	A	G	0.0158514	0.0504911	0.743836	0.762889	FALSE	FALSE	FALSE	14	75151047	0.143869	0.0345466	TRUE	reported	148	0.00265117	75151047	373733	2.24202e-09	14	TRUE	reported	igd	35.7487	2	1	TRUE	NA
Bronchiectasis	finn-b-J10_BRONCHIECTASIS	Experiencing mood swings	ebi-a-GCST006944	rs9852417	A	C	A	C	-0.0132652	0.00629902	0.598536	0.593718	FALSE	FALSE	FALSE	3	65161154	0.833235	0.0299164	TRUE	reported	126	0.0023777	65161154	373733	2.42399e-08	3	TRUE	reported	igd	31.1253	2	1	TRUE	NA
Bronchiectasis	finn-b-J10_BRONCHIECTASIS	Experiencing mood swings	ebi-a-GCST006944	rs9929242	A	G	A	G	-0.0129793	0.0552249	0.528828	0.560653	FALSE	FALSE	FALSE	16	74142413	0.0626585	0.0296652	TRUE	reported	151	0.00233105	74142413	373733	2.573e-08	16	TRUE	reported	igd	31.0027	2	1	TRUE	NA
Bronchiectasis	finn-b-J10_BRONCHIECTASIS	Feeling lonely	ebi-a-GCST006942	rs11039389	C	T	C	T	-0.0145173	-0.00308435	0.341432	0.349876	FALSE	FALSE	FALSE	11	47796062	0.920199	0.0307873	TRUE	reported	34	0.00243252	47796062	376352	2.40602e-09	11	TRUE	reported	igd	35.6171	2	1	TRUE	NA
Bronchiectasis	finn-b-J10_BRONCHIECTASIS	Feeling lonely	ebi-a-GCST006942	rs12554512	C	T	C	T	-0.0128168	0.0378669	0.409986	0.425258	FALSE	FALSE	FALSE	9	23352293	0.201872	0.0296708	TRUE	reported	32	0.00234481	23352293	376352	4.60204e-08	9	TRUE	reported	igd	29.8775	2	1	TRUE	NA
Bronchiectasis	finn-b-J10_BRONCHIECTASIS	Feeling lonely	ebi-a-GCST006942	rs4958586	A	G	A	G	0.0138844	0.0327386	0.622638	0.604278	FALSE	FALSE	FALSE	5	152248567	0.276373	0.0300767	TRUE	reported	31	0.00238359	152248567	376352	5.72005e-09	5	TRUE	reported	igd	33.9306	2	1	TRUE	NA
Bronchiectasis	finn-b-J10_BRONCHIECTASIS	Feeling lonely	ebi-a-GCST006942	rs599550	A	G	A	G	0.0212833	-0.0213218	0.852215	0.870056	FALSE	FALSE	FALSE	18	53252388	0.626028	0.0437527	TRUE	reported	36	0.00325982	53252388	376352	6.60237e-11	18	TRUE	reported	igd	42.6276	2	1	TRUE	NA
Bronchiectasis	finn-b-J10_BRONCHIECTASIS	Feeling lonely	ebi-a-GCST006942	rs7044244	A	G	A	G	-0.0152411	-0.0380535	0.378475	0.383403	FALSE	FALSE	FALSE	9	96397689	0.207836	0.0302123	TRUE	reported	33	0.00239452	96397689	376352	1.94899e-10	9	TRUE	reported	igd	40.5131	2	1	TRUE	NA
Bronchiectasis	finn-b-J10_BRONCHIECTASIS	Feeling lonely	ebi-a-GCST006942	rs7209581	C	G	C	G	0.0129801	0.0056901	0.433605	0.381571	FALSE	TRUE	TRUE	17	66174416	0.850852	0.0302614	TRUE	reported	35	0.00234468	66174416	376352	3.09799e-08	17	TRUE	reported	igd	30.6471	2	1	FALSE	NA
Bronchiectasis	finn-b-J10_BRONCHIECTASIS	Feeling lonely	ebi-a-GCST006942	rs74338595	C	T	C	T	-0.0147136	0.0164887	0.285559	0.263784	FALSE	FALSE	FALSE	2	212749786	0.620795	0.0333291	TRUE	reported	30	0.002562	212749786	376352	9.30593e-09	2	TRUE	reported	igd	32.9822	2	1	TRUE	NA

## Sheet: S4
Supplementary Table S4. Instrumental variables associated with COPD.
outcome	id.outcome	exposure	id.exposure	SNP	effect_allele.exposure	other_allele.exposure	effect_allele.outcome	other_allele.outcome	beta.exposure	beta.outcome	eaf.exposure	eaf.outcome	remove	palindromic	ambiguous	chr.outcome	pos.outcome	pval.outcome	se.outcome	mr_keep.outcome	pval_origin.outcome	X	se.exposure	pos.exposure	samplesize.exposure	pval.exposure	chr.exposure	mr_keep.exposure	pval_origin.exposure	data_source.exposure	F	action	SNP_index	mr_keep	samplesize.outcome
COPD	finn-b-COPD_HOSPITAL	Neurociticism	ebi-a-GCST006940	rs10005233	T	C	T	C	0.0146127	0.00346176	0.521594	0.567054	FALSE	FALSE	FALSE	4	90743331	0.74944	0.0108391	TRUE	reported	289	0.0023023	90743331	380506	2.18998e-10	4	TRUE	reported	igd	40.2844	2	1	TRUE	NA
COPD	finn-b-COPD_HOSPITAL	Neurociticism	ebi-a-GCST006940	rs10054419	G	T	G	T	-0.0131218	-0.0201544	0.43857	0.350921	FALSE	FALSE	FALSE	5	46036965	0.0723319	0.0112155	TRUE	reported	296	0.00231302	46036965	380506	1.40001e-08	5	TRUE	reported	igd	32.1831	2	1	TRUE	NA
COPD	finn-b-COPD_HOSPITAL	Neurociticism	ebi-a-GCST006940	rs10119773	G	A	G	A	0.0160955	0.0100276	0.534002	0.510248	FALSE	FALSE	FALSE	9	23736400	0.352834	0.0107928	TRUE	reported	320	0.00235555	23736400	380506	8.33489e-12	9	TRUE	reported	igd	46.69	2	1	TRUE	NA
COPD	finn-b-COPD_HOSPITAL	Neurociticism	ebi-a-GCST006940	rs10144845	T	C	T	C	0.0181806	-0.00605083	0.679702	0.611768	FALSE	FALSE	FALSE	14	75237770	0.583087	0.0110239	TRUE	reported	344	0.00245849	75237770	380506	1.41286e-13	14	TRUE	reported	igd	54.6864	2	1	TRUE	NA
COPD	finn-b-COPD_HOSPITAL	Neurociticism	ebi-a-GCST006940	rs10456089	A	G	A	G	-0.0261729	-0.00739452	0.0758129	0.102426	FALSE	FALSE	FALSE	6	11959836	0.682178	0.0180578	TRUE	reported	301	0.00444286	11959836	380506	3.83398e-09	6	TRUE	reported	igd	34.7039	2	1	TRUE	NA
COPD	finn-b-COPD_HOSPITAL	Neurociticism	ebi-a-GCST006940	rs10476484	G	A	G	A	0.0149229	-0.0125284	0.276744	0.345307	FALSE	FALSE	FALSE	5	164438264	0.26678	0.0112817	TRUE	reported	293	0.00256362	164438264	380506	5.85194e-09	5	TRUE	reported	igd	33.8843	2	1	TRUE	NA
COPD	finn-b-COPD_HOSPITAL	Neurociticism	ebi-a-GCST006940	rs10497655	C	T	C	T	-0.0151713	0.00687816	0.314337	0.390603	FALSE	FALSE	FALSE	2	185462041	0.531894	0.011003	TRUE	reported	281	0.0024705	185462041	380506	8.18502e-10	2	TRUE	reported	igd	37.7117	2	1	TRUE	NA
COPD	finn-b-COPD_HOSPITAL	Neurociticism	ebi-a-GCST006940	rs10782302	C	T	C	T	0.0126181	0.00787383	0.497033	0.50258	FALSE	FALSE	FALSE	6	100993125	0.463673	0.0107447	TRUE	reported	303	0.0022988	100993125	380506	4.04604e-08	6	TRUE	reported	igd	30.1291	2	1	TRUE	NA
COPD	finn-b-COPD_HOSPITAL	Neurociticism	ebi-a-GCST006940	rs10811883	T	C	T	C	-0.01725	0.000639893	0.626255	0.632016	FALSE	FALSE	FALSE	9	23291526	0.954186	0.0111381	TRUE	reported	316	0.00241597	23291526	380506	9.31751e-13	9	TRUE	reported	igd	50.9794	2	1	TRUE	NA
COPD	finn-b-COPD_HOSPITAL	Neurociticism	ebi-a-GCST006940	rs10896636	G	C	G	C	0.0158966	0.030584	0.336471	0.385382	FALSE	TRUE	FALSE	11	57448032	0.00556711	0.0110322	TRUE	reported	331	0.00244977	57448032	380506	8.61589e-11	11	TRUE	reported	igd	42.1073	2	1	TRUE	NA
COPD	finn-b-COPD_HOSPITAL	Neurociticism	ebi-a-GCST006940	rs10935181	A	G	A	G	-0.0165427	0.00496956	0.424096	0.550041	FALSE	FALSE	FALSE	3	136098408	0.644855	0.0107818	TRUE	reported	284	0.00232243	136098408	380506	1.05803e-12	3	TRUE	reported	igd	50.7373	2	1	TRUE	NA
COPD	finn-b-COPD_HOSPITAL	Neurociticism	ebi-a-GCST006940	rs11039182	C	T	C	T	0.0196363	0.00826747	0.269312	0.184781	FALSE	FALSE	FALSE	11	47346723	0.547351	0.0137394	TRUE	reported	334	0.00258543	47346723	380506	3.08319e-14	11	TRUE	reported	igd	57.6838	2	1	TRUE	NA
COPD	finn-b-COPD_HOSPITAL	Neurociticism	ebi-a-GCST006940	rs11082011	T	C	T	C	-0.0228736	-0.0300088	0.656005	0.734057	FALSE	FALSE	FALSE	18	35145122	0.0135581	0.0121554	TRUE	reported	358	0.00242768	35145122	380506	4.43813e-21	18	TRUE	reported	igd	88.7741	2	1	TRUE	NA
COPD	finn-b-COPD_HOSPITAL	Neurociticism	ebi-a-GCST006940	rs11090045	A	G	A	G	0.0192599	-0.0222014	0.30231	0.345094	FALSE	FALSE	FALSE	22	41753603	0.0499563	0.0113253	TRUE	reported	362	0.0025466	41753603	380506	3.93097e-14	22	TRUE	reported	igd	57.1988	2	1	TRUE	NA
COPD	finn-b-COPD_HOSPITAL	Neurociticism	ebi-a-GCST006940	rs11184985	C	T	C	T	-0.0142811	0.00357312	0.269475	0.250681	FALSE	FALSE	FALSE	1	107313610	0.772364	0.0123516	TRUE	reported	271	0.00258668	107313610	380506	3.36899e-08	1	TRUE	reported	igd	30.4816	2	1	TRUE	NA
COPD	finn-b-COPD_HOSPITAL	Neurociticism	ebi-a-GCST006940	rs11263943	G	A	G	A	-0.0157982	-0.0161659	0.571173	0.585302	FALSE	FALSE	FALSE	1	37198130	0.137756	0.010892	TRUE	reported	269	0.00232943	37198130	380506	1.18796e-11	1	TRUE	reported	igd	45.9956	2	1	TRUE	NA
COPD	finn-b-COPD_HOSPITAL	Neurociticism	ebi-a-GCST006940	rs11509880	A	G	A	G	0.0156797	0.00354496	0.344232	0.318378	FALSE	FALSE	FALSE	7	12261911	0.757993	0.0115052	TRUE	reported	309	0.00241822	12261911	380506	8.91661e-11	7	TRUE	reported	igd	42.042	2	1	TRUE	NA
COPD	finn-b-COPD_HOSPITAL	Neurociticism	ebi-a-GCST006940	rs11608355	C	T	C	T	0.019565	-0.00443357	0.316757	0.229248	FALSE	FALSE	FALSE	12	109879292	0.72993	0.0128428	TRUE	reported	335	0.00247157	109879292	380506	2.44287e-15	12	TRUE	reported	igd	62.6634	2	1	TRUE	NA
COPD	finn-b-COPD_HOSPITAL	Neurociticism	ebi-a-GCST006940	rs11627348	A	C	A	C	0.0187324	-0.012683	0.151394	0.111647	FALSE	FALSE	FALSE	14	57295404	0.458366	0.0171036	TRUE	reported	343	0.0032275	57295404	380506	6.47694e-09	14	TRUE	reported	igd	33.6864	2	1	TRUE	NA
COPD	finn-b-COPD_HOSPITAL	Neurociticism	ebi-a-GCST006940	rs11759026	G	A	G	A	-0.0150881	-0.00739991	0.229136	0.244192	FALSE	FALSE	FALSE	6	126792095	0.553005	0.0124732	TRUE	reported	300	0.0027408	126792095	380506	3.68104e-08	6	TRUE	reported	igd	30.305	2	1	TRUE	NA
COPD	finn-b-COPD_HOSPITAL	Neurociticism	ebi-a-GCST006940	rs11948261	A	T	A	T	0.0177896	0.00369094	0.210714	0.160599	FALSE	TRUE	FALSE	5	107753691	0.800588	0.0146126	TRUE	reported	294	0.00282464	107753691	380506	3.01203e-10	5	TRUE	reported	igd	39.6649	2	1	TRUE	NA
COPD	finn-b-COPD_HOSPITAL	Neurociticism	ebi-a-GCST006940	rs11975	C	A	C	A	0.0216038	-0.0151755	0.144253	0.134928	FALSE	FALSE	FALSE	9	96327691	0.336029	0.0157743	TRUE	reported	319	0.0032738	96327691	380506	4.13809e-11	9	TRUE	reported	igd	43.5468	2	1	TRUE	NA
COPD	finn-b-COPD_HOSPITAL	Neurociticism	ebi-a-GCST006940	rs12092768	A	G	A	G	-0.0153096	-0.0393824	0.284798	0.282795	FALSE	FALSE	FALSE	1	174432882	0.000967721	0.011935	TRUE	reported	273	0.00254524	174432882	380506	1.79498e-09	1	TRUE	reported	igd	36.1801	2	1	TRUE	NA
COPD	finn-b-COPD_HOSPITAL	Neurociticism	ebi-a-GCST006940	rs12137398	T	C	T	C	0.0178531	-0.0107429	0.19435	0.187953	FALSE	FALSE	FALSE	1	7790548	0.438003	0.0138516	TRUE	reported	267	0.00292386	7790548	380506	1.022e-09	1	TRUE	reported	igd	37.2833	2	1	TRUE	NA
COPD	finn-b-COPD_HOSPITAL	Neurociticism	ebi-a-GCST006940	rs12137936	G	C	G	C	0.0137782	0.0127152	0.307137	0.29107	FALSE	TRUE	FALSE	1	72720357	0.283332	0.0118517	TRUE	reported	272	0.00248705	72720357	380506	3.02803e-08	1	TRUE	reported	igd	30.6913	2	1	TRUE	NA
COPD	finn-b-COPD_HOSPITAL	Neurociticism	ebi-a-GCST006940	rs1282545	C	T	C	T	0.0167823	0.000406382	0.436332	0.473316	FALSE	FALSE	FALSE	3	107199709	0.970075	0.0108328	TRUE	reported	283	0.00234816	107199709	380506	8.83894e-13	3	TRUE	reported	igd	51.0796	2	1	TRUE	NA
COPD	finn-b-COPD_HOSPITAL	Neurociticism	ebi-a-GCST006940	rs12902680	C	T	C	T	0.0134144	0.00594895	0.381068	0.299704	FALSE	FALSE	FALSE	15	46316484	0.611008	0.0116959	TRUE	reported	345	0.00238139	46316484	380506	1.77301e-08	15	TRUE	reported	igd	31.7308	2	1	TRUE	NA
COPD	finn-b-COPD_HOSPITAL	Neurociticism	ebi-a-GCST006940	rs12903078	A	G	A	G	0.0128833	0.0237174	0.406166	0.402127	FALSE	FALSE	FALSE	15	47503469	0.0304089	0.0109563	TRUE	reported	348	0.00233731	47503469	380506	3.53997e-08	15	TRUE	reported	igd	30.3824	2	1	TRUE	NA
COPD	finn-b-COPD_HOSPITAL	Neurociticism	ebi-a-GCST006940	rs13226841	C	T	C	T	0.017193	0.0196709	0.476138	0.533877	FALSE	FALSE	FALSE	7	126389408	0.0683723	0.0107931	TRUE	reported	306	0.00229669	126389408	380506	7.12525e-14	7	TRUE	reported	igd	56.0401	2	1	TRUE	NA
COPD	finn-b-COPD_HOSPITAL	Neurociticism	ebi-a-GCST006940	rs1422192	A	G	A	G	0.0190464	0.0260185	0.165603	0.118291	FALSE	FALSE	FALSE	5	87959023	0.116419	0.0165725	TRUE	reported	291	0.00308544	87959023	380506	6.68005e-10	5	TRUE	reported	igd	38.1058	2	1	TRUE	NA
COPD	finn-b-COPD_HOSPITAL	Neurociticism	ebi-a-GCST006940	rs1452789	A	T	A	T	-0.0154286	-0.0133816	0.618407	0.720511	FALSE	TRUE	FALSE	18	53115879	0.265807	0.0120255	TRUE	reported	356	0.00236599	53115879	380506	6.98232e-11	18	TRUE	reported	igd	42.5233	2	1	TRUE	NA
COPD	finn-b-COPD_HOSPITAL	Neurociticism	ebi-a-GCST006940	rs1542212	G	T	G	T	0.0159476	0.00436501	0.39305	0.307365	FALSE	FALSE	FALSE	3	35683935	0.708244	0.0116644	TRUE	reported	285	0.00236156	35683935	380506	1.44611e-11	3	TRUE	reported	igd	45.6029	2	1	TRUE	NA
COPD	finn-b-COPD_HOSPITAL	Neurociticism	ebi-a-GCST006940	rs16854051	T	C	T	C	-0.0156286	0.00439933	0.213166	0.192202	FALSE	FALSE	FALSE	4	42123892	0.745975	0.0135802	TRUE	reported	288	0.00283847	42123892	380506	3.66201e-08	4	TRUE	reported	igd	30.316	2	1	TRUE	NA
COPD	finn-b-COPD_HOSPITAL	Neurociticism	ebi-a-GCST006940	rs17096778	G	A	G	A	-0.0320548	0.0386553	0.0452785	0.020045	FALSE	FALSE	FALSE	1	75809970	0.313401	0.0383444	TRUE	reported	270	0.00554869	75809970	380506	7.60309e-09	1	TRUE	reported	igd	33.3738	2	1	TRUE	NA
COPD	finn-b-COPD_HOSPITAL	Neurociticism	ebi-a-GCST006940	rs1731951	A	T	A	T	-0.0136621	-0.0150028	0.439961	0.455789	FALSE	TRUE	TRUE	7	137075847	0.163379	0.010764	TRUE	reported	308	0.00234946	137075847	380506	6.07393e-09	7	TRUE	reported	igd	33.8142	2	1	FALSE	NA
COPD	finn-b-COPD_HOSPITAL	Neurociticism	ebi-a-GCST006940	rs17487484	G	T	G	T	0.0142497	0.0128998	0.50301	0.453986	FALSE	FALSE	FALSE	18	50723283	0.233093	0.0108181	TRUE	reported	359	0.0022939	50723283	380506	5.23998e-10	18	TRUE	reported	igd	38.5889	2	1	TRUE	NA
COPD	finn-b-COPD_HOSPITAL	Neurociticism	ebi-a-GCST006940	rs17619012	T	G	T	G	-0.0156225	0.00583601	0.216843	0.330426	FALSE	FALSE	FALSE	2	63893589	0.609635	0.0114298	TRUE	reported	279	0.00279422	63893589	380506	2.26001e-08	2	TRUE	reported	igd	31.2593	2	1	TRUE	NA
COPD	finn-b-COPD_HOSPITAL	Neurociticism	ebi-a-GCST006940	rs1778377	T	A	T	A	0.015626	-0.0167417	0.728832	0.710057	FALSE	TRUE	FALSE	14	41694018	0.157714	0.01185	TRUE	reported	342	0.00258666	41694018	380506	1.52999e-09	14	TRUE	reported	igd	36.4936	2	1	TRUE	NA
COPD	finn-b-COPD_HOSPITAL	Neurociticism	ebi-a-GCST006940	rs1884	C	G	C	G	0.0166294	0.0259141	0.256742	0.31348	FALSE	TRUE	FALSE	11	112880597	0.0253029	0.0115857	TRUE	reported	327	0.00262749	112880597	380506	2.46099e-10	11	TRUE	reported	igd	40.0563	2	1	TRUE	NA
COPD	finn-b-COPD_HOSPITAL	Neurociticism	ebi-a-GCST006940	rs1892350	G	A	G	A	0.0141816	0.0167949	0.490613	0.453157	FALSE	FALSE	FALSE	13	68080614	0.119754	0.010795	TRUE	reported	339	0.00229997	68080614	380506	6.99906e-10	13	TRUE	reported	igd	38.0195	2	1	TRUE	NA
COPD	finn-b-COPD_HOSPITAL	Neurociticism	ebi-a-GCST006940	rs2056477	C	G	A	G	-0.0156998	-0.0294152	0.231276	0.0236622	TRUE	TRUE	FALSE	7	2079744	0.410284	0.0357244	TRUE	reported	304	0.00272471	2079744	380506	8.32109e-09	7	TRUE	reported	igd	33.2007	2	1	FALSE	NA
COPD	finn-b-COPD_HOSPITAL	Neurociticism	ebi-a-GCST006940	rs2149351	G	T	G	T	-0.0186461	-0.0152524	0.761015	0.819458	FALSE	FALSE	FALSE	9	120501644	0.276515	0.0140164	TRUE	reported	322	0.00270194	120501644	380506	5.14991e-12	9	TRUE	reported	igd	47.6239	2	1	TRUE	NA
COPD	finn-b-COPD_HOSPITAL	Neurociticism	ebi-a-GCST006940	rs2269426	A	G	A	G	0.0184312	-0.0033669	0.359398	0.414942	FALSE	FALSE	FALSE	6	32076499	0.758354	0.0109442	TRUE	reported	302	0.00239025	32076499	380506	1.25112e-14	6	TRUE	reported	igd	59.4594	2	1	TRUE	NA
COPD	finn-b-COPD_HOSPITAL	Neurociticism	ebi-a-GCST006940	rs2295094	A	G	A	G	0.0172829	0.0131639	0.174406	0.103543	FALSE	FALSE	FALSE	20	33447915	0.458969	0.0177759	TRUE	reported	361	0.00303849	33447915	380506	1.28499e-08	20	TRUE	reported	igd	32.3532	2	1	TRUE	NA
COPD	finn-b-COPD_HOSPITAL	Neurociticism	ebi-a-GCST006940	rs2380937	C	T	C	T	-0.0132918	0.0198271	0.399161	0.290168	FALSE	FALSE	FALSE	9	4145781	0.0945366	0.0118588	TRUE	reported	318	0.00234962	4145781	380506	1.54301e-08	9	TRUE	reported	igd	32.0016	2	1	TRUE	NA
COPD	finn-b-COPD_HOSPITAL	Neurociticism	ebi-a-GCST006940	rs2407746	G	C	G	C	0.0174863	-0.0024243	0.301794	0.356296	FALSE	TRUE	FALSE	8	4937757	0.828587	0.0111969	TRUE	reported	312	0.00251638	4937757	380506	3.68299e-12	8	TRUE	reported	igd	48.2885	2	1	TRUE	NA
COPD	finn-b-COPD_HOSPITAL	Neurociticism	ebi-a-GCST006940	rs2488401	T	C	T	C	-0.0172249	0.0401398	0.209268	0.145556	FALSE	FALSE	FALSE	1	197702401	0.00751208	0.0150154	TRUE	reported	268	0.00285795	197702401	380506	1.67101e-09	1	TRUE	reported	igd	36.3249	2	1	TRUE	NA
COPD	finn-b-COPD_HOSPITAL	Neurociticism	ebi-a-GCST006940	rs2503775	G	A	G	A	-0.021811	0.0178456	0.868869	0.893237	FALSE	FALSE	FALSE	6	98521600	0.300487	0.0172357	TRUE	reported	298	0.0034	98521600	380506	1.40799e-10	6	TRUE	reported	igd	41.1522	2	1	TRUE	NA
COPD	finn-b-COPD_HOSPITAL	Neurociticism	ebi-a-GCST006940	rs2717043	T	C	T	C	0.0151639	0.0269821	0.627326	0.630537	FALSE	FALSE	FALSE	2	58179019	0.0153285	0.0111288	TRUE	reported	275	0.00238015	58179019	380506	1.87499e-10	2	TRUE	reported	igd	40.5895	2	1	TRUE	NA
COPD	finn-b-COPD_HOSPITAL	Neurociticism	ebi-a-GCST006940	rs28986304	C	T	C	T	0.0212038	0.0049192	0.126444	0.0618157	FALSE	FALSE	FALSE	6	29566082	0.824495	0.0221818	TRUE	reported	299	0.00345114	29566082	380506	8.04693e-10	6	TRUE	reported	igd	37.7487	2	1	TRUE	NA
COPD	finn-b-COPD_HOSPITAL	Neurociticism	ebi-a-GCST006940	rs297346	G	A	G	A	-0.0155813	-0.0408514	0.633883	0.752029	FALSE	FALSE	FALSE	11	16355771	0.000971382	0.0123841	TRUE	reported	326	0.00238611	16355771	380506	6.56145e-11	11	TRUE	reported	igd	42.6409	2	1	TRUE	NA
COPD	finn-b-COPD_HOSPITAL	Neurociticism	ebi-a-GCST006940	rs3026389	G	C	G	C	-0.017359	0.0238869	0.788882	0.775043	FALSE	TRUE	FALSE	11	31813529	0.0632543	0.0128604	TRUE	reported	333	0.00281117	31813529	380506	6.59796e-10	11	TRUE	reported	igd	38.1307	2	1	TRUE	NA
COPD	finn-b-COPD_HOSPITAL	Neurociticism	ebi-a-GCST006940	rs3124426	T	C	T	C	-0.0153159	-0.0193839	0.769532	0.790629	FALSE	FALSE	FALSE	13	55937346	0.140884	0.0131639	TRUE	reported	337	0.00272379	55937346	380506	1.87802e-08	13	TRUE	reported	igd	31.6182	2	1	TRUE	NA
COPD	finn-b-COPD_HOSPITAL	Neurociticism	ebi-a-GCST006940	rs34979551	G	A	G	A	-0.0189387	-0.0136551	0.127858	0.0935084	FALSE	FALSE	FALSE	6	100848871	0.457839	0.0183929	TRUE	reported	297	0.00343466	100848871	380506	3.50203e-08	6	TRUE	reported	igd	30.4041	2	1	TRUE	NA
COPD	finn-b-COPD_HOSPITAL	Neurociticism	ebi-a-GCST006940	rs35982947	C	A	C	A	-0.0136214	-0.0210148	0.368951	0.316364	FALSE	FALSE	FALSE	17	38214275	0.0698184	0.0115906	TRUE	reported	353	0.00240703	38214275	380506	1.521e-08	17	TRUE	reported	igd	32.0244	2	1	TRUE	NA
COPD	finn-b-COPD_HOSPITAL	Neurociticism	ebi-a-GCST006940	rs36006259	T	C	T	C	-0.0179004	-0.0131715	0.157665	0.199315	FALSE	FALSE	FALSE	14	30268871	0.330433	0.0135337	TRUE	reported	341	0.00320796	30268871	380506	2.40902e-08	14	TRUE	reported	igd	31.1363	2	1	TRUE	NA
COPD	finn-b-COPD_HOSPITAL	Neurociticism	ebi-a-GCST006940	rs3785237	C	G	C	G	0.0166058	0.00880468	0.503161	0.548526	FALSE	TRUE	TRUE	16	7667131	0.414972	0.010801	TRUE	reported	350	0.00231311	7667131	380506	7.02587e-13	16	TRUE	reported	igd	51.5379	2	1	FALSE	NA
COPD	finn-b-COPD_HOSPITAL	Neurociticism	ebi-a-GCST006940	rs3936093	G	A	G	A	0.0148324	0.0264823	0.567092	0.578202	FALSE	FALSE	FALSE	15	78101909	0.0147935	0.010865	TRUE	reported	347	0.00233104	78101909	380506	1.97702e-10	15	TRUE	reported	igd	40.4877	2	1	TRUE	NA
COPD	finn-b-COPD_HOSPITAL	Neurociticism	ebi-a-GCST006940	rs4245154	G	A	G	A	-0.0196045	-0.0192484	0.431123	0.260256	FALSE	FALSE	FALSE	11	113388674	0.117717	0.0123038	TRUE	reported	332	0.00232833	113388674	380506	3.75319e-17	11	TRUE	reported	igd	70.8961	2	1	TRUE	NA
COPD	finn-b-COPD_HOSPITAL	Neurociticism	ebi-a-GCST006940	rs4362360	C	T	C	T	-0.0126458	-0.0185018	0.487107	0.412267	FALSE	FALSE	FALSE	15	86940622	0.0903129	0.0109236	TRUE	reported	346	0.00229465	86940622	380506	3.56903e-08	15	TRUE	reported	igd	30.371	2	1	TRUE	NA
COPD	finn-b-COPD_HOSPITAL	Neurociticism	ebi-a-GCST006940	rs4396680	G	A	G	A	-0.0167747	-0.00467845	0.796901	0.893923	FALSE	FALSE	FALSE	2	10178236	0.788203	0.0174149	TRUE	reported	274	0.00285091	10178236	380506	3.99604e-09	2	TRUE	reported	igd	34.6212	2	1	TRUE	NA
COPD	finn-b-COPD_HOSPITAL	Neurociticism	ebi-a-GCST006940	rs4405857	C	G	C	G	0.0133764	-0.00282406	0.598404	0.65867	FALSE	TRUE	FALSE	3	65445527	0.803284	0.0113371	TRUE	reported	286	0.00234673	65445527	380506	1.199e-08	3	TRUE	reported	igd	32.4902	2	1	TRUE	NA
COPD	finn-b-COPD_HOSPITAL	Neurociticism	ebi-a-GCST006940	rs4530683	G	A	G	A	0.0129193	-0.00513126	0.585044	0.579568	FALSE	FALSE	FALSE	4	139053569	0.636853	0.0108689	TRUE	reported	290	0.00234131	139053569	380506	3.42902e-08	4	TRUE	reported	igd	30.4481	2	1	TRUE	NA
COPD	finn-b-COPD_HOSPITAL	Neurociticism	ebi-a-GCST006940	rs4578918	C	T	C	T	-0.0169464	-0.0316638	0.743183	0.729801	FALSE	FALSE	FALSE	20	44721656	0.00850002	0.0120324	TRUE	reported	360	0.00263183	44721656	380506	1.20401e-10	20	TRUE	reported	igd	41.4609	2	1	TRUE	NA
COPD	finn-b-COPD_HOSPITAL	Neurociticism	ebi-a-GCST006940	rs4585149	C	T	C	T	0.0175304	-0.00946695	0.822931	0.78817	FALSE	FALSE	FALSE	3	157493952	0.473715	0.0132137	TRUE	reported	287	0.00302927	157493952	380506	7.16292e-09	3	TRUE	reported	igd	33.4894	2	1	TRUE	NA
COPD	finn-b-COPD_HOSPITAL	Neurociticism	ebi-a-GCST006940	rs4757136	A	T	A	T	-0.0166419	-0.0104498	0.571192	0.526881	FALSE	TRUE	TRUE	11	13281327	0.332422	0.0107814	TRUE	reported	328	0.00232689	13281327	380506	8.56249e-13	11	TRUE	reported	igd	51.151	2	1	FALSE	NA
COPD	finn-b-COPD_HOSPITAL	Neurociticism	ebi-a-GCST006940	rs4799723	G	T	T	A	0.0140485	0.0844629	0.52019	0.00040506	TRUE	FALSE	FALSE	18	31367050	0.752726	0.268097	TRUE	reported	357	0.00231594	31367050	380506	1.309e-09	18	TRUE	reported	igd	36.7964	2	1	FALSE	NA
COPD	finn-b-COPD_HOSPITAL	Neurociticism	ebi-a-GCST006940	rs4902704	C	G	C	G	0.0141562	0.0158234	0.623827	0.610029	FALSE	TRUE	FALSE	14	69703588	0.151216	0.0110248	TRUE	reported	340	0.00237123	69703588	380506	2.38002e-09	14	TRUE	reported	igd	35.6407	2	1	TRUE	NA
COPD	finn-b-COPD_HOSPITAL	Neurociticism	ebi-a-GCST006940	rs56084168	T	C	T	C	-0.0232368	-0.038358	0.147994	0.183886	FALSE	FALSE	FALSE	17	79084574	0.00593253	0.0139408	TRUE	reported	355	0.00323453	79084574	380506	6.78422e-13	17	TRUE	reported	igd	51.6096	2	1	TRUE	NA
COPD	finn-b-COPD_HOSPITAL	Neurociticism	ebi-a-GCST006940	rs58007470	T	C	T	C	0.0154904	0.0203609	0.218522	0.276503	FALSE	FALSE	FALSE	5	153666790	0.0898649	0.0120045	TRUE	reported	292	0.00279509	153666790	380506	2.99199e-08	5	TRUE	reported	igd	30.7138	2	1	TRUE	NA
COPD	finn-b-COPD_HOSPITAL	Neurociticism	ebi-a-GCST006940	rs59491086	G	A	G	A	-0.0188454	-0.0302277	0.205198	0.243646	FALSE	FALSE	FALSE	2	157132879	0.0159672	0.0125444	TRUE	reported	278	0.00284072	157132879	380506	3.26964e-11	2	TRUE	reported	igd	44.0103	2	1	TRUE	NA
COPD	finn-b-COPD_HOSPITAL	Neurociticism	ebi-a-GCST006940	rs62062288	A	G	A	G	0.0334444	0.000439365	0.211505	0.0812184	FALSE	FALSE	FALSE	17	44096553	0.98215	0.0196373	TRUE	reported	354	0.00284246	44096553	380506	5.82371e-32	17	TRUE	reported	igd	138.439	2	1	TRUE	NA
COPD	finn-b-COPD_HOSPITAL	Neurociticism	ebi-a-GCST006940	rs62550480	T	C	T	C	-0.0181085	-0.00747384	0.214237	0.167044	FALSE	FALSE	FALSE	9	11449346	0.603147	0.0143761	TRUE	reported	315	0.00279539	11449346	380506	9.31537e-11	9	TRUE	reported	igd	41.9643	2	1	TRUE	NA
COPD	finn-b-COPD_HOSPITAL	Neurociticism	ebi-a-GCST006940	rs6601444	T	C	T	C	0.0162582	-0.0317603	0.200027	0.189629	FALSE	FALSE	FALSE	8	10211175	0.0210184	0.013763	TRUE	reported	313	0.00289394	10211175	380506	1.935e-08	8	TRUE	reported	igd	31.5621	2	1	TRUE	NA
COPD	finn-b-COPD_HOSPITAL	Neurociticism	ebi-a-GCST006940	rs6737187	A	G	A	G	-0.0141254	0.007639	0.299488	0.298855	FALSE	FALSE	FALSE	2	226360417	0.517394	0.0118001	TRUE	reported	280	0.00250405	226360417	380506	1.68601e-08	2	TRUE	reported	igd	31.8211	2	1	TRUE	NA
COPD	finn-b-COPD_HOSPITAL	Neurociticism	ebi-a-GCST006940	rs674437	A	G	A	G	-0.0145107	-0.00703906	0.514943	0.421133	FALSE	FALSE	FALSE	11	88689953	0.51723	0.0108691	TRUE	reported	330	0.00229854	88689953	380506	2.73502e-10	11	TRUE	reported	igd	39.8541	2	1	TRUE	NA
COPD	finn-b-COPD_HOSPITAL	Neurociticism	ebi-a-GCST006940	rs6970541	G	T	G	T	-0.0134835	0.0141766	0.50864	0.496877	FALSE	FALSE	FALSE	7	38963191	0.1881	0.0107707	TRUE	reported	307	0.00231159	38963191	380506	5.45406e-09	7	TRUE	reported	igd	34.0239	2	1	TRUE	NA
COPD	finn-b-COPD_HOSPITAL	Neurociticism	ebi-a-GCST006940	rs6997840	C	T	C	T	0.0131099	0.0194991	0.606911	0.525545	FALSE	FALSE	FALSE	8	141658361	0.0701019	0.0107655	TRUE	reported	311	0.00237197	141658361	380506	3.249e-08	8	TRUE	reported	igd	30.5478	2	1	TRUE	NA
COPD	finn-b-COPD_HOSPITAL	Neurociticism	ebi-a-GCST006940	rs7033345	C	T	C	T	-0.0153362	-0.000433467	0.27906	0.335961	FALSE	FALSE	FALSE	9	28717573	0.969546	0.0113539	TRUE	reported	321	0.00256931	28717573	380506	2.38298e-09	9	TRUE	reported	igd	35.6289	2	1	TRUE	NA
COPD	finn-b-COPD_HOSPITAL	Neurociticism	ebi-a-GCST006940	rs72759273	G	A	G	A	-0.0158225	-0.00452094	0.194462	0.225802	FALSE	FALSE	FALSE	9	126973873	0.724328	0.0128188	TRUE	reported	317	0.00289789	126973873	380506	4.76102e-08	9	TRUE	reported	igd	29.8117	2	1	TRUE	NA
COPD	finn-b-COPD_HOSPITAL	Neurociticism	ebi-a-GCST006940	rs73034263	G	C	G	C	-0.0161736	0.0055442	0.194034	0.327452	FALSE	TRUE	FALSE	11	133808038	0.629292	0.0114852	TRUE	reported	329	0.00291153	133808038	380506	2.776e-08	11	TRUE	reported	igd	30.8582	2	1	TRUE	NA
COPD	finn-b-COPD_HOSPITAL	Neurociticism	ebi-a-GCST006940	rs7338774	G	A	G	A	0.0148001	-0.00515504	0.329767	0.305035	FALSE	FALSE	FALSE	13	69344134	0.660517	0.0117374	TRUE	reported	338	0.00246217	69344134	380506	1.84599e-09	13	TRUE	reported	igd	36.1321	2	1	TRUE	NA
COPD	finn-b-COPD_HOSPITAL	Neurociticism	ebi-a-GCST006940	rs75614054	T	C	T	C	0.0311936	0.053563	0.0864162	0.106293	FALSE	FALSE	FALSE	9	98275789	0.00193264	0.0172762	TRUE	reported	314	0.00409312	98275789	380506	2.51826e-14	9	TRUE	reported	igd	58.0794	2	1	TRUE	NA
COPD	finn-b-COPD_HOSPITAL	Neurociticism	ebi-a-GCST006940	rs76082995	C	T	C	T	0.0135575	0.0343656	0.437994	0.525469	FALSE	FALSE	FALSE	16	87426307	0.00145151	0.0107925	TRUE	reported	351	0.00232867	87426307	380506	5.80604e-09	16	TRUE	reported	igd	33.8956	2	1	TRUE	NA
COPD	finn-b-COPD_HOSPITAL	Neurociticism	ebi-a-GCST006940	rs77580167	T	G	T	G	-0.018192	0.0131567	0.141046	0.116403	FALSE	FALSE	FALSE	5	166208982	0.43233	0.0167556	TRUE	reported	295	0.00330402	166208982	380506	3.67697e-08	5	TRUE	reported	igd	30.3163	2	1	TRUE	NA
COPD	finn-b-COPD_HOSPITAL	Neurociticism	ebi-a-GCST006940	rs7837935	G	T	G	T	0.0175613	0.0327153	0.840353	0.87721	FALSE	FALSE	FALSE	8	65562019	0.0445256	0.0162835	TRUE	reported	310	0.00313315	65562019	380506	2.082e-08	8	TRUE	reported	igd	31.416	2	1	TRUE	NA
COPD	finn-b-COPD_HOSPITAL	Neurociticism	ebi-a-GCST006940	rs7895261	G	T	G	T	-0.0142086	-0.0119287	0.28996	0.217485	FALSE	FALSE	FALSE	10	58751054	0.358199	0.0129829	TRUE	reported	323	0.00254361	58751054	380506	2.32702e-08	10	TRUE	reported	igd	31.2034	2	1	TRUE	NA
COPD	finn-b-COPD_HOSPITAL	Neurociticism	ebi-a-GCST006940	rs7912226	A	T	A	T	-0.0132233	-0.0157048	0.400911	0.420071	FALSE	TRUE	TRUE	10	107652144	0.149439	0.0108946	TRUE	reported	324	0.00236341	107652144	380506	2.201e-08	10	TRUE	reported	igd	31.3041	2	1	FALSE	NA
COPD	finn-b-COPD_HOSPITAL	Neurociticism	ebi-a-GCST006940	rs860626	G	T	G	T	-0.0152341	-0.0119554	0.297635	0.36575	FALSE	FALSE	FALSE	10	119301703	0.283851	0.0111554	TRUE	reported	325	0.00254198	119301703	380506	2.05902e-09	10	TRUE	reported	igd	35.9161	2	1	TRUE	NA
COPD	finn-b-COPD_HOSPITAL	Neurociticism	ebi-a-GCST006940	rs9516861	A	T	A	T	0.0184203	-0.0154876	0.141405	0.117658	FALSE	TRUE	FALSE	13	97854889	0.356151	0.0167846	TRUE	reported	336	0.00330409	97854889	380506	2.476e-08	13	TRUE	reported	igd	31.0806	2	1	TRUE	NA
COPD	finn-b-COPD_HOSPITAL	Neurociticism	ebi-a-GCST006940	rs9881798	C	A	C	A	0.015771	0.0269474	0.410499	0.378162	FALSE	FALSE	FALSE	3	16846967	0.0149986	0.0110785	TRUE	reported	282	0.0023406	16846967	380506	1.60214e-11	3	TRUE	reported	igd	45.4009	2	1	TRUE	NA
COPD	finn-b-COPD_HOSPITAL	Neurociticism	ebi-a-GCST006940	rs988867	T	G	T	G	0.0183242	-0.0312927	0.855723	0.859274	FALSE	FALSE	FALSE	2	215449018	0.0437542	0.0155188	TRUE	reported	276	0.00326519	215449018	380506	1.99701e-08	2	TRUE	reported	igd	31.4944	2	1	TRUE	NA
COPD	finn-b-COPD_HOSPITAL	Neurociticism	ebi-a-GCST006940	rs998884	G	A	G	A	0.0177656	0.00945449	0.401456	0.492888	FALSE	FALSE	FALSE	2	148539852	0.378318	0.0107315	TRUE	reported	277	0.00235994	148539852	380506	5.15941e-14	2	TRUE	reported	igd	56.6706	2	1	TRUE	NA
COPD	finn-b-COPD_HOSPITAL	Feeling worry	ebi-a-GCST006950	rs10034259	C	A	C	A	-0.0161588	-0.00385512	0.198988	0.205395	FALSE	FALSE	FALSE	4	104933753	0.773113	0.0133716	TRUE	reported	73	0.00291674	104933753	372869	3.02901e-08	4	TRUE	reported	igd	30.6918	2	1	TRUE	NA
COPD	finn-b-COPD_HOSPITAL	Feeling worry	ebi-a-GCST006950	rs10096972	C	T	C	T	-0.0184005	0.0353274	0.834654	0.875321	FALSE	FALSE	FALSE	8	10289988	0.030698	0.016348	TRUE	reported	80	0.00315401	10289988	372869	5.41402e-09	8	TRUE	reported	igd	34.0356	2	1	TRUE	NA
COPD	finn-b-COPD_HOSPITAL	Feeling worry	ebi-a-GCST006950	rs10750486	A	G	A	G	0.0130804	0.00665287	0.501436	0.546502	FALSE	FALSE	FALSE	11	131463916	0.539038	0.0108305	TRUE	reported	86	0.00235852	131463916	372869	2.92301e-08	11	TRUE	reported	igd	30.7583	2	1	TRUE	NA
COPD	finn-b-COPD_HOSPITAL	Feeling worry	ebi-a-GCST006950	rs10765762	T	C	T	C	-0.0140594	-0.00103936	0.541261	0.600687	FALSE	FALSE	FALSE	11	95434061	0.924847	0.0110183	TRUE	reported	85	0.00235107	95434061	372869	2.23198e-09	11	TRUE	reported	igd	35.7604	2	1	TRUE	NA
COPD	finn-b-COPD_HOSPITAL	Feeling worry	ebi-a-GCST006950	rs10959797	A	G	A	G	-0.0159269	-0.0115403	0.209896	0.164671	FALSE	FALSE	FALSE	9	11431990	0.424349	0.0144452	TRUE	reported	81	0.00285377	11431990	372869	2.391e-08	9	TRUE	reported	igd	31.1476	2	1	TRUE	NA
COPD	finn-b-COPD_HOSPITAL	Feeling worry	ebi-a-GCST006950	rs11067376	G	A	G	A	0.0151039	0.00510471	0.359496	0.307794	FALSE	FALSE	FALSE	12	110027795	0.66117	0.0116466	TRUE	reported	88	0.0024174	110027795	372869	4.16399e-10	12	TRUE	reported	igd	39.0374	2	1	TRUE	NA
COPD	finn-b-COPD_HOSPITAL	Feeling worry	ebi-a-GCST006950	rs11152363	A	G	A	G	0.0171978	0.0228332	0.184398	0.199237	FALSE	FALSE	FALSE	18	53057188	0.0902942	0.0134801	TRUE	reported	95	0.00302405	53057188	372869	1.29101e-08	18	TRUE	reported	igd	32.3421	2	1	TRUE	NA
COPD	finn-b-COPD_HOSPITAL	Feeling worry	ebi-a-GCST006950	rs116962250	A	G	A	G	0.0352772	0.00502512	0.0383479	0.0248288	FALSE	FALSE	FALSE	19	743362	0.883297	0.0342332	TRUE	reported	96	0.00605202	743362	372869	5.58303e-09	19	TRUE	reported	igd	33.9772	2	1	TRUE	NA
COPD	finn-b-COPD_HOSPITAL	Feeling worry	ebi-a-GCST006950	rs13054099	C	T	C	T	0.0150235	-0.0335501	0.257393	0.223636	FALSE	FALSE	FALSE	22	41215672	0.00984986	0.0129986	TRUE	reported	97	0.00265011	41215672	372869	1.43301e-08	22	TRUE	reported	igd	32.1377	2	1	TRUE	NA
COPD	finn-b-COPD_HOSPITAL	Feeling worry	ebi-a-GCST006950	rs1375311	A	G	A	G	0.0165091	0.0230786	0.207134	0.197995	FALSE	FALSE	FALSE	2	168621005	0.0877566	0.0135172	TRUE	reported	66	0.00287415	168621005	372869	9.24102e-09	2	TRUE	reported	igd	32.9935	2	1	TRUE	NA
COPD	finn-b-COPD_HOSPITAL	Feeling worry	ebi-a-GCST006950	rs1542212	G	T	G	T	0.0138036	0.00436501	0.39305	0.307365	FALSE	FALSE	FALSE	3	35683935	0.708244	0.0116644	TRUE	reported	69	0.00238568	35683935	372869	7.20095e-09	3	TRUE	reported	igd	33.4781	2	1	TRUE	NA
COPD	finn-b-COPD_HOSPITAL	Feeling worry	ebi-a-GCST006950	rs167915	T	A	T	A	-0.0143363	0.00162729	0.352179	0.427858	FALSE	TRUE	TRUE	11	133797581	0.881389	0.0109061	TRUE	reported	87	0.00244271	133797581	372869	4.37804e-09	11	TRUE	reported	igd	34.4453	2	1	FALSE	NA
COPD	finn-b-COPD_HOSPITAL	Feeling worry	ebi-a-GCST006950	rs1697692	T	C	T	C	0.0130876	0.00790932	0.538058	0.476842	FALSE	FALSE	FALSE	3	107307503	0.463478	0.0107884	TRUE	reported	71	0.00233708	107307503	372869	2.14699e-08	3	TRUE	reported	igd	31.3598	2	1	TRUE	NA
COPD	finn-b-COPD_HOSPITAL	Feeling worry	ebi-a-GCST006950	rs17688916	A	T	A	T	0.0198902	0.0169598	0.196725	0.0612496	FALSE	TRUE	FALSE	17	43778680	0.452039	0.0225523	TRUE	reported	92	0.00298967	43778680	372869	2.87475e-11	17	TRUE	reported	igd	44.2621	2	1	TRUE	NA
COPD	finn-b-COPD_HOSPITAL	Feeling worry	ebi-a-GCST006950	rs187580	G	T	G	T	-0.0175841	0.00404227	0.230751	0.233529	FALSE	FALSE	FALSE	5	102627355	0.750229	0.0126981	TRUE	reported	75	0.00276306	102627355	372869	1.96002e-10	5	TRUE	reported	igd	40.5004	2	1	TRUE	NA
COPD	finn-b-COPD_HOSPITAL	Feeling worry	ebi-a-GCST006950	rs2269426	A	G	A	G	0.0189979	-0.0033669	0.359398	0.414942	FALSE	FALSE	FALSE	6	32076499	0.758354	0.0109442	TRUE	reported	77	0.00241458	32076499	372869	3.61826e-15	6	TRUE	reported	igd	61.9053	2	1	TRUE	NA
COPD	finn-b-COPD_HOSPITAL	Feeling worry	ebi-a-GCST006950	rs2367724	T	C	T	C	0.0146601	-0.00203928	0.668756	0.673329	FALSE	FALSE	FALSE	1	44107428	0.85846	0.0114352	TRUE	reported	60	0.00246265	44107428	372869	2.63099e-09	1	TRUE	reported	igd	35.4379	2	1	TRUE	NA
COPD	finn-b-COPD_HOSPITAL	Feeling worry	ebi-a-GCST006950	rs2389499	G	A	G	A	-0.0147811	0.0133417	0.751887	0.787587	FALSE	FALSE	FALSE	4	118969887	0.310085	0.013144	TRUE	reported	74	0.00270123	118969887	372869	4.43803e-08	4	TRUE	reported	igd	29.9427	2	1	TRUE	NA
COPD	finn-b-COPD_HOSPITAL	Feeling worry	ebi-a-GCST006950	rs2488398	C	G	C	G	-0.0202324	0.0387881	0.215362	0.146465	FALSE	TRUE	FALSE	1	197701376	0.0101428	0.0150872	TRUE	reported	59	0.00282536	197701376	372869	7.99834e-13	1	TRUE	reported	igd	51.2799	2	1	TRUE	NA
COPD	finn-b-COPD_HOSPITAL	Feeling worry	ebi-a-GCST006950	rs274632	A	C	A	C	-0.0128876	0.0332089	0.433318	0.39529	FALSE	FALSE	FALSE	7	86269181	0.00246774	0.0109699	TRUE	reported	79	0.00234234	86269181	372869	3.748e-08	7	TRUE	reported	igd	30.2722	2	1	TRUE	NA
COPD	finn-b-COPD_HOSPITAL	Feeling worry	ebi-a-GCST006950	rs28510415	G	A	G	A	0.0222575	0.0485426	0.0916168	0.105171	FALSE	FALSE	FALSE	9	98245026	0.00519398	0.0173692	TRUE	reported	82	0.00402196	98245026	372869	3.125e-08	9	TRUE	reported	igd	30.6251	2	1	TRUE	NA
COPD	finn-b-COPD_HOSPITAL	Feeling worry	ebi-a-GCST006950	rs3026389	G	C	G	C	-0.0168259	0.0238869	0.788882	0.775043	FALSE	TRUE	FALSE	11	31813529	0.0632543	0.0128604	TRUE	reported	84	0.00283982	31813529	372869	3.12702e-09	11	TRUE	reported	igd	35.1055	2	1	TRUE	NA
COPD	finn-b-COPD_HOSPITAL	Feeling worry	ebi-a-GCST006950	rs3808072	T	C	T	C	0.0167851	-0.00931013	0.270741	0.298825	FALSE	FALSE	FALSE	7	127595573	0.429201	0.0117766	TRUE	reported	78	0.00265084	127595573	372869	2.41402e-10	7	TRUE	reported	igd	40.0941	2	1	TRUE	NA
COPD	finn-b-COPD_HOSPITAL	Feeling worry	ebi-a-GCST006950	rs4396680	G	A	G	A	-0.0163092	-0.00467845	0.796901	0.893923	FALSE	FALSE	FALSE	2	10178236	0.788203	0.0174149	TRUE	reported	65	0.00287995	10178236	372869	1.48799e-08	2	TRUE	reported	igd	32.0697	2	1	TRUE	NA
COPD	finn-b-COPD_HOSPITAL	Feeling worry	ebi-a-GCST006950	rs4659554	G	A	G	A	-0.014125	-0.00322744	0.285395	0.325681	FALSE	FALSE	FALSE	1	240077309	0.778759	0.0114881	TRUE	reported	63	0.00257193	240077309	372869	3.98199e-08	1	TRUE	reported	igd	30.1619	2	1	TRUE	NA
COPD	finn-b-COPD_HOSPITAL	Feeling worry	ebi-a-GCST006950	rs4919695	G	A	G	A	-0.0174237	0.0326246	0.395999	0.383272	FALSE	FALSE	FALSE	10	104704017	0.00305162	0.0110126	TRUE	reported	83	0.00237316	104704017	372869	2.10184e-13	10	TRUE	reported	igd	53.9047	2	1	TRUE	NA
COPD	finn-b-COPD_HOSPITAL	Feeling worry	ebi-a-GCST006950	rs55997507	C	G	C	G	0.015487	0.00109503	0.603649	0.677241	FALSE	TRUE	FALSE	16	7666664	0.924013	0.0114807	TRUE	reported	91	0.00240593	7666664	372869	1.222e-10	16	TRUE	reported	igd	41.4351	2	1	TRUE	NA
COPD	finn-b-COPD_HOSPITAL	Feeling worry	ebi-a-GCST006950	rs57462170	A	G	A	G	0.022544	-0.0159529	0.107943	0.142208	FALSE	FALSE	FALSE	3	50239803	0.300574	0.0154104	TRUE	reported	70	0.00373988	50239803	372869	1.65699e-09	3	TRUE	reported	igd	36.3368	2	1	TRUE	NA
COPD	finn-b-COPD_HOSPITAL	Feeling worry	ebi-a-GCST006950	rs58084604	T	C	T	C	-0.0168045	0.00365202	0.236497	0.185221	FALSE	FALSE	FALSE	18	57849429	0.791229	0.0137961	TRUE	reported	93	0.00272712	57849429	372869	7.16193e-10	18	TRUE	reported	igd	37.9702	2	1	TRUE	NA
COPD	finn-b-COPD_HOSPITAL	Feeling worry	ebi-a-GCST006950	rs61957597	G	A	G	A	-0.0168336	0.0018735	0.23255	0.275745	FALSE	FALSE	FALSE	13	58983958	0.87669	0.0120741	TRUE	reported	89	0.00275509	58983958	372869	9.963e-10	13	TRUE	reported	igd	37.3321	2	1	TRUE	NA
COPD	finn-b-COPD_HOSPITAL	Feeling worry	ebi-a-GCST006950	rs62250713	G	A	G	A	0.0201536	0.0256912	0.624582	0.719071	FALSE	FALSE	FALSE	3	85513793	0.0318772	0.011972	TRUE	reported	68	0.0023961	85513793	372869	4.08037e-17	3	TRUE	reported	igd	70.7449	2	1	TRUE	NA
COPD	finn-b-COPD_HOSPITAL	Feeling worry	ebi-a-GCST006950	rs6685497	A	T	A	T	0.0135607	0.0020428	0.428177	0.460552	FALSE	TRUE	TRUE	1	7031225	0.849964	0.0107991	TRUE	reported	61	0.00234939	7031225	372869	7.85109e-09	1	TRUE	reported	igd	33.3161	2	1	FALSE	NA
COPD	finn-b-COPD_HOSPITAL	Feeling worry	ebi-a-GCST006950	rs6791142	C	T	C	T	0.0143307	-0.0102352	0.615571	0.536819	FALSE	FALSE	FALSE	3	136377377	0.341754	0.0107659	TRUE	reported	72	0.00238288	136377377	372869	1.81301e-09	3	TRUE	reported	igd	36.1685	2	1	TRUE	NA
COPD	finn-b-COPD_HOSPITAL	Feeling worry	ebi-a-GCST006950	rs7152906	C	T	C	T	0.0149072	-0.0120139	0.507194	0.494668	FALSE	FALSE	FALSE	14	75125540	0.263823	0.0107517	TRUE	reported	90	0.00231839	75125540	372869	1.28e-10	14	TRUE	reported	igd	41.3446	2	1	TRUE	NA
COPD	finn-b-COPD_HOSPITAL	Feeling worry	ebi-a-GCST006950	rs72893199	C	T	C	T	0.0182613	0.0227084	0.221728	0.204125	FALSE	FALSE	FALSE	18	35182708	0.0886707	0.0133386	TRUE	reported	94	0.00279866	35182708	372869	6.79047e-11	18	TRUE	reported	igd	42.5758	2	1	TRUE	NA
COPD	finn-b-COPD_HOSPITAL	Feeling worry	ebi-a-GCST006950	rs7543687	T	C	T	C	-0.0164255	0.000698548	0.201925	0.222843	FALSE	FALSE	FALSE	1	21657507	0.957029	0.0129644	TRUE	reported	62	0.00295636	21657507	372869	2.75302e-08	1	TRUE	reported	igd	30.869	2	1	TRUE	NA
COPD	finn-b-COPD_HOSPITAL	Feeling worry	ebi-a-GCST006950	rs7567451	T	G	T	G	0.0142609	0.027629	0.720293	0.740088	FALSE	FALSE	FALSE	2	157053380	0.0241568	0.0122544	TRUE	reported	64	0.00258677	157053380	372869	3.52103e-08	2	TRUE	reported	igd	30.3933	2	1	TRUE	NA
COPD	finn-b-COPD_HOSPITAL	Feeling worry	ebi-a-GCST006950	rs9462364	G	A	G	A	0.0138002	-0.0197029	0.505824	0.406881	FALSE	FALSE	FALSE	6	11997050	0.0716803	0.0109391	TRUE	reported	76	0.00233191	11997050	372869	3.26302e-09	6	TRUE	reported	igd	35.0225	2	1	TRUE	NA
COPD	finn-b-COPD_HOSPITAL	Feeling fed-up	ebi-a-GCST006947	rs10044479	C	G	C	G	-0.0139626	-0.0199396	0.436241	0.342045	FALSE	TRUE	TRUE	5	45751536	0.0771845	0.0112827	TRUE	reported	374	0.00233957	45751536	374971	2.40497e-09	5	TRUE	reported	igd	35.6173	2	1	FALSE	NA
COPD	finn-b-COPD_HOSPITAL	Feeling fed-up	ebi-a-GCST006947	rs10144845	T	C	T	C	0.015147	-0.00605083	0.679702	0.611768	FALSE	FALSE	FALSE	14	75237770	0.583087	0.0110239	TRUE	reported	379	0.00247661	75237770	374971	9.5971e-10	14	TRUE	reported	igd	37.4057	2	1	TRUE	NA
COPD	finn-b-COPD_HOSPITAL	Feeling fed-up	ebi-a-GCST006947	rs10409264	A	G	A	G	-0.0202959	0.0045035	0.171851	0.215724	FALSE	FALSE	FALSE	19	32896846	0.730908	0.0130947	TRUE	reported	388	0.00307141	32896846	374971	3.90122e-11	19	TRUE	reported	igd	43.6658	2	1	TRUE	NA
COPD	finn-b-COPD_HOSPITAL	Feeling fed-up	ebi-a-GCST006947	rs10838635	A	G	A	G	0.0169526	0.0155467	0.752836	0.700913	FALSE	FALSE	FALSE	11	46945227	0.186796	0.0117768	TRUE	reported	377	0.00269046	46945227	374971	2.96497e-10	11	TRUE	reported	igd	39.7027	2	1	TRUE	NA
COPD	finn-b-COPD_HOSPITAL	Feeling fed-up	ebi-a-GCST006947	rs11209175	T	C	T	C	-0.0147072	-0.0173165	0.627539	0.488192	FALSE	FALSE	FALSE	1	68374828	0.108129	0.010778	TRUE	reported	363	0.00240354	68374828	374971	9.43192e-10	1	TRUE	reported	igd	37.4418	2	1	TRUE	NA
COPD	finn-b-COPD_HOSPITAL	Feeling fed-up	ebi-a-GCST006947	rs11877032	T	A	T	A	0.0141592	0.0159745	0.423142	0.40937	FALSE	TRUE	TRUE	18	50934257	0.144824	0.010956	TRUE	reported	385	0.00234656	50934257	374971	1.59801e-09	18	TRUE	reported	igd	36.4094	2	1	FALSE	NA
COPD	finn-b-COPD_HOSPITAL	Feeling fed-up	ebi-a-GCST006947	rs1439253	A	G	A	G	-0.0146473	0.00592655	0.421921	0.35233	FALSE	FALSE	FALSE	2	212717215	0.597938	0.011238	TRUE	reported	367	0.00234319	212717215	374971	4.07399e-10	2	TRUE	reported	igd	39.0751	2	1	TRUE	NA
COPD	finn-b-COPD_HOSPITAL	Feeling fed-up	ebi-a-GCST006947	rs17018482	A	C	A	C	0.0191306	0.0245155	0.191739	0.192168	FALSE	FALSE	FALSE	3	81129944	0.0714282	0.013599	TRUE	reported	370	0.00294453	81129944	374971	8.19219e-11	3	TRUE	reported	igd	42.211	2	1	TRUE	NA
COPD	finn-b-COPD_HOSPITAL	Feeling fed-up	ebi-a-GCST006947	rs17194468	T	C	T	C	0.0207976	-0.00965581	0.115026	0.144177	FALSE	FALSE	FALSE	2	204252908	0.531671	0.015438	TRUE	reported	366	0.0036258	204252908	374971	9.70801e-09	2	TRUE	reported	igd	32.9017	2	1	TRUE	NA
COPD	finn-b-COPD_HOSPITAL	Feeling fed-up	ebi-a-GCST006947	rs17711053	G	A	G	A	-0.0188121	0.0329334	0.136297	0.137612	FALSE	FALSE	FALSE	2	215439708	0.0357429	0.0156837	TRUE	reported	365	0.00337438	215439708	374971	2.46899e-08	2	TRUE	reported	igd	31.0804	2	1	TRUE	NA
COPD	finn-b-COPD_HOSPITAL	Feeling fed-up	ebi-a-GCST006947	rs2149351	G	T	G	T	-0.0149485	-0.0152524	0.761015	0.819458	FALSE	FALSE	FALSE	9	120501644	0.276515	0.0140164	TRUE	reported	375	0.00272187	120501644	374971	3.97704e-08	9	TRUE	reported	igd	30.162	2	1	TRUE	NA
COPD	finn-b-COPD_HOSPITAL	Feeling fed-up	ebi-a-GCST006947	rs34641928	G	A	G	A	0.0158624	-0.00176253	0.2327	0.240568	FALSE	FALSE	FALSE	15	74198181	0.888379	0.0125576	TRUE	reported	382	0.00274625	74198181	374971	7.64504e-09	15	TRUE	reported	igd	33.3624	2	1	TRUE	NA
COPD	finn-b-COPD_HOSPITAL	Feeling fed-up	ebi-a-GCST006947	rs34668726	G	C	G	C	0.0219302	0.020997	0.164731	0.15432	FALSE	TRUE	FALSE	2	23895901	0.155731	0.0147911	TRUE	reported	364	0.00312307	23895901	374971	2.19079e-12	2	TRUE	reported	igd	49.3085	2	1	TRUE	NA
COPD	finn-b-COPD_HOSPITAL	Feeling fed-up	ebi-a-GCST006947	rs4630591	T	C	T	C	0.0250289	0.0077285	0.198844	0.0797507	FALSE	FALSE	FALSE	17	44192568	0.697013	0.0198494	TRUE	reported	384	0.00293079	44192568	374971	1.34307e-17	17	TRUE	reported	igd	72.9313	2	1	TRUE	NA
COPD	finn-b-COPD_HOSPITAL	Feeling fed-up	ebi-a-GCST006947	rs4799949	T	C	T	C	-0.017691	-0.0294969	0.655361	0.733806	FALSE	FALSE	FALSE	18	35155910	0.0150713	0.0121354	TRUE	reported	386	0.00243544	35155910	374971	3.77138e-13	18	TRUE	reported	igd	52.7655	2	1	TRUE	NA
COPD	finn-b-COPD_HOSPITAL	Feeling fed-up	ebi-a-GCST006947	rs4899292	G	A	G	A	0.0136778	0.0174947	0.659554	0.631609	FALSE	FALSE	FALSE	14	69704052	0.11647	0.0111448	TRUE	reported	380	0.00243941	69704052	374971	2.054e-08	14	TRUE	reported	igd	31.4386	2	1	TRUE	NA
COPD	finn-b-COPD_HOSPITAL	Feeling fed-up	ebi-a-GCST006947	rs599550	A	G	A	G	0.0248329	0.00266905	0.852215	0.870054	FALSE	FALSE	FALSE	18	53252388	0.867334	0.015978	TRUE	reported	387	0.00326577	53252388	374971	2.87674e-14	18	TRUE	reported	igd	57.8207	2	1	TRUE	NA
COPD	finn-b-COPD_HOSPITAL	Feeling fed-up	ebi-a-GCST006947	rs6031966	T	G	T	G	0.0132067	-0.00669841	0.467987	0.574185	FALSE	FALSE	FALSE	20	43692633	0.536623	0.0108401	TRUE	reported	389	0.00231615	43692633	374971	1.184e-08	20	TRUE	reported	igd	32.5129	2	1	TRUE	NA
COPD	finn-b-COPD_HOSPITAL	Feeling fed-up	ebi-a-GCST006947	rs61744010	T	G	T	G	0.0128224	-0.00419674	0.437854	0.413168	FALSE	FALSE	FALSE	16	88776499	0.701633	0.0109542	TRUE	reported	383	0.00233473	88776499	374971	3.97301e-08	16	TRUE	reported	igd	30.1624	2	1	TRUE	NA
COPD	finn-b-COPD_HOSPITAL	Feeling fed-up	ebi-a-GCST006947	rs6862766	T	C	T	C	-0.01436	-0.0114207	0.553521	0.52461	FALSE	FALSE	FALSE	5	24156932	0.288794	0.0107664	TRUE	reported	373	0.00233382	24156932	374971	7.61395e-10	5	TRUE	reported	igd	37.8594	2	1	TRUE	NA
COPD	finn-b-COPD_HOSPITAL	Feeling fed-up	ebi-a-GCST006947	rs7334060	C	T	C	T	-0.0131873	-0.00795775	0.357385	0.344517	FALSE	FALSE	FALSE	13	55728751	0.48101	0.0112927	TRUE	reported	378	0.00241304	55728751	374971	4.61796e-08	13	TRUE	reported	igd	29.8664	2	1	TRUE	NA
COPD	finn-b-COPD_HOSPITAL	Feeling fed-up	ebi-a-GCST006947	rs77087420	G	A	G	A	-0.0289547	0.0120591	0.0523652	0.048167	FALSE	FALSE	FALSE	4	123122856	0.631207	0.0251216	TRUE	reported	371	0.00518995	123122856	374971	2.41301e-08	4	TRUE	reported	igd	31.1252	2	1	TRUE	NA
COPD	finn-b-COPD_HOSPITAL	Feeling fed-up	ebi-a-GCST006947	rs783537	G	A	G	A	-0.0142909	-0.0115911	0.648644	0.671229	FALSE	FALSE	FALSE	15	83252807	0.311344	0.0114491	TRUE	reported	381	0.00242219	83252807	374971	3.63103e-09	15	TRUE	reported	igd	34.8099	2	1	TRUE	NA
COPD	finn-b-COPD_HOSPITAL	Feeling fed-up	ebi-a-GCST006947	rs7912226	A	T	A	T	-0.0153749	-0.0157048	0.400911	0.420071	FALSE	TRUE	TRUE	10	107652144	0.149439	0.0108946	TRUE	reported	376	0.00238075	107652144	374971	1.06001e-10	10	TRUE	reported	igd	41.7059	2	1	FALSE	NA
COPD	finn-b-COPD_HOSPITAL	Feeling fed-up	ebi-a-GCST006947	rs9842349	T	C	T	C	-0.0142151	-0.00053927	0.307085	0.275716	FALSE	FALSE	FALSE	3	45320986	0.964098	0.0119807	TRUE	reported	368	0.00250575	45320986	374971	1.40101e-08	3	TRUE	reported	igd	32.1828	2	1	TRUE	NA
COPD	finn-b-COPD_HOSPITAL	Feeling hurt	ebi-a-GCST006951	rs10117184	G	A	G	A	-0.0160335	-0.0261954	0.231023	0.189763	FALSE	FALSE	FALSE	9	11256918	0.0574434	0.0137876	TRUE	reported	16	0.00278796	11256918	372047	8.87095e-09	9	TRUE	reported	igd	33.0738	2	1	TRUE	NA
COPD	finn-b-COPD_HOSPITAL	Feeling hurt	ebi-a-GCST006951	rs10210652	A	G	A	G	0.0153477	0.0254578	0.347252	0.36688	FALSE	FALSE	FALSE	2	148469593	0.0225398	0.0111601	TRUE	reported	5	0.00243807	148469593	372047	3.07603e-10	2	TRUE	reported	igd	39.6273	2	1	TRUE	NA
COPD	finn-b-COPD_HOSPITAL	Feeling hurt	ebi-a-GCST006951	rs10511285	G	T	G	T	0.0130829	0.0168704	0.459246	0.43645	FALSE	FALSE	FALSE	3	110103126	0.120507	0.0108655	TRUE	reported	7	0.0023484	110103126	372047	2.53099e-08	3	TRUE	reported	igd	31.0359	2	1	TRUE	NA
COPD	finn-b-COPD_HOSPITAL	Feeling hurt	ebi-a-GCST006951	rs10850379	T	C	T	C	0.0143923	0.0137394	0.425983	0.399076	FALSE	FALSE	FALSE	12	110002777	0.210671	0.0109764	TRUE	reported	20	0.00234593	110002777	372047	8.50609e-10	12	TRUE	reported	igd	37.6383	2	1	TRUE	NA
COPD	finn-b-COPD_HOSPITAL	Feeling hurt	ebi-a-GCST006951	rs10891564	A	G	A	G	0.0148506	0.0104175	0.388119	0.534689	FALSE	FALSE	FALSE	11	113374013	0.333815	0.010779	TRUE	reported	19	0.00238143	113374013	372047	4.47796e-10	11	TRUE	reported	igd	38.8877	2	1	TRUE	NA
COPD	finn-b-COPD_HOSPITAL	Feeling hurt	ebi-a-GCST006951	rs11663050	G	T	G	T	-0.0196964	-0.0195598	0.642196	0.715633	FALSE	FALSE	FALSE	18	35201153	0.100635	0.0119137	TRUE	reported	27	0.00242357	35201153	372047	4.40656e-16	18	TRUE	reported	igd	66.0484	2	1	TRUE	NA
COPD	finn-b-COPD_HOSPITAL	Feeling hurt	ebi-a-GCST006951	rs11767715	T	C	T	C	-0.0200211	-0.0068267	0.132418	0.137228	FALSE	FALSE	FALSE	7	39129941	0.661703	0.0156016	TRUE	reported	12	0.00344657	39129941	372047	6.28594e-09	7	TRUE	reported	igd	33.7444	2	1	TRUE	NA
COPD	finn-b-COPD_HOSPITAL	Feeling hurt	ebi-a-GCST006951	rs12028465	A	G	A	G	-0.0136625	-0.00288048	0.400161	0.433248	FALSE	FALSE	FALSE	1	53736136	0.790775	0.0108573	TRUE	reported	2	0.00236908	53736136	372047	8.05304e-09	1	TRUE	reported	igd	33.2584	2	1	TRUE	NA
COPD	finn-b-COPD_HOSPITAL	Feeling hurt	ebi-a-GCST006951	rs1231375	C	T	C	T	-0.019133	0.0118656	0.861237	0.892829	FALSE	FALSE	FALSE	9	25755952	0.494262	0.0173589	TRUE	reported	17	0.00336197	25755952	372047	1.262e-08	9	TRUE	reported	igd	32.3876	2	1	TRUE	NA
COPD	finn-b-COPD_HOSPITAL	Feeling hurt	ebi-a-GCST006951	rs12933611	G	T	G	T	0.0131518	-0.00555515	0.373652	0.395031	FALSE	FALSE	FALSE	16	13765383	0.612854	0.0109785	TRUE	reported	23	0.00240876	13765383	372047	4.75204e-08	16	TRUE	reported	igd	29.8115	2	1	TRUE	NA
COPD	finn-b-COPD_HOSPITAL	Feeling hurt	ebi-a-GCST006951	rs1389993	C	G	C	G	-0.0139415	0.00527732	0.410538	0.464379	FALSE	TRUE	TRUE	21	19032949	0.623752	0.0107582	TRUE	reported	29	0.00236699	19032949	372047	3.85203e-09	21	TRUE	reported	igd	34.6917	2	1	FALSE	NA
COPD	finn-b-COPD_HOSPITAL	Feeling hurt	ebi-a-GCST006951	rs145965565	G	T	G	T	0.0269671	0.0541329	0.0906455	0.107745	FALSE	FALSE	FALSE	9	98273305	0.00161466	0.0171673	TRUE	reported	15	0.00405155	98273305	372047	2.81709e-11	9	TRUE	reported	igd	44.3023	2	1	TRUE	NA
COPD	finn-b-COPD_HOSPITAL	Feeling hurt	ebi-a-GCST006951	rs17532098	T	C	T	C	0.0213159	-0.0242353	0.102583	0.115144	FALSE	FALSE	FALSE	9	96262725	0.150458	0.0168544	TRUE	reported	14	0.00383035	96262725	372047	2.62803e-08	9	TRUE	reported	igd	30.9692	2	1	TRUE	NA
COPD	finn-b-COPD_HOSPITAL	Feeling hurt	ebi-a-GCST006951	rs1978573	T	C	T	C	-0.0142756	0.00831308	0.300324	0.383798	FALSE	FALSE	FALSE	2	185459544	0.451581	0.0110432	TRUE	reported	6	0.00254784	185459544	372047	2.10698e-08	2	TRUE	reported	igd	31.3938	2	1	TRUE	NA
COPD	finn-b-COPD_HOSPITAL	Feeling hurt	ebi-a-GCST006951	rs2027798	T	C	T	C	-0.013436	0.00711325	0.580897	0.674178	FALSE	FALSE	FALSE	5	149439044	0.535417	0.0114774	TRUE	reported	10	0.00236216	149439044	372047	1.28399e-08	5	TRUE	reported	igd	32.3535	2	1	TRUE	NA
COPD	finn-b-COPD_HOSPITAL	Feeling hurt	ebi-a-GCST006951	rs2102923	G	A	G	A	0.0139333	0.0189214	0.627608	0.623669	FALSE	FALSE	FALSE	14	69662105	0.0880805	0.0110937	TRUE	reported	21	0.00241354	69662105	372047	7.79094e-09	14	TRUE	reported	igd	33.3272	2	1	TRUE	NA
COPD	finn-b-COPD_HOSPITAL	Feeling hurt	ebi-a-GCST006951	rs219226	C	T	C	T	-0.0148161	0.0308191	0.757344	0.843465	FALSE	FALSE	FALSE	2	205014049	0.0375327	0.0148175	TRUE	reported	4	0.00271755	205014049	372047	4.97302e-08	2	TRUE	reported	igd	29.7244	2	1	TRUE	NA
COPD	finn-b-COPD_HOSPITAL	Feeling hurt	ebi-a-GCST006951	rs34548930	G	C	G	C	0.0191948	-0.0198196	0.482404	0.466155	FALSE	TRUE	TRUE	7	126382969	0.0663331	0.010794	TRUE	reported	13	0.00232158	126382969	372047	1.36395e-16	7	TRUE	reported	igd	68.3597	2	1	FALSE	NA
COPD	finn-b-COPD_HOSPITAL	Feeling hurt	ebi-a-GCST006951	rs4652676	A	G	A	G	0.0148069	-0.00876106	0.246938	0.238136	FALSE	FALSE	FALSE	1	181698693	0.48721	0.0126103	TRUE	reported	3	0.0027005	181698693	372047	4.171e-08	1	TRUE	reported	igd	30.0635	2	1	TRUE	NA
COPD	finn-b-COPD_HOSPITAL	Feeling hurt	ebi-a-GCST006951	rs4702	A	G	A	G	-0.0140195	-0.0191734	0.561859	0.528985	FALSE	FALSE	FALSE	15	91426560	0.0756275	0.0107919	TRUE	reported	22	0.00233776	91426560	372047	2.00401e-09	15	TRUE	reported	igd	35.9638	2	1	TRUE	NA
COPD	finn-b-COPD_HOSPITAL	Feeling hurt	ebi-a-GCST006951	rs4791774	G	A	G	A	-0.0128464	0.00168663	0.463908	0.451967	FALSE	FALSE	FALSE	17	8932119	0.876155	0.0108224	TRUE	reported	26	0.00234081	8932119	372047	4.07296e-08	17	TRUE	reported	igd	30.1183	2	1	TRUE	NA
COPD	finn-b-COPD_HOSPITAL	Feeling hurt	ebi-a-GCST006951	rs4868774	G	A	G	A	-0.0172731	0.0305604	0.177192	0.13609	FALSE	FALSE	FALSE	5	166054544	0.0518955	0.0157204	TRUE	reported	9	0.0030757	166054544	372047	1.94899e-08	5	TRUE	reported	igd	31.5393	2	1	TRUE	NA
COPD	finn-b-COPD_HOSPITAL	Feeling hurt	ebi-a-GCST006951	rs545853	A	G	A	G	-0.0130672	0.0107567	0.537648	0.61655	FALSE	FALSE	FALSE	18	77529844	0.330932	0.0110638	TRUE	reported	28	0.00235276	77529844	372047	2.79602e-08	18	TRUE	reported	igd	30.8468	2	1	TRUE	NA
COPD	finn-b-COPD_HOSPITAL	Feeling hurt	ebi-a-GCST006951	rs55657917	G	T	G	T	0.0317281	0.00176475	0.213403	0.082728	FALSE	FALSE	FALSE	17	43844560	0.927817	0.0194804	TRUE	reported	25	0.00284429	43844560	372047	6.79516e-29	17	TRUE	reported	igd	124.434	2	1	TRUE	NA
COPD	finn-b-COPD_HOSPITAL	Feeling hurt	ebi-a-GCST006951	rs62035176	A	G	A	G	-0.013401	0.00242813	0.641118	0.69567	FALSE	FALSE	FALSE	16	82878155	0.834745	0.011639	TRUE	reported	24	0.00242639	82878155	372047	3.34203e-08	16	TRUE	reported	igd	30.5037	2	1	TRUE	NA
COPD	finn-b-COPD_HOSPITAL	Feeling hurt	ebi-a-GCST006951	rs62268962	T	A	T	A	-0.0155776	-0.0278428	0.219591	0.225055	FALSE	TRUE	FALSE	3	113917372	0.0304446	0.0128648	TRUE	reported	8	0.00282101	113917372	372047	3.35197e-08	3	TRUE	reported	igd	30.4924	2	1	TRUE	NA
COPD	finn-b-COPD_HOSPITAL	Feeling hurt	ebi-a-GCST006951	rs73480560	T	C	T	C	0.0150136	0.0359103	0.260712	0.287582	FALSE	FALSE	FALSE	11	57401400	0.00253128	0.0118925	TRUE	reported	18	0.00268197	57401400	372047	2.16401e-08	11	TRUE	reported	igd	31.3373	2	1	TRUE	NA
COPD	finn-b-COPD_HOSPITAL	Feeling guilty	ebi-a-GCST006945	rs10119773	G	A	G	A	0.0157348	0.0100276	0.534002	0.510248	FALSE	FALSE	FALSE	9	23736400	0.352834	0.0107928	TRUE	reported	396	0.00237794	23736400	373380	3.67282e-11	9	TRUE	reported	igd	43.7845	2	1	TRUE	NA
COPD	finn-b-COPD_HOSPITAL	Feeling guilty	ebi-a-GCST006945	rs12420205	T	C	T	C	0.0149574	0.0418588	0.677505	0.82501	FALSE	FALSE	FALSE	11	113394035	0.00337085	0.0142779	TRUE	reported	398	0.00250207	113394035	373380	2.26402e-09	11	TRUE	reported	igd	35.7366	2	1	TRUE	NA
COPD	finn-b-COPD_HOSPITAL	Feeling guilty	ebi-a-GCST006945	rs12528131	G	A	G	A	0.0149215	0.00290735	0.4826	0.495513	FALSE	FALSE	FALSE	6	105389104	0.787472	0.0107842	TRUE	reported	394	0.00232422	105389104	373380	1.36499e-10	6	TRUE	reported	igd	41.2164	2	1	TRUE	NA
COPD	finn-b-COPD_HOSPITAL	Feeling guilty	ebi-a-GCST006945	rs1557339	A	C	A	C	-0.0166649	-0.0369755	0.738067	0.777955	FALSE	FALSE	FALSE	18	35129076	0.00403116	0.0128578	TRUE	reported	402	0.00265915	35129076	373380	3.68604e-10	18	TRUE	reported	igd	39.2753	2	1	TRUE	NA
COPD	finn-b-COPD_HOSPITAL	Feeling guilty	ebi-a-GCST006945	rs2109648	A	G	A	G	0.0141103	-0.00322873	0.63965	0.675343	FALSE	FALSE	FALSE	17	64489704	0.777804	0.011442	TRUE	reported	400	0.00241614	64489704	373380	5.21603e-09	17	TRUE	reported	igd	34.1058	2	1	TRUE	NA
COPD	finn-b-COPD_HOSPITAL	Feeling guilty	ebi-a-GCST006945	rs34657012	A	C	A	C	0.0154767	0.0419329	0.279037	0.284166	FALSE	FALSE	FALSE	2	23602602	0.000389753	0.0118223	TRUE	reported	391	0.00258463	23602602	373380	2.13e-09	2	TRUE	reported	igd	35.8558	2	1	TRUE	NA
COPD	finn-b-COPD_HOSPITAL	Feeling guilty	ebi-a-GCST006945	rs35623509	G	C	G	C	-0.0146763	-0.0118092	0.271529	0.31272	FALSE	TRUE	FALSE	9	120001431	0.308017	0.0115846	TRUE	reported	397	0.00261423	120001431	373380	1.97301e-08	9	TRUE	reported	igd	31.5171	2	1	TRUE	NA
COPD	finn-b-COPD_HOSPITAL	Feeling guilty	ebi-a-GCST006945	rs55769038	A	G	A	G	-0.0160833	-0.00965899	0.578002	0.510103	FALSE	FALSE	FALSE	11	13331808	0.368986	0.0107516	TRUE	reported	399	0.00235068	13331808	373380	7.83069e-12	11	TRUE	reported	igd	46.8127	2	1	TRUE	NA
COPD	finn-b-COPD_HOSPITAL	Feeling guilty	ebi-a-GCST006945	rs56343114	G	C	G	C	0.0247969	0.0107312	0.143745	0.0994477	FALSE	TRUE	FALSE	2	23900629	0.547234	0.0178286	TRUE	reported	393	0.00330097	23900629	373380	5.83445e-14	2	TRUE	reported	igd	56.4302	2	1	TRUE	NA
COPD	finn-b-COPD_HOSPITAL	Feeling guilty	ebi-a-GCST006945	rs681875	A	C	A	C	0.0170061	-0.00312836	0.206279	0.198825	FALSE	FALSE	FALSE	1	37161255	0.816741	0.0134996	TRUE	reported	390	0.00287168	37161255	373380	3.176e-09	1	TRUE	reported	igd	35.0701	2	1	TRUE	NA
COPD	finn-b-COPD_HOSPITAL	Feeling guilty	ebi-a-GCST006945	rs6986	C	G	C	G	0.0201436	-0.00527609	0.223335	0.177743	FALSE	TRUE	FALSE	6	30313340	0.706809	0.0140267	TRUE	reported	395	0.00277996	30313340	373380	4.30527e-13	6	TRUE	reported	igd	52.5046	2	1	TRUE	NA
COPD	finn-b-COPD_HOSPITAL	Feeling guilty	ebi-a-GCST006945	rs77804065	T	C	T	C	0.0175056	0.00572256	0.217158	0.105813	FALSE	FALSE	FALSE	17	43810896	0.742491	0.0174173	TRUE	reported	401	0.00283353	43810896	373380	6.47903e-10	17	TRUE	reported	igd	38.1679	2	1	TRUE	NA
COPD	finn-b-COPD_HOSPITAL	Feeling guilty	ebi-a-GCST006945	rs780024	A	T	A	T	0.0135416	0.00944241	0.341371	0.370182	FALSE	TRUE	FALSE	2	125052996	0.395391	0.0111103	TRUE	reported	392	0.00247335	125052996	373380	4.37301e-08	2	TRUE	reported	igd	29.9757	2	1	TRUE	NA
COPD	finn-b-COPD_HOSPITAL	Feeling miserable	ebi-a-GCST006943	rs10156548	C	G	C	G	-0.015186	-0.00619923	0.62954	0.655968	FALSE	TRUE	FALSE	9	23318433	0.584023	0.0113224	TRUE	reported	176	0.00240933	23318433	376097	2.92698e-10	9	TRUE	reported	igd	39.7278	2	1	TRUE	NA
COPD	finn-b-COPD_HOSPITAL	Feeling miserable	ebi-a-GCST006943	rs11039149	G	A	G	A	0.0191286	0.00799475	0.269477	0.184807	FALSE	FALSE	FALSE	11	47276675	0.560592	0.0137376	TRUE	reported	181	0.00260005	47276675	376097	1.87413e-13	11	TRUE	reported	igd	54.1256	2	1	TRUE	NA
COPD	finn-b-COPD_HOSPITAL	Feeling miserable	ebi-a-GCST006943	rs113829044	C	T	C	T	0.0364444	0.0444865	0.0350783	0.0446798	FALSE	FALSE	FALSE	11	27664695	0.0856821	0.0258848	TRUE	reported	183	0.00627055	27664695	376097	6.16198e-09	11	TRUE	reported	igd	33.7793	2	1	TRUE	NA
COPD	finn-b-COPD_HOSPITAL	Feeling miserable	ebi-a-GCST006943	rs114306779	T	G	T	G	0.0306091	0.00160242	0.0454641	0.0353223	FALSE	FALSE	FALSE	3	35240632	0.955952	0.0290116	TRUE	reported	167	0.00555822	35240632	376097	3.64704e-08	3	TRUE	reported	igd	30.327	2	1	TRUE	NA
COPD	finn-b-COPD_HOSPITAL	Feeling miserable	ebi-a-GCST006943	rs11599236	C	T	C	T	-0.0168124	-0.0197341	0.407423	0.479808	FALSE	FALSE	FALSE	10	106454672	0.0665472	0.0107559	TRUE	reported	177	0.00238373	106454672	376097	1.75186e-12	10	TRUE	reported	igd	49.7445	2	1	TRUE	NA
COPD	finn-b-COPD_HOSPITAL	Feeling miserable	ebi-a-GCST006943	rs11608355	C	T	C	T	0.0145016	-0.00443357	0.316757	0.229248	FALSE	FALSE	FALSE	12	109879292	0.72993	0.0128428	TRUE	reported	185	0.00248613	109879292	376097	5.428e-09	12	TRUE	reported	igd	34.0239	2	1	TRUE	NA
COPD	finn-b-COPD_HOSPITAL	Feeling miserable	ebi-a-GCST006943	rs12094143	G	C	G	C	-0.0356726	-0.0607285	0.0348655	0.0175851	FALSE	TRUE	FALSE	1	174481124	0.136952	0.0408331	TRUE	reported	161	0.00629814	174481124	376097	1.47901e-08	1	TRUE	reported	igd	32.0808	2	1	TRUE	NA
COPD	finn-b-COPD_HOSPITAL	Feeling miserable	ebi-a-GCST006943	rs12945855	C	T	C	T	0.013403	0.0193477	0.467881	0.501527	FALSE	FALSE	FALSE	17	16139149	0.0717414	0.0107442	TRUE	reported	187	0.00231206	16139149	376097	6.75103e-09	17	TRUE	reported	igd	33.6051	2	1	TRUE	NA
COPD	finn-b-COPD_HOSPITAL	Feeling miserable	ebi-a-GCST006943	rs13018407	C	T	C	T	0.0134661	0.00854027	0.342545	0.405058	FALSE	FALSE	FALSE	2	172973900	0.435361	0.0109484	TRUE	reported	165	0.00243467	172973900	376097	3.182e-08	2	TRUE	reported	igd	30.5917	2	1	TRUE	NA
COPD	finn-b-COPD_HOSPITAL	Feeling miserable	ebi-a-GCST006943	rs1422191	A	G	A	G	0.0173257	0.0236609	0.165914	0.11982	FALSE	FALSE	FALSE	5	87949158	0.151249	0.0164869	TRUE	reported	172	0.00310219	87949158	376097	2.34299e-08	5	TRUE	reported	igd	31.1921	2	1	TRUE	NA
COPD	finn-b-COPD_HOSPITAL	Feeling miserable	ebi-a-GCST006943	rs17681615	A	G	A	G	0.0145435	-0.000722056	0.329342	0.294116	FALSE	FALSE	FALSE	18	50124619	0.951273	0.0118161	TRUE	reported	191	0.00246166	50124619	376097	3.45597e-09	18	TRUE	reported	igd	34.9045	2	1	TRUE	NA
COPD	finn-b-COPD_HOSPITAL	Feeling miserable	ebi-a-GCST006943	rs2042555	A	G	A	G	0.0131717	0.00904312	0.41045	0.493943	FALSE	FALSE	FALSE	2	148555489	0.399041	0.010723	TRUE	reported	163	0.00234873	148555489	376097	2.04701e-08	2	TRUE	reported	igd	31.4498	2	1	TRUE	NA
COPD	finn-b-COPD_HOSPITAL	Feeling miserable	ebi-a-GCST006943	rs2312147	C	T	C	T	0.0174783	0.0273062	0.623954	0.633327	FALSE	FALSE	FALSE	2	58222928	0.014346	0.0111523	TRUE	reported	166	0.00238157	58222928	376097	2.1508e-13	2	TRUE	reported	igd	53.8607	2	1	TRUE	NA
COPD	finn-b-COPD_HOSPITAL	Feeling miserable	ebi-a-GCST006943	rs35994060	T	A	T	A	0.0160062	-0.0101699	0.387895	0.392378	FALSE	TRUE	FALSE	17	2589488	0.355788	0.0110133	TRUE	reported	190	0.00239184	2589488	376097	2.20699e-11	17	TRUE	reported	igd	44.7829	2	1	TRUE	NA
COPD	finn-b-COPD_HOSPITAL	Feeling miserable	ebi-a-GCST006943	rs3936093	G	A	G	A	0.0136575	0.0264823	0.567092	0.578202	FALSE	FALSE	FALSE	15	78101909	0.0147935	0.010865	TRUE	reported	186	0.00234464	78101909	376097	5.709e-09	15	TRUE	reported	igd	33.9305	2	1	TRUE	NA
COPD	finn-b-COPD_HOSPITAL	Feeling miserable	ebi-a-GCST006943	rs41286287	A	T	A	T	0.0257655	-0.0563187	0.0707157	0.0263341	FALSE	TRUE	FALSE	6	29579991	0.0934093	0.0335693	TRUE	reported	173	0.00450131	29579991	376097	1.03801e-08	6	TRUE	reported	igd	32.7642	2	1	TRUE	NA
COPD	finn-b-COPD_HOSPITAL	Feeling miserable	ebi-a-GCST006943	rs4245154	G	A	G	A	-0.0145065	-0.0192484	0.431123	0.260256	FALSE	FALSE	FALSE	11	113388674	0.117717	0.0123038	TRUE	reported	180	0.00234202	113388674	376097	5.87598e-10	11	TRUE	reported	igd	38.3658	2	1	TRUE	NA
COPD	finn-b-COPD_HOSPITAL	Feeling miserable	ebi-a-GCST006943	rs4424705	A	T	A	T	0.0160474	0.0260628	0.256746	0.313631	FALSE	TRUE	FALSE	11	112863579	0.0244489	0.0115835	TRUE	reported	184	0.00264242	112863579	376097	1.258e-09	11	TRUE	reported	igd	36.8813	2	1	TRUE	NA
COPD	finn-b-COPD_HOSPITAL	Feeling miserable	ebi-a-GCST006943	rs45510091	G	A	G	A	-0.029566	0.0120681	0.0523298	0.0481673	FALSE	FALSE	FALSE	4	123186393	0.63095	0.0251215	TRUE	reported	171	0.00518065	123186393	376097	1.15199e-08	4	TRUE	reported	igd	32.5699	2	1	TRUE	NA
COPD	finn-b-COPD_HOSPITAL	Feeling miserable	ebi-a-GCST006943	rs4757142	A	G	A	G	-0.0137239	-0.00839252	0.596599	0.565385	FALSE	FALSE	FALSE	11	13325695	0.436919	0.0107955	TRUE	reported	182	0.00238345	13325695	376097	8.53591e-09	11	TRUE	reported	igd	33.1545	2	1	TRUE	NA
COPD	finn-b-COPD_HOSPITAL	Feeling miserable	ebi-a-GCST006943	rs55731231	G	C	G	C	0.0176736	0.0227126	0.221154	0.204125	FALSE	TRUE	FALSE	18	35183274	0.0886176	0.0133389	TRUE	reported	192	0.0027894	35183274	376097	2.36499e-10	18	TRUE	reported	igd	40.1447	2	1	TRUE	NA
COPD	finn-b-COPD_HOSPITAL	Feeling miserable	ebi-a-GCST006943	rs55893771	T	C	T	C	-0.0226012	-0.00740718	0.14549	0.183735	FALSE	FALSE	FALSE	7	2096255	0.594612	0.013919	TRUE	reported	174	0.00328458	2096255	376097	5.94429e-12	7	TRUE	reported	igd	47.3482	2	1	TRUE	NA
COPD	finn-b-COPD_HOSPITAL	Feeling miserable	ebi-a-GCST006943	rs56280951	A	G	A	G	0.0202384	0.00210821	0.21432	0.0827701	FALSE	FALSE	FALSE	17	44041107	0.913779	0.0194711	TRUE	reported	189	0.00282304	44041107	376097	7.54397e-13	17	TRUE	reported	igd	51.3947	2	1	TRUE	NA
COPD	finn-b-COPD_HOSPITAL	Feeling miserable	ebi-a-GCST006943	rs628246	C	T	C	T	-0.016779	0.018721	0.828192	0.82202	FALSE	FALSE	FALSE	11	99571306	0.184559	0.0141094	TRUE	reported	179	0.00305907	99571306	376097	4.12496e-08	11	TRUE	reported	igd	30.0852	2	1	TRUE	NA
COPD	finn-b-COPD_HOSPITAL	Feeling miserable	ebi-a-GCST006943	rs67932684	G	A	G	A	-0.0138136	0.000713488	0.390294	0.451105	FALSE	FALSE	FALSE	3	116996903	0.94744	0.0108233	TRUE	reported	169	0.00237838	116996903	376097	6.31103e-09	3	TRUE	reported	igd	33.7327	2	1	TRUE	NA
COPD	finn-b-COPD_HOSPITAL	Feeling miserable	ebi-a-GCST006943	rs72786276	A	G	A	G	0.0190269	0.0101727	0.129617	0.0950122	FALSE	FALSE	FALSE	2	24062566	0.576419	0.0182103	TRUE	reported	164	0.00343507	24062566	376097	3.04397e-08	2	TRUE	reported	igd	30.6807	2	1	TRUE	NA
COPD	finn-b-COPD_HOSPITAL	Feeling miserable	ebi-a-GCST006943	rs7534703	T	C	T	C	-0.0447109	0.0255067	0.0205958	0.0220425	FALSE	FALSE	FALSE	1	197302005	0.484075	0.0364505	TRUE	reported	162	0.00814999	197302005	376097	4.12202e-08	1	TRUE	reported	igd	30.0963	2	1	TRUE	NA
COPD	finn-b-COPD_HOSPITAL	Feeling miserable	ebi-a-GCST006943	rs77417259	A	G	A	G	-0.0429466	-0.0763801	0.0296147	0.012875	FALSE	FALSE	FALSE	1	174729983	0.106641	0.0473388	TRUE	reported	159	0.0068126	174729983	376097	2.89201e-10	1	TRUE	reported	igd	39.7404	2	1	TRUE	NA
COPD	finn-b-COPD_HOSPITAL	Feeling miserable	ebi-a-GCST006943	rs7912226	A	T	A	T	-0.0131365	-0.0157048	0.400911	0.420071	FALSE	TRUE	TRUE	10	107652144	0.149439	0.0108946	TRUE	reported	178	0.00237721	107652144	376097	3.28103e-08	10	TRUE	reported	igd	30.5369	2	1	FALSE	NA
COPD	finn-b-COPD_HOSPITAL	Feeling miserable	ebi-a-GCST006943	rs8097041	T	A	T	A	0.0132246	-0.00100631	0.624575	0.609019	FALSE	TRUE	FALSE	18	50898217	0.927587	0.0110728	TRUE	reported	193	0.00238539	50898217	376097	2.95801e-08	18	TRUE	reported	igd	30.7359	2	1	TRUE	NA
COPD	finn-b-COPD_HOSPITAL	Feeling miserable	ebi-a-GCST006943	rs836927	A	C	A	C	0.0134593	0.000453784	0.436326	0.47335	FALSE	FALSE	FALSE	3	107201428	0.966578	0.0108299	TRUE	reported	170	0.00236377	107201428	376097	1.239e-08	3	TRUE	reported	igd	32.4216	2	1	TRUE	NA
COPD	finn-b-COPD_HOSPITAL	Feeling miserable	ebi-a-GCST006943	rs9586	T	C	T	C	-0.0157469	-0.00708612	0.780036	0.838212	FALSE	FALSE	FALSE	3	49213637	0.627087	0.0145856	TRUE	reported	168	0.00278509	49213637	376097	1.56599e-08	3	TRUE	reported	igd	31.9677	2	1	TRUE	NA
COPD	finn-b-COPD_HOSPITAL	Feeling tense	ebi-a-GCST006952	rs10218528	A	T	A	T	-0.0132068	-0.0381008	0.400556	0.368117	FALSE	TRUE	FALSE	1	174447588	0.000618871	0.0111301	TRUE	reported	37	0.00238518	174447588	371318	3.071e-08	1	TRUE	reported	igd	30.6586	2	1	TRUE	NA
COPD	finn-b-COPD_HOSPITAL	Feeling tense	ebi-a-GCST006952	rs11090045	A	G	A	G	0.0164465	-0.0222014	0.30231	0.345094	FALSE	FALSE	FALSE	22	41753603	0.0499563	0.0113253	TRUE	reported	58	0.00257782	41753603	371318	1.77198e-10	22	TRUE	reported	igd	40.7044	2	1	TRUE	NA
COPD	finn-b-COPD_HOSPITAL	Feeling tense	ebi-a-GCST006952	rs1147851	G	A	G	A	0.0151053	0.0154577	0.284644	0.286115	FALSE	FALSE	FALSE	6	147983560	0.193528	0.0118886	TRUE	reported	46	0.00258077	147983560	371318	4.82103e-09	6	TRUE	reported	igd	34.2579	2	1	TRUE	NA
COPD	finn-b-COPD_HOSPITAL	Feeling tense	ebi-a-GCST006952	rs11509880	A	G	A	G	0.0148836	0.00354496	0.344232	0.318378	FALSE	FALSE	FALSE	7	12261911	0.757993	0.0115052	TRUE	reported	47	0.00244797	12261911	371318	1.20401e-09	7	TRUE	reported	igd	36.9661	2	1	TRUE	NA
COPD	finn-b-COPD_HOSPITAL	Feeling tense	ebi-a-GCST006952	rs1450832	A	G	A	G	0.0156599	-0.0139337	0.290096	0.269447	FALSE	FALSE	FALSE	7	113863384	0.249543	0.0121009	TRUE	reported	48	0.00257946	113863384	371318	1.268e-09	7	TRUE	reported	igd	36.857	2	1	TRUE	NA
COPD	finn-b-COPD_HOSPITAL	Feeling tense	ebi-a-GCST006952	rs2097247	T	C	T	C	0.0234116	-0.0139625	0.0958248	0.132397	FALSE	FALSE	FALSE	3	50290902	0.379341	0.0158825	TRUE	reported	41	0.00394467	50290902	371318	2.93697e-09	3	TRUE	reported	igd	35.2242	2	1	TRUE	NA
COPD	finn-b-COPD_HOSPITAL	Feeling tense	ebi-a-GCST006952	rs28738966	A	G	A	G	0.017533	-0.00293652	0.217446	0.169554	FALSE	FALSE	FALSE	5	87248375	0.837169	0.0142885	TRUE	reported	45	0.00281791	87248375	371318	4.917e-10	5	TRUE	reported	igd	38.7131	2	1	TRUE	NA
COPD	finn-b-COPD_HOSPITAL	Feeling tense	ebi-a-GCST006952	rs3740393	C	G	C	G	-0.0200756	0.0147595	0.140572	0.152197	FALSE	TRUE	FALSE	10	104636655	0.326199	0.0150332	TRUE	reported	50	0.0033476	104636655	371318	2.01502e-09	10	TRUE	reported	igd	35.9642	2	1	TRUE	NA
COPD	finn-b-COPD_HOSPITAL	Feeling tense	ebi-a-GCST006952	rs3751855	C	T	C	T	-0.0134069	0.0259937	0.393888	0.3942	FALSE	FALSE	FALSE	16	31091209	0.0176628	0.0109557	TRUE	reported	54	0.00237626	31091209	371318	1.68101e-08	16	TRUE	reported	igd	31.8324	2	1	TRUE	NA
COPD	finn-b-COPD_HOSPITAL	Feeling tense	ebi-a-GCST006952	rs4129585	C	A	C	A	-0.0144294	0.0170437	0.573268	0.596807	FALSE	FALSE	FALSE	8	143312933	0.119283	0.0109409	TRUE	reported	49	0.00234739	143312933	371318	7.92009e-10	8	TRUE	reported	igd	37.7856	2	1	TRUE	NA
COPD	finn-b-COPD_HOSPITAL	Feeling tense	ebi-a-GCST006952	rs4671330	A	G	A	G	0.015168	0.00686627	0.664616	0.74586	FALSE	FALSE	FALSE	2	59042847	0.578878	0.0123711	TRUE	reported	39	0.00245915	59042847	371318	6.92995e-10	2	TRUE	reported	igd	38.044	2	1	TRUE	NA
COPD	finn-b-COPD_HOSPITAL	Feeling tense	ebi-a-GCST006952	rs4937872	G	A	G	A	0.0156423	0.0323791	0.417009	0.666352	FALSE	FALSE	FALSE	11	112827715	0.00508979	0.0115586	TRUE	reported	52	0.00238087	112827715	371318	5.03849e-11	11	TRUE	reported	igd	43.1648	2	1	TRUE	NA
COPD	finn-b-COPD_HOSPITAL	Feeling tense	ebi-a-GCST006952	rs56084168	T	C	T	C	-0.0178945	-0.038358	0.147994	0.183886	FALSE	FALSE	FALSE	17	79084574	0.00593253	0.0139408	TRUE	reported	56	0.00327438	79084574	371318	4.63202e-08	17	TRUE	reported	igd	29.8663	2	1	TRUE	NA
COPD	finn-b-COPD_HOSPITAL	Feeling tense	ebi-a-GCST006952	rs6883228	C	G	C	G	0.01653	0.0154195	0.183199	0.215273	FALSE	TRUE	FALSE	5	153669155	0.236505	0.0130258	TRUE	reported	43	0.0030082	153669155	371318	3.91201e-08	5	TRUE	reported	igd	30.1948	2	1	TRUE	NA
COPD	finn-b-COPD_HOSPITAL	Feeling tense	ebi-a-GCST006952	rs6891955	C	G	C	G	0.0145382	0.00831557	0.354191	0.356377	FALSE	TRUE	FALSE	5	64838758	0.45765	0.0111961	TRUE	reported	44	0.0024393	64838758	371318	2.53e-09	5	TRUE	reported	igd	35.5215	2	1	TRUE	NA
COPD	finn-b-COPD_HOSPITAL	Feeling tense	ebi-a-GCST006952	rs7194615	C	T	C	T	0.0131511	-0.0260684	0.551498	0.45794	FALSE	FALSE	FALSE	16	82769498	0.0156708	0.0107877	TRUE	reported	55	0.00236659	82769498	371318	2.74802e-08	16	TRUE	reported	igd	30.8801	2	1	TRUE	NA
COPD	finn-b-COPD_HOSPITAL	Feeling tense	ebi-a-GCST006952	rs78379741	C	T	C	T	-0.0185314	0.0233536	0.181714	0.223344	FALSE	FALSE	FALSE	20	18685835	0.0705375	0.0129136	TRUE	reported	57	0.00301176	18685835	371318	7.625e-10	20	TRUE	reported	igd	37.8596	2	1	TRUE	NA
COPD	finn-b-COPD_HOSPITAL	Feeling tense	ebi-a-GCST006952	rs79861172	A	G	A	G	0.0219756	0.00694955	0.0918161	0.0880948	FALSE	FALSE	FALSE	2	148607438	0.714289	0.0189825	TRUE	reported	40	0.0040219	148607438	371318	4.64505e-08	2	TRUE	reported	igd	29.8551	2	1	TRUE	NA
COPD	finn-b-COPD_HOSPITAL	Feeling tense	ebi-a-GCST006952	rs9527336	A	G	A	G	-0.0152863	-0.0254536	0.722762	0.768487	FALSE	FALSE	FALSE	13	55783042	0.0450153	0.0126982	TRUE	reported	53	0.00259662	55783042	371318	3.93197e-09	13	TRUE	reported	igd	34.6568	2	1	TRUE	NA
COPD	finn-b-COPD_HOSPITAL	Feeling tense	ebi-a-GCST006952	rs9811546	A	G	A	G	-0.0146051	-0.0185972	0.311971	0.26008	FALSE	FALSE	FALSE	3	85391672	0.130273	0.0122914	TRUE	reported	42	0.00250602	85391672	371318	5.62302e-09	3	TRUE	reported	igd	33.9657	2	1	TRUE	NA
COPD	finn-b-COPD_HOSPITAL	Irritable mood	ebi-a-GCST006941	rs102275	C	T	C	T	0.0138739	0.00799949	0.35595	0.416802	FALSE	FALSE	FALSE	11	61557803	0.462135	0.0108787	TRUE	reported	252	0.00244002	61557803	366726	1.30299e-08	11	TRUE	reported	igd	32.3303	2	1	TRUE	NA
COPD	finn-b-COPD_HOSPITAL	Irritable mood	ebi-a-GCST006941	rs10228350	T	A	T	A	0.0155205	-0.00556805	0.412901	0.388662	FALSE	TRUE	FALSE	7	114060663	0.61355	0.0110256	TRUE	reported	244	0.00240144	114060663	366726	1.02899e-10	7	TRUE	reported	igd	41.7703	2	1	TRUE	NA
COPD	finn-b-COPD_HOSPITAL	Irritable mood	ebi-a-GCST006941	rs10905638	C	G	C	G	0.014803	0.00601707	0.440857	0.42084	FALSE	TRUE	TRUE	10	9951081	0.580095	0.0108759	TRUE	reported	251	0.00235754	9951081	366726	3.41201e-10	10	TRUE	reported	igd	39.4259	2	1	FALSE	NA
COPD	finn-b-COPD_HOSPITAL	Irritable mood	ebi-a-GCST006941	rs11682175	C	T	C	T	0.0134033	0.0163471	0.46613	0.402712	FALSE	FALSE	FALSE	2	57987593	0.136545	0.0109802	TRUE	reported	232	0.00235145	57987593	366726	1.19699e-08	2	TRUE	reported	igd	32.4902	2	1	TRUE	NA
COPD	finn-b-COPD_HOSPITAL	Irritable mood	ebi-a-GCST006941	rs12886000	T	G	T	G	0.0211256	-0.000596799	0.105538	0.175734	FALSE	FALSE	FALSE	14	98501877	0.966421	0.0141766	TRUE	reported	257	0.00382502	98501877	366726	3.33204e-08	14	TRUE	reported	igd	30.5036	2	1	TRUE	NA
COPD	finn-b-COPD_HOSPITAL	Irritable mood	ebi-a-GCST006941	rs12931046	A	G	A	G	0.0139594	-0.0171979	0.615795	0.646232	FALSE	FALSE	FALSE	16	30987144	0.124675	0.0112006	TRUE	reported	259	0.00240554	30987144	366726	6.49501e-09	16	TRUE	reported	igd	33.6751	2	1	TRUE	NA
COPD	finn-b-COPD_HOSPITAL	Irritable mood	ebi-a-GCST006941	rs13157212	C	A	C	A	-0.0187298	-0.0403412	0.13417	0.105488	FALSE	FALSE	FALSE	5	46055494	0.0198879	0.0173254	TRUE	reported	240	0.00343225	46055494	366726	4.83504e-08	5	TRUE	reported	igd	29.7789	2	1	TRUE	NA
COPD	finn-b-COPD_HOSPITAL	Irritable mood	ebi-a-GCST006941	rs13223152	G	A	G	A	-0.0145908	-0.0186398	0.401671	0.47013	FALSE	FALSE	FALSE	7	69948241	0.0835622	0.0107721	TRUE	reported	245	0.00239665	69948241	366726	1.14601e-09	7	TRUE	reported	igd	37.0637	2	1	TRUE	NA
COPD	finn-b-COPD_HOSPITAL	Irritable mood	ebi-a-GCST006941	rs1422192	A	G	A	G	0.021833	0.0260185	0.165603	0.118291	FALSE	FALSE	FALSE	5	87959023	0.116419	0.0165725	TRUE	reported	242	0.0031428	87959023	366726	3.73336e-12	5	TRUE	reported	igd	48.2607	2	1	TRUE	NA
COPD	finn-b-COPD_HOSPITAL	Irritable mood	ebi-a-GCST006941	rs1542212	G	T	G	T	0.0135142	0.00436501	0.39305	0.307365	FALSE	FALSE	FALSE	3	35683935	0.708244	0.0116644	TRUE	reported	238	0.00240552	35683935	366726	1.93201e-08	3	TRUE	reported	igd	31.5619	2	1	TRUE	NA
COPD	finn-b-COPD_HOSPITAL	Irritable mood	ebi-a-GCST006941	rs17151565	G	C	G	C	-0.0139864	0.00508613	0.610732	0.584287	FALSE	TRUE	FALSE	8	10133709	0.641715	0.0109308	TRUE	reported	248	0.00242105	10133709	366726	7.59399e-09	8	TRUE	reported	igd	33.3737	2	1	TRUE	NA
COPD	finn-b-COPD_HOSPITAL	Irritable mood	ebi-a-GCST006941	rs1927903	C	G	C	G	-0.0134947	-0.0160828	0.658072	0.618516	FALSE	TRUE	FALSE	9	120514954	0.14602	0.0110631	TRUE	reported	249	0.00246794	120514954	366726	4.54297e-08	9	TRUE	reported	igd	29.899	2	1	TRUE	NA
COPD	finn-b-COPD_HOSPITAL	Irritable mood	ebi-a-GCST006941	rs2106785	T	C	T	C	0.0208827	0.00177983	0.213768	0.0827411	FALSE	FALSE	FALSE	17	43919105	0.927169	0.0194714	TRUE	reported	260	0.00286575	43919105	366726	3.16228e-13	17	TRUE	reported	igd	53.1003	2	1	TRUE	NA
COPD	finn-b-COPD_HOSPITAL	Irritable mood	ebi-a-GCST006941	rs2217127	G	T	G	T	-0.0141643	-0.00421296	0.709448	0.717859	FALSE	FALSE	FALSE	18	35221630	0.723826	0.0119229	TRUE	reported	262	0.00257861	35221630	366726	3.95503e-08	18	TRUE	reported	igd	30.173	2	1	TRUE	NA
COPD	finn-b-COPD_HOSPITAL	Irritable mood	ebi-a-GCST006941	rs2587410	T	C	T	C	-0.0153805	-0.0100329	0.746939	0.73247	FALSE	FALSE	FALSE	18	63536017	0.406631	0.0120902	TRUE	reported	264	0.00268796	63536017	366726	1.05099e-08	18	TRUE	reported	igd	32.7413	2	1	TRUE	NA
COPD	finn-b-COPD_HOSPITAL	Irritable mood	ebi-a-GCST006941	rs3026401	T	C	T	C	-0.0172727	0.0125005	0.781595	0.74191	FALSE	FALSE	FALSE	11	31807524	0.309089	0.0122899	TRUE	reported	253	0.00285311	31807524	366726	1.41599e-09	11	TRUE	reported	igd	36.6508	2	1	TRUE	NA
COPD	finn-b-COPD_HOSPITAL	Irritable mood	ebi-a-GCST006941	rs3110417	G	T	G	T	0.0157054	0.030618	0.251491	0.249839	FALSE	FALSE	FALSE	8	89476451	0.0133672	0.0123768	TRUE	reported	246	0.0027027	89476451	366726	6.21198e-09	8	TRUE	reported	igd	33.7678	2	1	TRUE	NA
COPD	finn-b-COPD_HOSPITAL	Irritable mood	ebi-a-GCST006941	rs3124405	T	G	T	G	-0.0169053	-0.0135905	0.722895	0.766998	FALSE	FALSE	FALSE	13	55970997	0.283546	0.0126731	TRUE	reported	255	0.00261085	55970997	366726	9.47109e-11	13	TRUE	reported	igd	41.9259	2	1	TRUE	NA
COPD	finn-b-COPD_HOSPITAL	Irritable mood	ebi-a-GCST006941	rs343949	T	A	T	A	-0.0190112	-0.00977997	0.172046	0.175268	FALSE	TRUE	FALSE	2	44973791	0.488536	0.0141199	TRUE	reported	231	0.00310387	44973791	366726	9.08699e-10	2	TRUE	reported	igd	37.5156	2	1	TRUE	NA
COPD	finn-b-COPD_HOSPITAL	Irritable mood	ebi-a-GCST006941	rs3772556	T	C	T	C	-0.0144681	0.0137359	0.712139	0.706156	FALSE	FALSE	FALSE	3	105249211	0.245129	0.0118183	TRUE	reported	237	0.00258775	105249211	366726	2.256e-08	3	TRUE	reported	igd	31.2592	2	1	TRUE	NA
COPD	finn-b-COPD_HOSPITAL	Irritable mood	ebi-a-GCST006941	rs3774800	A	G	A	G	-0.0147922	-0.0163094	0.645971	0.697029	FALSE	FALSE	FALSE	3	49334768	0.163464	0.0117038	TRUE	reported	236	0.00244297	49334768	366726	1.40201e-09	3	TRUE	reported	igd	36.6631	2	1	TRUE	NA
COPD	finn-b-COPD_HOSPITAL	Irritable mood	ebi-a-GCST006941	rs4411173	A	C	A	C	0.018518	-0.0306958	0.837493	0.767992	FALSE	FALSE	FALSE	1	98507718	0.0158537	0.0127249	TRUE	reported	230	0.00316818	98507718	366726	5.07598e-09	1	TRUE	reported	igd	34.164	2	1	TRUE	NA
COPD	finn-b-COPD_HOSPITAL	Irritable mood	ebi-a-GCST006941	rs4734804	G	A	G	A	-0.0157196	-0.0128464	0.220254	0.202469	FALSE	FALSE	FALSE	8	105696848	0.336173	0.0133573	TRUE	reported	247	0.00285085	105696848	366726	3.50897e-08	8	TRUE	reported	igd	30.4042	2	1	TRUE	NA
COPD	finn-b-COPD_HOSPITAL	Irritable mood	ebi-a-GCST006941	rs4781534	C	G	C	G	0.0137214	-0.00388985	0.343647	0.364073	FALSE	TRUE	FALSE	16	13805594	0.728018	0.0111853	TRUE	reported	258	0.00248307	13805594	366726	3.28201e-08	16	TRUE	reported	igd	30.5365	2	1	TRUE	NA
COPD	finn-b-COPD_HOSPITAL	Irritable mood	ebi-a-GCST006941	rs4953152	A	G	A	G	0.0154111	0.0192946	0.315074	0.39576	FALSE	FALSE	FALSE	2	45170153	0.0785037	0.0109664	TRUE	reported	235	0.00251487	45170153	366726	8.91292e-10	2	TRUE	reported	igd	37.5523	2	1	TRUE	NA
COPD	finn-b-COPD_HOSPITAL	Irritable mood	ebi-a-GCST006941	rs58446129	T	C	T	C	0.0181079	-0.00502846	0.156004	0.185526	FALSE	FALSE	FALSE	13	66582410	0.716523	0.0138483	TRUE	reported	256	0.00322033	66582410	366726	1.87698e-08	13	TRUE	reported	igd	31.6181	2	1	TRUE	NA
COPD	finn-b-COPD_HOSPITAL	Irritable mood	ebi-a-GCST006941	rs62211616	A	G	A	G	0.0195362	0.0135558	0.179217	0.112561	FALSE	FALSE	FALSE	20	33398508	0.428262	0.0171122	TRUE	reported	265	0.00304635	33398508	366726	1.42699e-10	20	TRUE	reported	igd	41.1264	2	1	TRUE	NA
COPD	finn-b-COPD_HOSPITAL	Irritable mood	ebi-a-GCST006941	rs6549048	A	G	A	G	0.015419	0.0169271	0.292485	0.304946	FALSE	FALSE	FALSE	3	85733205	0.147133	0.011676	TRUE	reported	239	0.0025767	85733205	366726	2.172e-09	3	TRUE	reported	igd	35.8084	2	1	TRUE	NA
COPD	finn-b-COPD_HOSPITAL	Irritable mood	ebi-a-GCST006941	rs6596771	A	G	A	G	-0.013993	0.0095431	0.486736	0.578696	FALSE	FALSE	FALSE	5	107512536	0.380786	0.0108884	TRUE	reported	241	0.00234625	107512536	366726	2.45799e-09	5	TRUE	reported	igd	35.5691	2	1	TRUE	NA
COPD	finn-b-COPD_HOSPITAL	Irritable mood	ebi-a-GCST006941	rs6711058	A	G	A	G	0.0159854	-0.0237728	0.733701	0.818466	FALSE	FALSE	FALSE	2	205116051	0.0865566	0.013871	TRUE	reported	234	0.0027048	205116051	366726	3.41303e-09	2	TRUE	reported	igd	34.9282	2	1	TRUE	NA
COPD	finn-b-COPD_HOSPITAL	Irritable mood	ebi-a-GCST006941	rs6718682	T	C	T	C	-0.0158934	0.0112353	0.274887	0.267292	FALSE	FALSE	FALSE	2	122663627	0.353085	0.0120989	TRUE	reported	233	0.00263005	122663627	366726	1.513e-09	2	TRUE	reported	igd	36.5179	2	1	TRUE	NA
COPD	finn-b-COPD_HOSPITAL	Irritable mood	ebi-a-GCST006941	rs7231748	G	A	G	A	0.017429	0.0100755	0.306975	0.22211	FALSE	FALSE	FALSE	18	53109035	0.437377	0.0129734	TRUE	reported	263	0.00253771	53109035	366726	6.50279e-12	18	TRUE	reported	igd	47.1695	2	1	TRUE	NA
COPD	finn-b-COPD_HOSPITAL	Irritable mood	ebi-a-GCST006941	rs7535528	A	G	A	G	0.013795	0.00276138	0.362619	0.354766	FALSE	FALSE	FALSE	1	2444414	0.805938	0.0112403	TRUE	reported	229	0.0024555	2444414	366726	1.92801e-08	1	TRUE	reported	igd	31.5619	2	1	TRUE	NA
COPD	finn-b-COPD_HOSPITAL	Irritable mood	ebi-a-GCST006941	rs7973253	G	A	G	A	0.0147641	0.00744725	0.369666	0.327274	FALSE	FALSE	FALSE	12	109878115	0.516912	0.0114907	TRUE	reported	254	0.00242672	109878115	366726	1.17501e-09	12	TRUE	reported	igd	37.0147	2	1	TRUE	NA
COPD	finn-b-COPD_HOSPITAL	Irritable mood	ebi-a-GCST006941	rs9403716	A	G	A	G	0.0162922	0.00477164	0.227116	0.296188	FALSE	FALSE	FALSE	6	100825710	0.686316	0.0118151	TRUE	reported	243	0.0027888	100825710	366726	5.146e-09	6	TRUE	reported	igd	34.1291	2	1	TRUE	NA
COPD	finn-b-COPD_HOSPITAL	Irritable mood	ebi-a-GCST006941	rs9630740	G	C	G	C	-0.0152965	-0.0183796	0.738335	0.78186	FALSE	TRUE	FALSE	17	26242756	0.157445	0.0130009	TRUE	reported	261	0.00265795	26242756	366726	8.64709e-09	17	TRUE	reported	igd	33.12	2	1	TRUE	NA
COPD	finn-b-COPD_HOSPITAL	Irritable mood	ebi-a-GCST006941	rs999483	G	T	G	T	0.0190208	-0.00644761	0.247877	0.263213	FALSE	FALSE	FALSE	9	135301389	0.598497	0.0122447	TRUE	reported	250	0.00270567	135301389	366726	2.07109e-12	9	TRUE	reported	igd	49.4206	2	1	TRUE	NA
COPD	finn-b-COPD_HOSPITAL	Feeling nervous	ebi-a-GCST006948	rs10501320	C	G	C	G	0.0162398	0.00866005	0.25471	0.181421	FALSE	TRUE	FALSE	11	47293799	0.531538	0.0138415	TRUE	reported	217	0.00265834	47293799	373121	1.00201e-09	11	TRUE	reported	igd	37.3199	2	1	TRUE	NA
COPD	finn-b-COPD_HOSPITAL	Feeling nervous	ebi-a-GCST006948	rs10747488	A	C	A	C	0.0153786	-0.0149985	0.7661	0.681319	FALSE	FALSE	FALSE	1	98299475	0.192667	0.0115131	TRUE	reported	196	0.00274569	98299475	373121	2.12799e-08	1	TRUE	reported	igd	31.3712	2	1	TRUE	NA
COPD	finn-b-COPD_HOSPITAL	Feeling nervous	ebi-a-GCST006948	rs10935184	C	T	C	T	-0.0137991	0.00511422	0.407441	0.539617	FALSE	FALSE	FALSE	3	136153468	0.634715	0.0107645	TRUE	reported	199	0.00235722	136153468	373121	4.80496e-09	3	TRUE	reported	igd	34.269	2	1	TRUE	NA
COPD	finn-b-COPD_HOSPITAL	Feeling nervous	ebi-a-GCST006948	rs11030107	G	A	G	A	-0.0157866	0.0397521	0.252832	0.251314	FALSE	FALSE	FALSE	11	27694835	0.00119903	0.0122725	TRUE	reported	216	0.0026662	27694835	373121	3.19897e-09	11	TRUE	reported	igd	35.0584	2	1	TRUE	NA
COPD	finn-b-COPD_HOSPITAL	Feeling nervous	ebi-a-GCST006948	rs11619066	C	G	C	G	-0.0160496	0.00187005	0.215297	0.27268	FALSE	TRUE	FALSE	13	59141522	0.87704	0.0120865	TRUE	reported	218	0.00281918	59141522	373121	1.24899e-08	13	TRUE	reported	igd	32.4103	2	1	TRUE	NA
COPD	finn-b-COPD_HOSPITAL	Feeling nervous	ebi-a-GCST006948	rs117618307	G	A	G	A	0.0467432	-0.00438762	0.0202396	0.025103	FALSE	FALSE	FALSE	15	42030849	0.899655	0.0347954	TRUE	reported	220	0.008228	42030849	373121	1.33999e-08	15	TRUE	reported	igd	32.2737	2	1	TRUE	NA
COPD	finn-b-COPD_HOSPITAL	Feeling nervous	ebi-a-GCST006948	rs12203592	T	C	T	C	0.0158571	-0.0689829	0.209969	0.030522	FALSE	FALSE	FALSE	6	396321	0.029847	0.0317584	TRUE	reported	205	0.0028438	396321	373121	2.46297e-08	6	TRUE	reported	igd	31.0921	2	1	TRUE	NA
COPD	finn-b-COPD_HOSPITAL	Feeling nervous	ebi-a-GCST006948	rs12729445	T	C	T	C	0.0138199	0.00441034	0.540821	0.57011	FALSE	FALSE	FALSE	1	225558489	0.684748	0.0108631	TRUE	reported	194	0.00232579	225558489	373121	2.81002e-09	1	TRUE	reported	igd	35.3076	2	1	TRUE	NA
COPD	finn-b-COPD_HOSPITAL	Feeling nervous	ebi-a-GCST006948	rs13395141	T	C	T	C	0.0128479	0.0127637	0.432417	0.505449	FALSE	FALSE	FALSE	2	148955901	0.234785	0.0107428	TRUE	reported	197	0.00235655	148955901	373121	4.96798e-08	2	TRUE	reported	igd	29.7243	2	1	TRUE	NA
COPD	finn-b-COPD_HOSPITAL	Feeling nervous	ebi-a-GCST006948	rs1368549	T	G	T	G	0.0172727	-0.00607096	0.512188	0.529273	FALSE	FALSE	FALSE	2	104064726	0.57468	0.0108184	TRUE	reported	198	0.00232347	104064726	373121	1.05293e-13	2	TRUE	reported	igd	55.2645	2	1	TRUE	NA
COPD	finn-b-COPD_HOSPITAL	Feeling nervous	ebi-a-GCST006948	rs1375545	T	G	T	G	0.018904	0.0316635	0.615754	0.71609	FALSE	FALSE	FALSE	3	85604320	0.00830826	0.011997	TRUE	reported	200	0.0023917	85604320	373121	2.69774e-15	3	TRUE	reported	igd	62.4732	2	1	TRUE	NA
COPD	finn-b-COPD_HOSPITAL	Feeling nervous	ebi-a-GCST006948	rs1427041	G	A	G	A	-0.017805	-0.0411939	0.823726	0.860784	FALSE	FALSE	FALSE	18	35208320	0.0073636	0.0153712	TRUE	reported	225	0.0030441	35208320	373121	4.93606e-09	18	TRUE	reported	igd	34.211	2	1	TRUE	NA
COPD	finn-b-COPD_HOSPITAL	Feeling nervous	ebi-a-GCST006948	rs17884466	G	A	G	A	0.0189421	-0.0332707	0.133499	0.106207	FALSE	FALSE	FALSE	17	29546765	0.0563845	0.017437	TRUE	reported	223	0.00340807	29546765	373121	2.73401e-08	17	TRUE	reported	igd	30.8915	2	1	TRUE	NA
COPD	finn-b-COPD_HOSPITAL	Feeling nervous	ebi-a-GCST006948	rs2205129	A	G	A	G	-0.0142216	0.0254576	0.316141	0.24768	FALSE	FALSE	FALSE	21	41464434	0.0416495	0.0124976	TRUE	reported	227	0.00250777	41464434	373121	1.41599e-08	21	TRUE	reported	igd	32.1604	2	1	TRUE	NA
COPD	finn-b-COPD_HOSPITAL	Feeling nervous	ebi-a-GCST006948	rs2407746	G	C	G	C	0.0150742	-0.0024243	0.301794	0.356296	FALSE	TRUE	FALSE	8	4937757	0.828587	0.0111969	TRUE	reported	211	0.00254117	4937757	373121	2.98903e-09	8	TRUE	reported	igd	35.1885	2	1	TRUE	NA
COPD	finn-b-COPD_HOSPITAL	Feeling nervous	ebi-a-GCST006948	rs2853779	A	G	A	G	-0.0161467	0.0217785	0.54646	0.640093	FALSE	FALSE	FALSE	14	75368508	0.051292	0.011174	TRUE	reported	219	0.00232695	75368508	373121	3.94366e-12	14	TRUE	reported	igd	48.1497	2	1	TRUE	NA
COPD	finn-b-COPD_HOSPITAL	Feeling nervous	ebi-a-GCST006948	rs2930456	C	G	C	G	0.0193395	-0.00914001	0.874798	0.913156	FALSE	TRUE	FALSE	10	107050168	0.635059	0.0192576	TRUE	reported	215	0.00350989	107050168	373121	3.59203e-08	10	TRUE	reported	igd	30.3601	2	1	TRUE	NA
COPD	finn-b-COPD_HOSPITAL	Feeling nervous	ebi-a-GCST006948	rs332828	A	G	A	G	0.0139978	-0.00977933	0.448949	0.491484	FALSE	FALSE	FALSE	1	61742693	0.362129	0.010731	TRUE	reported	195	0.00233142	61742693	373121	1.93001e-09	1	TRUE	reported	igd	36.0478	2	1	TRUE	NA
COPD	finn-b-COPD_HOSPITAL	Feeling nervous	ebi-a-GCST006948	rs4129585	C	A	C	A	-0.0150058	0.0170437	0.573268	0.596807	FALSE	FALSE	FALSE	8	143312933	0.119283	0.0109409	TRUE	reported	212	0.00234173	143312933	373121	1.47001e-10	8	TRUE	reported	igd	41.0624	2	1	TRUE	NA
COPD	finn-b-COPD_HOSPITAL	Feeling nervous	ebi-a-GCST006948	rs4787491	G	A	G	A	-0.0136889	0.0128875	0.53475	0.437218	FALSE	FALSE	FALSE	16	30015337	0.2343	0.0108357	TRUE	reported	221	0.00232488	30015337	373121	3.904e-09	16	TRUE	reported	igd	34.6686	2	1	TRUE	NA
COPD	finn-b-COPD_HOSPITAL	Feeling nervous	ebi-a-GCST006948	rs4919695	G	A	G	A	-0.017596	0.0326246	0.395999	0.383272	FALSE	FALSE	FALSE	10	104704017	0.00305162	0.0110126	TRUE	reported	214	0.00237238	104704017	373121	1.19895e-13	10	TRUE	reported	igd	55.0122	2	1	TRUE	NA
COPD	finn-b-COPD_HOSPITAL	Feeling nervous	ebi-a-GCST006948	rs5758209	G	T	G	T	-0.0130314	0.0310843	0.491215	0.456566	FALSE	FALSE	FALSE	22	41461865	0.00390032	0.0107703	TRUE	reported	228	0.00232496	41461865	373121	2.08598e-08	22	TRUE	reported	igd	31.416	2	1	TRUE	NA
COPD	finn-b-COPD_HOSPITAL	Feeling nervous	ebi-a-GCST006948	rs62062288	A	G	A	G	0.0229112	0.000439365	0.211505	0.0812184	FALSE	FALSE	FALSE	17	44096553	0.98215	0.0196373	TRUE	reported	224	0.00287072	44096553	373121	1.45312e-15	17	TRUE	reported	igd	63.6963	2	1	TRUE	NA
COPD	finn-b-COPD_HOSPITAL	Feeling nervous	ebi-a-GCST006948	rs62212171	C	T	C	T	0.0212647	0.0210015	0.137405	0.0772425	FALSE	FALSE	FALSE	20	32987687	0.300409	0.0202804	TRUE	reported	226	0.00336894	32987687	373121	2.74701e-10	20	TRUE	reported	igd	39.8412	2	1	TRUE	NA
COPD	finn-b-COPD_HOSPITAL	Feeling nervous	ebi-a-GCST006948	rs6919397	G	T	G	T	-0.0138678	-0.000558953	0.459046	0.439781	FALSE	FALSE	FALSE	6	126659043	0.958732	0.0108021	TRUE	reported	207	0.0023276	126659043	373121	2.54601e-09	6	TRUE	reported	igd	35.4976	2	1	TRUE	NA
COPD	finn-b-COPD_HOSPITAL	Feeling nervous	ebi-a-GCST006948	rs6948180	A	G	A	G	0.0141718	0.00542847	0.520942	0.538638	FALSE	FALSE	FALSE	7	97374775	0.614485	0.0107776	TRUE	reported	210	0.00232363	97374775	373121	1.06699e-09	7	TRUE	reported	igd	37.1977	2	1	TRUE	NA
COPD	finn-b-COPD_HOSPITAL	Feeling nervous	ebi-a-GCST006948	rs7026674	T	C	T	C	0.0145937	0.0206367	0.288112	0.390996	FALSE	FALSE	FALSE	9	126452936	0.0610239	0.0110161	TRUE	reported	213	0.0025734	126452936	373121	1.42298e-08	9	TRUE	reported	igd	32.16	2	1	TRUE	NA
COPD	finn-b-COPD_HOSPITAL	Feeling nervous	ebi-a-GCST006948	rs707916	A	G	A	G	-0.0176838	-0.027509	0.365563	0.464585	FALSE	FALSE	FALSE	6	31697558	0.0106984	0.0107777	TRUE	reported	206	0.00240498	31697558	373121	1.93821e-13	6	TRUE	reported	igd	54.0665	2	1	TRUE	NA
COPD	finn-b-COPD_HOSPITAL	Feeling nervous	ebi-a-GCST006948	rs7792856	C	T	C	T	-0.013418	0.0128309	0.606287	0.59243	FALSE	FALSE	FALSE	7	82066457	0.239715	0.0109135	TRUE	reported	209	0.00237066	82066457	373121	1.51001e-08	7	TRUE	reported	igd	32.0359	2	1	TRUE	NA
COPD	finn-b-COPD_HOSPITAL	Feeling nervous	ebi-a-GCST006948	rs8050237	G	T	G	T	-0.0159293	-0.0219249	0.796559	0.813855	FALSE	FALSE	FALSE	16	87492449	0.111577	0.0137794	TRUE	reported	222	0.00288627	87492449	373121	3.40596e-08	16	TRUE	reported	igd	30.4593	2	1	TRUE	NA
COPD	finn-b-COPD_HOSPITAL	Feeling nervous	ebi-a-GCST006948	rs9267084	A	G	A	G	0.0182683	0.0382081	0.148398	0.117044	FALSE	FALSE	FALSE	6	31409605	0.0217676	0.0166528	TRUE	reported	208	0.00326745	31409605	373121	2.25699e-08	6	TRUE	reported	igd	31.2592	2	1	TRUE	NA
COPD	finn-b-COPD_HOSPITAL	Feeling nervous	ebi-a-GCST006948	rs9688806	T	C	T	C	0.0223228	-0.0109613	0.125717	0.0964473	FALSE	FALSE	FALSE	6	98630881	0.54295	0.0180179	TRUE	reported	204	0.00350106	98630881	373121	1.81301e-10	6	TRUE	reported	igd	40.6535	2	1	TRUE	NA
COPD	finn-b-COPD_HOSPITAL	Feeling nervous	ebi-a-GCST006948	rs974711	A	G	A	G	0.014126	-0.000317583	0.456529	0.49655	FALSE	FALSE	FALSE	4	90737327	0.97643	0.010749	TRUE	reported	203	0.00233025	90737327	373121	1.34499e-09	4	TRUE	reported	igd	36.748	2	1	TRUE	NA
COPD	finn-b-COPD_HOSPITAL	Feeling nervous	ebi-a-GCST006948	rs9835772	T	A	T	A	-0.0167996	-0.0295771	0.23748	0.229086	FALSE	TRUE	FALSE	3	85766025	0.0210625	0.0128213	TRUE	reported	201	0.00272721	85766025	373121	7.25504e-10	3	TRUE	reported	igd	37.9455	2	1	TRUE	NA
COPD	finn-b-COPD_HOSPITAL	Feeling nervous	ebi-a-GCST006948	rs9879090	C	T	C	T	-0.0140406	0.00846418	0.54584	0.549254	FALSE	FALSE	FALSE	3	52648265	0.434915	0.0108403	TRUE	reported	202	0.00232691	52648265	373121	1.595e-09	3	TRUE	reported	igd	36.4093	2	1	TRUE	NA
COPD	finn-b-COPD_HOSPITAL	Worry too long after an embarrassing experience	ebi-a-GCST006946	rs10750866	G	A	G	A	0.0179002	0.0372449	0.272951	0.295559	FALSE	FALSE	FALSE	11	57404779	0.0015661	0.0117784	TRUE	reported	111	0.00263976	57404779	367725	1.19289e-11	11	TRUE	reported	igd	45.9819	2	1	TRUE	NA
COPD	finn-b-COPD_HOSPITAL	Worry too long after an embarrassing experience	ebi-a-GCST006946	rs1983614	T	C	T	C	0.0128425	-0.0112002	0.484257	0.543939	FALSE	FALSE	FALSE	1	210057428	0.301962	0.0108504	TRUE	reported	98	0.00233458	210057428	367725	3.78504e-08	1	TRUE	reported	igd	30.2609	2	1	TRUE	NA
COPD	finn-b-COPD_HOSPITAL	Worry too long after an embarrassing experience	ebi-a-GCST006946	rs2160515	G	A	G	A	0.0147393	0.0110953	0.429309	0.544027	FALSE	FALSE	FALSE	12	16753965	0.305907	0.0108369	TRUE	reported	112	0.00239819	16753965	367725	7.92301e-10	12	TRUE	reported	igd	37.7734	2	1	TRUE	NA
COPD	finn-b-COPD_HOSPITAL	Worry too long after an embarrassing experience	ebi-a-GCST006946	rs2191130	T	G	T	G	0.015113	0.00916729	0.678282	0.738246	FALSE	FALSE	FALSE	16	7667797	0.452367	0.0121991	TRUE	reported	115	0.00253872	7667797	367725	2.63803e-09	16	TRUE	reported	igd	35.4382	2	1	TRUE	NA
COPD	finn-b-COPD_HOSPITAL	Worry too long after an embarrassing experience	ebi-a-GCST006946	rs2734837	T	C	T	C	-0.0144235	-0.0211179	0.594128	0.52231	FALSE	FALSE	FALSE	11	113286829	0.0501003	0.0107793	TRUE	reported	110	0.00238366	113286829	367725	1.43701e-09	11	TRUE	reported	igd	36.6145	2	1	TRUE	NA
COPD	finn-b-COPD_HOSPITAL	Worry too long after an embarrassing experience	ebi-a-GCST006946	rs34588274	T	C	T	C	-0.0196466	-0.010614	0.56477	0.526841	FALSE	FALSE	FALSE	11	13269946	0.324576	0.0107746	TRUE	reported	109	0.00238169	13269946	367725	1.59514e-16	11	TRUE	reported	igd	68.0463	2	1	TRUE	NA
COPD	finn-b-COPD_HOSPITAL	Worry too long after an embarrassing experience	ebi-a-GCST006946	rs35267052	G	T	G	T	0.0217077	0.0560711	0.101497	0.0616343	FALSE	FALSE	FALSE	5	87949118	0.012013	0.0223234	TRUE	reported	103	0.00387016	87949118	367725	2.031e-08	5	TRUE	reported	igd	31.4608	2	1	TRUE	NA
COPD	finn-b-COPD_HOSPITAL	Worry too long after an embarrassing experience	ebi-a-GCST006946	rs35327499	A	G	A	G	0.0218721	-0.0240397	0.102548	0.0555106	FALSE	FALSE	FALSE	18	20891631	0.307592	0.0235617	TRUE	reported	118	0.00389184	20891631	367725	1.91399e-08	18	TRUE	reported	igd	31.5843	2	1	TRUE	NA
COPD	finn-b-COPD_HOSPITAL	Worry too long after an embarrassing experience	ebi-a-GCST006946	rs3742021	C	T	C	T	0.0157492	-0.00272919	0.302806	0.225714	FALSE	FALSE	FALSE	12	109883117	0.832601	0.0129121	TRUE	reported	113	0.00254841	109883117	367725	6.42999e-10	12	TRUE	reported	igd	38.1925	2	1	TRUE	NA
COPD	finn-b-COPD_HOSPITAL	Worry too long after an embarrassing experience	ebi-a-GCST006946	rs3777095	A	G	A	G	-0.0133434	-0.00319808	0.46041	0.500788	FALSE	FALSE	FALSE	5	139660916	0.76591	0.0107416	TRUE	reported	104	0.00234919	139660916	367725	1.34602e-08	5	TRUE	reported	igd	32.2624	2	1	TRUE	NA
COPD	finn-b-COPD_HOSPITAL	Worry too long after an embarrassing experience	ebi-a-GCST006946	rs406204	T	C	T	C	-0.0157639	-0.0119851	0.206853	0.207762	FALSE	FALSE	FALSE	5	113875160	0.366714	0.0132777	TRUE	reported	105	0.00289034	113875160	367725	4.93901e-08	5	TRUE	reported	igd	29.7461	2	1	TRUE	NA
COPD	finn-b-COPD_HOSPITAL	Worry too long after an embarrassing experience	ebi-a-GCST006946	rs55731231	G	C	G	C	0.0186129	0.0227126	0.221154	0.204125	FALSE	TRUE	FALSE	18	35183274	0.0886176	0.0133389	TRUE	reported	117	0.00282099	35183274	367725	4.18119e-11	18	TRUE	reported	igd	43.5336	2	1	TRUE	NA
COPD	finn-b-COPD_HOSPITAL	Worry too long after an embarrassing experience	ebi-a-GCST006946	rs6439649	T	G	T	G	0.0156954	-0.00643481	0.60374	0.462102	FALSE	FALSE	FALSE	3	136371691	0.549846	0.0107607	TRUE	reported	101	0.00238677	136371691	367725	4.81948e-11	3	TRUE	reported	igd	43.2438	2	1	TRUE	NA
COPD	finn-b-COPD_HOSPITAL	Worry too long after an embarrassing experience	ebi-a-GCST006946	rs72765272	C	A	C	A	-0.0212729	-0.000732171	0.1317	0.105867	FALSE	FALSE	FALSE	9	127851931	0.966446	0.0174054	TRUE	reported	108	0.00345284	127851931	367725	7.21905e-10	9	TRUE	reported	igd	37.9578	2	1	TRUE	NA
COPD	finn-b-COPD_HOSPITAL	Worry too long after an embarrassing experience	ebi-a-GCST006946	rs727903	T	A	T	A	0.0149367	-0.0199374	0.479377	0.463803	FALSE	TRUE	TRUE	7	126378842	0.0652064	0.010813	TRUE	reported	107	0.00234632	126378842	367725	1.937e-10	7	TRUE	reported	igd	40.5261	2	1	FALSE	NA
COPD	finn-b-COPD_HOSPITAL	Worry too long after an embarrassing experience	ebi-a-GCST006946	rs75022332	T	A	T	A	0.0160933	0.0015824	0.213608	0.0827155	FALSE	TRUE	FALSE	17	43810873	0.935246	0.0194766	TRUE	reported	116	0.00286408	43810873	367725	1.91602e-08	17	TRUE	reported	igd	31.5733	2	1	TRUE	NA
COPD	finn-b-COPD_HOSPITAL	Worry too long after an embarrassing experience	ebi-a-GCST006946	rs793545	G	C	G	C	-0.0134514	-0.0155429	0.355248	0.392288	FALSE	TRUE	FALSE	3	107091903	0.158864	0.0110319	TRUE	reported	100	0.00244705	107091903	367725	3.86901e-08	3	TRUE	reported	igd	30.2169	2	1	TRUE	NA
COPD	finn-b-COPD_HOSPITAL	Worry too long after an embarrassing experience	ebi-a-GCST006946	rs7987467	A	G	A	G	0.0133593	0.0178602	0.407619	0.392288	FALSE	FALSE	FALSE	13	111557399	0.103793	0.0109792	TRUE	reported	114	0.00238048	111557399	367725	2e-08	13	TRUE	reported	igd	31.4948	2	1	TRUE	NA
COPD	finn-b-COPD_HOSPITAL	Worry too long after an embarrassing experience	ebi-a-GCST006946	rs9811585	G	T	G	T	0.017108	-0.00294165	0.384784	0.29518	FALSE	FALSE	FALSE	3	35724596	0.803165	0.0118019	TRUE	reported	99	0.00240179	35724596	367725	1.05901e-12	3	TRUE	reported	igd	50.7374	2	1	TRUE	NA
COPD	finn-b-COPD_HOSPITAL	Experiencing mood swings	ebi-a-GCST006944	rs10983783	T	G	T	G	-0.0133246	-0.0189267	0.553347	0.502616	FALSE	FALSE	FALSE	9	120534666	0.0793688	0.0107884	TRUE	reported	138	0.00232784	120534666	373733	1.03999e-08	9	TRUE	reported	igd	32.7644	2	1	TRUE	NA
COPD	finn-b-COPD_HOSPITAL	Experiencing mood swings	ebi-a-GCST006944	rs11039149	G	A	G	A	0.017658	0.00799475	0.269477	0.184807	FALSE	FALSE	FALSE	11	47276675	0.560592	0.0137376	TRUE	reported	143	0.00260827	47276675	373733	1.28706e-11	11	TRUE	reported	igd	45.833	2	1	TRUE	NA
COPD	finn-b-COPD_HOSPITAL	Experiencing mood swings	ebi-a-GCST006944	rs11082011	T	C	T	C	-0.0167217	-0.0300088	0.656005	0.734057	FALSE	FALSE	FALSE	18	35145122	0.0135581	0.0121554	TRUE	reported	154	0.00244971	35145122	373733	8.7438e-12	18	TRUE	reported	igd	46.5942	2	1	TRUE	NA
COPD	finn-b-COPD_HOSPITAL	Experiencing mood swings	ebi-a-GCST006944	rs11184994	T	C	T	C	0.0139252	-0.0154232	0.691491	0.726105	FALSE	FALSE	FALSE	1	107383738	0.200557	0.0120497	TRUE	reported	120	0.00250769	107383738	373733	2.81598e-08	1	TRUE	reported	igd	30.8358	2	1	TRUE	NA
COPD	finn-b-COPD_HOSPITAL	Experiencing mood swings	ebi-a-GCST006944	rs11509880	A	G	A	G	0.0160989	0.00354496	0.344232	0.318378	FALSE	FALSE	FALSE	7	12261911	0.757993	0.0115052	TRUE	reported	135	0.00243997	12261911	373733	4.18023e-11	7	TRUE	reported	igd	43.5335	2	1	TRUE	NA
COPD	finn-b-COPD_HOSPITAL	Experiencing mood swings	ebi-a-GCST006944	rs11687833	T	C	T	C	0.0135122	0.00795241	0.3941	0.522908	FALSE	FALSE	FALSE	2	199499356	0.459891	0.0107607	TRUE	reported	123	0.00240989	199499356	373733	2.06101e-08	2	TRUE	reported	igd	31.4382	2	1	TRUE	NA
COPD	finn-b-COPD_HOSPITAL	Experiencing mood swings	ebi-a-GCST006944	rs12137936	G	C	G	C	0.0152023	0.0127152	0.307137	0.29107	FALSE	TRUE	FALSE	1	72720357	0.283332	0.0118517	TRUE	reported	121	0.00250945	72720357	373733	1.376e-09	1	TRUE	reported	igd	36.6996	2	1	TRUE	NA
COPD	finn-b-COPD_HOSPITAL	Experiencing mood swings	ebi-a-GCST006944	rs12420205	T	C	T	C	0.016451	0.0418588	0.677505	0.82501	FALSE	FALSE	FALSE	11	113394035	0.00337085	0.0142779	TRUE	reported	145	0.00250091	113394035	373733	4.7676e-11	11	TRUE	reported	igd	43.2702	2	1	TRUE	NA
COPD	finn-b-COPD_HOSPITAL	Experiencing mood swings	ebi-a-GCST006944	rs12524535	G	A	G	A	0.0263343	-0.0566421	0.0690112	0.0260556	FALSE	FALSE	FALSE	6	29551416	0.092948	0.0337146	TRUE	reported	133	0.00456637	29551416	373733	8.05805e-09	6	TRUE	reported	igd	33.2584	2	1	TRUE	NA
COPD	finn-b-COPD_HOSPITAL	Experiencing mood swings	ebi-a-GCST006944	rs1360379	T	C	T	C	-0.0143566	-0.00276153	0.604417	0.629873	FALSE	FALSE	FALSE	9	23340616	0.803907	0.011122	TRUE	reported	141	0.00236673	23340616	373733	1.31e-09	9	TRUE	reported	igd	36.7964	2	1	TRUE	NA
COPD	finn-b-COPD_HOSPITAL	Experiencing mood swings	ebi-a-GCST006944	rs1373921	G	A	G	A	0.0194784	0.00225078	0.230326	0.226026	FALSE	FALSE	FALSE	13	58634823	0.861062	0.0128599	TRUE	reported	147	0.00275003	58634823	373733	1.41189e-12	13	TRUE	reported	igd	50.1686	2	1	TRUE	NA
COPD	finn-b-COPD_HOSPITAL	Experiencing mood swings	ebi-a-GCST006944	rs1788014	G	A	G	A	0.0147178	0.0307984	0.443118	0.364781	FALSE	FALSE	FALSE	18	52886436	0.00572032	0.0111451	TRUE	reported	153	0.00235447	52886436	373733	4.06602e-10	18	TRUE	reported	igd	39.075	2	1	TRUE	NA
COPD	finn-b-COPD_HOSPITAL	Experiencing mood swings	ebi-a-GCST006944	rs1833070	A	G	A	G	-0.0133673	0.00404311	0.361165	0.290296	FALSE	FALSE	FALSE	7	126123306	0.732651	0.0118358	TRUE	reported	136	0.0024384	126123306	373733	4.20397e-08	7	TRUE	reported	igd	30.0523	2	1	TRUE	NA
COPD	finn-b-COPD_HOSPITAL	Experiencing mood swings	ebi-a-GCST006944	rs1890408	T	C	T	C	-0.01953	0.0190463	0.878874	0.904922	FALSE	FALSE	FALSE	6	98330521	0.296043	0.0182269	TRUE	reported	132	0.00354768	98330521	373733	3.69598e-08	6	TRUE	reported	igd	30.3051	2	1	TRUE	NA
COPD	finn-b-COPD_HOSPITAL	Experiencing mood swings	ebi-a-GCST006944	rs1962104	C	T	C	T	0.0151683	0.00315583	0.550375	0.475481	FALSE	FALSE	FALSE	8	141635329	0.769644	0.0107766	TRUE	reported	137	0.0023634	141635329	373733	1.38401e-10	8	TRUE	reported	igd	41.1907	2	1	TRUE	NA
COPD	finn-b-COPD_HOSPITAL	Experiencing mood swings	ebi-a-GCST006944	rs2678897	A	G	A	G	0.0141758	0.0313906	0.611438	0.627637	FALSE	FALSE	FALSE	2	58169418	0.00484775	0.0111433	TRUE	reported	124	0.00239254	58169418	373733	3.11903e-09	2	TRUE	reported	igd	35.1056	2	1	TRUE	NA
COPD	finn-b-COPD_HOSPITAL	Experiencing mood swings	ebi-a-GCST006944	rs28655666	A	G	A	G	-0.0144067	-0.0225715	0.544253	0.515655	FALSE	FALSE	FALSE	12	122186317	0.0358724	0.0107567	TRUE	reported	146	0.00232366	122186317	373733	5.66005e-10	12	TRUE	reported	igd	38.44	2	1	TRUE	NA
COPD	finn-b-COPD_HOSPITAL	Experiencing mood swings	ebi-a-GCST006944	rs297346	G	A	G	A	-0.0150068	-0.0408514	0.633883	0.752029	FALSE	FALSE	FALSE	11	16355771	0.000971382	0.0123841	TRUE	reported	144	0.00240764	16355771	373733	4.583e-10	11	TRUE	reported	igd	38.8502	2	1	TRUE	NA
COPD	finn-b-COPD_HOSPITAL	Experiencing mood swings	ebi-a-GCST006944	rs34759087	T	C	T	C	-0.0211964	-0.0332879	0.117824	0.161274	FALSE	FALSE	FALSE	3	49162284	0.0241941	0.0147682	TRUE	reported	125	0.00358956	49162284	373733	3.53199e-09	3	TRUE	reported	igd	34.8692	2	1	TRUE	NA
COPD	finn-b-COPD_HOSPITAL	Experiencing mood swings	ebi-a-GCST006944	rs35789697	A	G	A	G	-0.0143676	0.00220789	0.358174	0.329891	FALSE	FALSE	FALSE	2	144248718	0.846845	0.0114312	TRUE	reported	122	0.00241797	144248718	373733	2.81598e-09	2	TRUE	reported	igd	35.3075	2	1	TRUE	NA
COPD	finn-b-COPD_HOSPITAL	Experiencing mood swings	ebi-a-GCST006944	rs4578918	C	T	C	T	-0.016085	-0.0316638	0.743183	0.729801	FALSE	FALSE	FALSE	20	44721656	0.00850002	0.0120324	TRUE	reported	157	0.0026556	44721656	373733	1.38401e-09	20	TRUE	reported	igd	36.6874	2	1	TRUE	NA
COPD	finn-b-COPD_HOSPITAL	Experiencing mood swings	ebi-a-GCST006944	rs4651205	T	C	T	C	-0.0142117	-0.0382247	0.28022	0.296149	FALSE	FALSE	FALSE	1	174872429	0.00115617	0.0117633	TRUE	reported	119	0.00258629	174872429	373733	3.913e-08	1	TRUE	reported	igd	30.1952	2	1	TRUE	NA
COPD	finn-b-COPD_HOSPITAL	Experiencing mood swings	ebi-a-GCST006944	rs4836789	C	T	C	T	0.0134857	0.0164221	0.597128	0.627159	FALSE	FALSE	FALSE	9	122663466	0.13885	0.0110953	TRUE	reported	140	0.0023626	122663466	373733	1.14501e-08	9	TRUE	reported	igd	32.5812	2	1	TRUE	NA
COPD	finn-b-COPD_HOSPITAL	Experiencing mood swings	ebi-a-GCST006944	rs55657917	G	T	G	T	0.026183	0.00176475	0.213403	0.082728	FALSE	FALSE	FALSE	17	43844560	0.927817	0.0194804	TRUE	reported	152	0.00283796	43844560	373733	2.80996e-20	17	TRUE	reported	igd	85.119	2	1	TRUE	NA
COPD	finn-b-COPD_HOSPITAL	Experiencing mood swings	ebi-a-GCST006944	rs56059702	T	G	T	G	-0.0153469	-0.0332178	0.556652	0.469358	FALSE	FALSE	FALSE	16	87414635	0.00210189	0.010801	TRUE	reported	149	0.00232952	87414635	373733	4.46478e-11	16	TRUE	reported	igd	43.4019	2	1	TRUE	NA
COPD	finn-b-COPD_HOSPITAL	Experiencing mood swings	ebi-a-GCST006944	rs56318386	T	C	T	C	-0.017129	-0.00864203	0.215156	0.172817	FALSE	FALSE	FALSE	9	11703892	0.542257	0.0141811	TRUE	reported	139	0.00282703	11703892	373733	1.373e-09	9	TRUE	reported	igd	36.7116	2	1	TRUE	NA
COPD	finn-b-COPD_HOSPITAL	Experiencing mood swings	ebi-a-GCST006944	rs56403421	C	A	C	A	0.0184876	-0.0113836	0.327025	0.3125	FALSE	FALSE	FALSE	18	52765283	0.326126	0.0115929	TRUE	reported	155	0.00249294	52765283	373733	1.20587e-13	18	TRUE	reported	igd	54.9968	2	1	TRUE	NA
COPD	finn-b-COPD_HOSPITAL	Experiencing mood swings	ebi-a-GCST006944	rs600011	C	A	C	A	0.0148997	0.00777531	0.29221	0.280111	FALSE	FALSE	FALSE	3	107295392	0.516126	0.0119744	TRUE	reported	127	0.0025535	107295392	373733	5.38394e-09	3	TRUE	reported	igd	34.0474	2	1	TRUE	NA
COPD	finn-b-COPD_HOSPITAL	Experiencing mood swings	ebi-a-GCST006944	rs67447472	T	G	T	G	0.024587	0.0205288	0.104156	0.0704271	FALSE	FALSE	FALSE	6	143062216	0.331597	0.021144	TRUE	reported	134	0.00380722	143062216	373733	1.06101e-10	6	TRUE	reported	igd	41.7057	2	1	TRUE	NA
COPD	finn-b-COPD_HOSPITAL	Experiencing mood swings	ebi-a-GCST006944	rs68152875	A	C	A	C	-0.0137009	-0.00899123	0.610068	0.581457	FALSE	FALSE	FALSE	5	23883384	0.408735	0.0108837	TRUE	reported	129	0.00238028	23883384	373733	8.60597e-09	5	TRUE	reported	igd	33.1316	2	1	TRUE	NA
COPD	finn-b-COPD_HOSPITAL	Experiencing mood swings	ebi-a-GCST006944	rs6889822	G	A	G	A	-0.0139498	-0.0396901	0.385749	0.383017	FALSE	FALSE	FALSE	5	147846707	0.00033714	0.0110713	TRUE	reported	130	0.00238092	147846707	373733	4.65597e-09	5	TRUE	reported	igd	34.3278	2	1	TRUE	NA
COPD	finn-b-COPD_HOSPITAL	Experiencing mood swings	ebi-a-GCST006944	rs6895295	T	C	T	C	0.01522	0.00399301	0.223658	0.16055	FALSE	FALSE	FALSE	5	107757238	0.784677	0.0146141	TRUE	reported	128	0.00278908	107757238	373733	4.85501e-08	5	TRUE	reported	igd	29.7788	2	1	TRUE	NA
COPD	finn-b-COPD_HOSPITAL	Experiencing mood swings	ebi-a-GCST006944	rs7202252	C	T	C	T	0.0143284	0.0299872	0.733432	0.776404	FALSE	FALSE	FALSE	16	24741686	0.0196436	0.012853	TRUE	reported	150	0.00262424	24741686	373733	4.75401e-08	16	TRUE	reported	igd	29.8118	2	1	TRUE	NA
COPD	finn-b-COPD_HOSPITAL	Experiencing mood swings	ebi-a-GCST006944	rs784256	A	G	A	G	0.020839	0.0221276	0.815002	0.829293	FALSE	FALSE	FALSE	18	53398626	0.123275	0.0143576	TRUE	reported	156	0.00299929	53398626	373733	3.69828e-12	18	TRUE	reported	igd	48.2744	2	1	TRUE	NA
COPD	finn-b-COPD_HOSPITAL	Experiencing mood swings	ebi-a-GCST006944	rs7895261	G	T	G	T	-0.0141286	-0.0119287	0.28996	0.217485	FALSE	FALSE	FALSE	10	58751054	0.358199	0.0129829	TRUE	reported	142	0.0025665	58751054	373733	3.69803e-08	10	TRUE	reported	igd	30.3051	2	1	TRUE	NA
COPD	finn-b-COPD_HOSPITAL	Experiencing mood swings	ebi-a-GCST006944	rs9344688	G	A	G	A	-0.0140419	-0.00404076	0.351818	0.330508	FALSE	FALSE	FALSE	6	64750278	0.729016	0.0116638	TRUE	reported	131	0.0024425	64750278	373733	8.96892e-09	6	TRUE	reported	igd	33.0508	2	1	TRUE	NA
COPD	finn-b-COPD_HOSPITAL	Experiencing mood swings	ebi-a-GCST006944	rs9671386	A	G	A	G	0.0158514	-0.0010225	0.743836	0.762868	FALSE	FALSE	FALSE	14	75151047	0.935741	0.0126824	TRUE	reported	148	0.00265117	75151047	373733	2.24202e-09	14	TRUE	reported	igd	35.7487	2	1	TRUE	NA
COPD	finn-b-COPD_HOSPITAL	Experiencing mood swings	ebi-a-GCST006944	rs9852417	A	C	A	C	-0.0132652	-0.0209793	0.598536	0.593469	FALSE	FALSE	FALSE	3	65161154	0.0551353	0.0109392	TRUE	reported	126	0.0023777	65161154	373733	2.42399e-08	3	TRUE	reported	igd	31.1253	2	1	TRUE	NA
COPD	finn-b-COPD_HOSPITAL	Experiencing mood swings	ebi-a-GCST006944	rs9929242	A	G	A	G	-0.0129793	-0.0104271	0.528828	0.560701	FALSE	FALSE	FALSE	16	74142413	0.336961	0.0108594	TRUE	reported	151	0.00233105	74142413	373733	2.573e-08	16	TRUE	reported	igd	31.0027	2	1	TRUE	NA
COPD	finn-b-COPD_HOSPITAL	Feeling lonely	ebi-a-GCST006942	rs11039389	C	T	C	T	-0.0145173	0.00205093	0.341432	0.349879	FALSE	FALSE	FALSE	11	47796062	0.855582	0.0112688	TRUE	reported	34	0.00243252	47796062	376352	2.40602e-09	11	TRUE	reported	igd	35.6171	2	1	TRUE	NA
COPD	finn-b-COPD_HOSPITAL	Feeling lonely	ebi-a-GCST006942	rs12554512	C	T	C	T	-0.0128168	0.000464364	0.409986	0.425294	FALSE	FALSE	FALSE	9	23352293	0.965914	0.0108666	TRUE	reported	32	0.00234481	23352293	376352	4.60204e-08	9	TRUE	reported	igd	29.8775	2	1	TRUE	NA
COPD	finn-b-COPD_HOSPITAL	Feeling lonely	ebi-a-GCST006942	rs4958586	A	G	A	G	0.0138844	0.0115041	0.622638	0.6044	FALSE	FALSE	FALSE	5	152248567	0.29479	0.0109807	TRUE	reported	31	0.00238359	152248567	376352	5.72005e-09	5	TRUE	reported	igd	33.9306	2	1	TRUE	NA
COPD	finn-b-COPD_HOSPITAL	Feeling lonely	ebi-a-GCST006942	rs599550	A	G	A	G	0.0212833	0.00266905	0.852215	0.870054	FALSE	FALSE	FALSE	18	53252388	0.867334	0.015978	TRUE	reported	36	0.00325982	53252388	376352	6.60237e-11	18	TRUE	reported	igd	42.6276	2	1	TRUE	NA
COPD	finn-b-COPD_HOSPITAL	Feeling lonely	ebi-a-GCST006942	rs7044244	A	G	A	G	-0.0152411	0.00410161	0.378475	0.383719	FALSE	FALSE	FALSE	9	96397689	0.71033	0.0110433	TRUE	reported	33	0.00239452	96397689	376352	1.94899e-10	9	TRUE	reported	igd	40.5131	2	1	TRUE	NA
COPD	finn-b-COPD_HOSPITAL	Feeling lonely	ebi-a-GCST006942	rs7209581	C	G	C	G	0.0129801	0.00097799	0.433605	0.381799	FALSE	TRUE	TRUE	17	66174416	0.929535	0.0110595	TRUE	reported	35	0.00234468	66174416	376352	3.09799e-08	17	TRUE	reported	igd	30.6471	2	1	FALSE	NA
COPD	finn-b-COPD_HOSPITAL	Feeling lonely	ebi-a-GCST006942	rs74338595	C	T	C	T	-0.0147136	-0.00651257	0.285559	0.263829	FALSE	FALSE	FALSE	2	212749786	0.592976	0.0121838	TRUE	reported	30	0.002562	212749786	376352	9.30593e-09	2	TRUE	reported	igd	32.9822	2	1	TRUE	NA

## Sheet: S5
Supplementary Table S5. Instrumental variables associated with IPF.
outcome	id.outcome	exposure	id.exposure	SNP	effect_allele.exposure	other_allele.exposure	effect_allele.outcome	other_allele.outcome	beta.exposure	beta.outcome	eaf.exposure	eaf.outcome	remove	palindromic	ambiguous	chr.outcome	pos.outcome	pval.outcome	se.outcome	mr_keep.outcome	pval_origin.outcome	X	se.exposure	pos.exposure	samplesize.exposure	pval.exposure	chr.exposure	mr_keep.exposure	pval_origin.exposure	data_source.exposure	F	action	SNP_index	mr_keep	samplesize.outcome
IPF	finn-b-IPF	Neurociticism	ebi-a-GCST006940	rs10005233	T	C	T	C	0.0146127	0.0120672	0.521594	0.567667	FALSE	FALSE	FALSE	4	90743331	0.695703	0.0308525	TRUE	reported	289	0.0023023	90743331	380506	2.18998e-10	4	TRUE	reported	igd	40.2844	2	1	TRUE	NA
IPF	finn-b-IPF	Neurociticism	ebi-a-GCST006940	rs10054419	G	T	G	T	-0.0131218	0.00220234	0.43857	0.350182	FALSE	FALSE	FALSE	5	46036965	0.945285	0.0320903	TRUE	reported	296	0.00231302	46036965	380506	1.40001e-08	5	TRUE	reported	igd	32.1831	2	1	TRUE	NA
IPF	finn-b-IPF	Neurociticism	ebi-a-GCST006940	rs10119773	G	A	G	A	0.0160955	-0.0469231	0.534002	0.510083	FALSE	FALSE	FALSE	9	23736400	0.126782	0.0307306	TRUE	reported	320	0.00235555	23736400	380506	8.33489e-12	9	TRUE	reported	igd	46.69	2	1	TRUE	NA
IPF	finn-b-IPF	Neurociticism	ebi-a-GCST006940	rs10144845	T	C	T	C	0.0181806	0.0483808	0.679702	0.61216	FALSE	FALSE	FALSE	14	75237770	0.122774	0.0313503	TRUE	reported	344	0.00245849	75237770	380506	1.41286e-13	14	TRUE	reported	igd	54.6864	2	1	TRUE	NA
IPF	finn-b-IPF	Neurociticism	ebi-a-GCST006940	rs10456089	A	G	A	G	-0.0261729	-0.0141293	0.0758129	0.10233	FALSE	FALSE	FALSE	6	11959836	0.783354	0.0513884	TRUE	reported	301	0.00444286	11959836	380506	3.83398e-09	6	TRUE	reported	igd	34.7039	2	1	TRUE	NA
IPF	finn-b-IPF	Neurociticism	ebi-a-GCST006940	rs10476484	G	A	G	A	0.0149229	0.0124917	0.276744	0.345323	FALSE	FALSE	FALSE	5	164438264	0.697517	0.0321394	TRUE	reported	293	0.00256362	164438264	380506	5.85194e-09	5	TRUE	reported	igd	33.8843	2	1	TRUE	NA
IPF	finn-b-IPF	Neurociticism	ebi-a-GCST006940	rs10497655	C	T	C	T	-0.0151713	-0.0125399	0.314337	0.390961	FALSE	FALSE	FALSE	2	185462041	0.688766	0.0313084	TRUE	reported	281	0.0024705	185462041	380506	8.18502e-10	2	TRUE	reported	igd	37.7117	2	1	TRUE	NA
IPF	finn-b-IPF	Neurociticism	ebi-a-GCST006940	rs10782302	C	T	C	T	0.0126181	0.0585994	0.497033	0.502608	FALSE	FALSE	FALSE	6	100993125	0.0556096	0.030615	TRUE	reported	303	0.0022988	100993125	380506	4.04604e-08	6	TRUE	reported	igd	30.1291	2	1	TRUE	NA
IPF	finn-b-IPF	Neurociticism	ebi-a-GCST006940	rs10811883	T	C	T	C	-0.01725	-0.00740455	0.626255	0.631845	FALSE	FALSE	FALSE	9	23291526	0.81513	0.0316687	TRUE	reported	316	0.00241597	23291526	380506	9.31751e-13	9	TRUE	reported	igd	50.9794	2	1	TRUE	NA
IPF	finn-b-IPF	Neurociticism	ebi-a-GCST006940	rs10896636	G	C	G	C	0.0158966	0.0450253	0.336471	0.386227	FALSE	TRUE	FALSE	11	57448032	0.151373	0.0313831	TRUE	reported	331	0.00244977	57448032	380506	8.61589e-11	11	TRUE	reported	igd	42.1073	2	1	TRUE	NA
IPF	finn-b-IPF	Neurociticism	ebi-a-GCST006940	rs10935181	A	G	A	G	-0.0165427	0.0106002	0.424096	0.550123	FALSE	FALSE	FALSE	3	136098408	0.729767	0.0306863	TRUE	reported	284	0.00232243	136098408	380506	1.05803e-12	3	TRUE	reported	igd	50.7373	2	1	TRUE	NA
IPF	finn-b-IPF	Neurociticism	ebi-a-GCST006940	rs11039182	C	T	C	T	0.0196363	-0.0409318	0.269312	0.184641	FALSE	FALSE	FALSE	11	47346723	0.297425	0.039283	TRUE	reported	334	0.00258543	47346723	380506	3.08319e-14	11	TRUE	reported	igd	57.6838	2	1	TRUE	NA
IPF	finn-b-IPF	Neurociticism	ebi-a-GCST006940	rs11082011	T	C	T	C	-0.0228736	-0.0379956	0.656005	0.734042	FALSE	FALSE	FALSE	18	35145122	0.272416	0.0346196	TRUE	reported	358	0.00242768	35145122	380506	4.43813e-21	18	TRUE	reported	igd	88.7741	2	1	TRUE	NA
IPF	finn-b-IPF	Neurociticism	ebi-a-GCST006940	rs11090045	A	G	A	G	0.0192599	0.0116987	0.30231	0.345254	FALSE	FALSE	FALSE	22	41753603	0.716528	0.0322187	TRUE	reported	362	0.0025466	41753603	380506	3.93097e-14	22	TRUE	reported	igd	57.1988	2	1	TRUE	NA
IPF	finn-b-IPF	Neurociticism	ebi-a-GCST006940	rs11184985	C	T	C	T	-0.0142811	-0.013683	0.269475	0.250423	FALSE	FALSE	FALSE	1	107313610	0.698035	0.0352677	TRUE	reported	271	0.00258668	107313610	380506	3.36899e-08	1	TRUE	reported	igd	30.4816	2	1	TRUE	NA
IPF	finn-b-IPF	Neurociticism	ebi-a-GCST006940	rs11263943	G	A	G	A	-0.0157982	0.000254264	0.571173	0.584692	FALSE	FALSE	FALSE	1	37198130	0.993449	0.0309668	TRUE	reported	269	0.00232943	37198130	380506	1.18796e-11	1	TRUE	reported	igd	45.9956	2	1	TRUE	NA
IPF	finn-b-IPF	Neurociticism	ebi-a-GCST006940	rs11509880	A	G	A	G	0.0156797	-0.0176492	0.344232	0.318718	FALSE	FALSE	FALSE	7	12261911	0.589943	0.0327493	TRUE	reported	309	0.00241822	12261911	380506	8.91661e-11	7	TRUE	reported	igd	42.042	2	1	TRUE	NA
IPF	finn-b-IPF	Neurociticism	ebi-a-GCST006940	rs11608355	C	T	C	T	0.019565	-0.0677259	0.316757	0.229322	FALSE	FALSE	FALSE	12	109879292	0.0640767	0.0365761	TRUE	reported	335	0.00247157	109879292	380506	2.44287e-15	12	TRUE	reported	igd	62.6634	2	1	TRUE	NA
IPF	finn-b-IPF	Neurociticism	ebi-a-GCST006940	rs11627348	A	C	A	C	0.0187324	-0.0722918	0.151394	0.111648	FALSE	FALSE	FALSE	14	57295404	0.141196	0.0491329	TRUE	reported	343	0.0032275	57295404	380506	6.47694e-09	14	TRUE	reported	igd	33.6864	2	1	TRUE	NA
IPF	finn-b-IPF	Neurociticism	ebi-a-GCST006940	rs11759026	G	A	G	A	-0.0150881	0.0169623	0.229136	0.244063	FALSE	FALSE	FALSE	6	126792095	0.63297	0.0355193	TRUE	reported	300	0.0027408	126792095	380506	3.68104e-08	6	TRUE	reported	igd	30.305	2	1	TRUE	NA
IPF	finn-b-IPF	Neurociticism	ebi-a-GCST006940	rs11948261	A	T	A	T	0.0177896	0.0245167	0.210714	0.160877	FALSE	TRUE	FALSE	5	107753691	0.556442	0.0416856	TRUE	reported	294	0.00282464	107753691	380506	3.01203e-10	5	TRUE	reported	igd	39.6649	2	1	TRUE	NA
IPF	finn-b-IPF	Neurociticism	ebi-a-GCST006940	rs11975	C	A	C	A	0.0216038	-0.0338871	0.144253	0.135243	FALSE	FALSE	FALSE	9	96327691	0.450875	0.0449456	TRUE	reported	319	0.0032738	96327691	380506	4.13809e-11	9	TRUE	reported	igd	43.5468	2	1	TRUE	NA
IPF	finn-b-IPF	Neurociticism	ebi-a-GCST006940	rs12092768	A	G	A	G	-0.0153096	0.029396	0.284798	0.282916	FALSE	FALSE	FALSE	1	174432882	0.384571	0.0338078	TRUE	reported	273	0.00254524	174432882	380506	1.79498e-09	1	TRUE	reported	igd	36.1801	2	1	TRUE	NA
IPF	finn-b-IPF	Neurociticism	ebi-a-GCST006940	rs12137398	T	C	T	C	0.0178531	-0.00283097	0.19435	0.188098	FALSE	FALSE	FALSE	1	7790548	0.942199	0.0390443	TRUE	reported	267	0.00292386	7790548	380506	1.022e-09	1	TRUE	reported	igd	37.2833	2	1	TRUE	NA
IPF	finn-b-IPF	Neurociticism	ebi-a-GCST006940	rs12137936	G	C	G	C	0.0137782	0.0354937	0.307137	0.290823	FALSE	TRUE	FALSE	1	72720357	0.293897	0.033816	TRUE	reported	272	0.00248705	72720357	380506	3.02803e-08	1	TRUE	reported	igd	30.6913	2	1	TRUE	NA
IPF	finn-b-IPF	Neurociticism	ebi-a-GCST006940	rs1282545	C	T	C	T	0.0167823	0.0015252	0.436332	0.473715	FALSE	FALSE	FALSE	3	107199709	0.960519	0.0308104	TRUE	reported	283	0.00234816	107199709	380506	8.83894e-13	3	TRUE	reported	igd	51.0796	2	1	TRUE	NA
IPF	finn-b-IPF	Neurociticism	ebi-a-GCST006940	rs12902680	C	T	C	T	0.0134144	0.027639	0.381068	0.299868	FALSE	FALSE	FALSE	15	46316484	0.407425	0.033363	TRUE	reported	345	0.00238139	46316484	380506	1.77301e-08	15	TRUE	reported	igd	31.7308	2	1	TRUE	NA
IPF	finn-b-IPF	Neurociticism	ebi-a-GCST006940	rs12903078	A	G	A	G	0.0128833	0.00345161	0.406166	0.402526	FALSE	FALSE	FALSE	15	47503469	0.912002	0.0312323	TRUE	reported	348	0.00233731	47503469	380506	3.53997e-08	15	TRUE	reported	igd	30.3824	2	1	TRUE	NA
IPF	finn-b-IPF	Neurociticism	ebi-a-GCST006940	rs13226841	C	T	C	T	0.017193	-0.0249377	0.476138	0.534476	FALSE	FALSE	FALSE	7	126389408	0.416625	0.0307004	TRUE	reported	306	0.00229669	126389408	380506	7.12525e-14	7	TRUE	reported	igd	56.0401	2	1	TRUE	NA
IPF	finn-b-IPF	Neurociticism	ebi-a-GCST006940	rs1422192	A	G	A	G	0.0190464	0.0213375	0.165603	0.118272	FALSE	FALSE	FALSE	5	87959023	0.653155	0.0474817	TRUE	reported	291	0.00308544	87959023	380506	6.68005e-10	5	TRUE	reported	igd	38.1058	2	1	TRUE	NA
IPF	finn-b-IPF	Neurociticism	ebi-a-GCST006940	rs1452789	A	T	A	T	-0.0154286	0.0225297	0.618407	0.720855	FALSE	TRUE	FALSE	18	53115879	0.510019	0.0341976	TRUE	reported	356	0.00236599	53115879	380506	6.98232e-11	18	TRUE	reported	igd	42.5233	2	1	TRUE	NA
IPF	finn-b-IPF	Neurociticism	ebi-a-GCST006940	rs1542212	G	T	G	T	0.0159476	0.0001176	0.39305	0.306952	FALSE	FALSE	FALSE	3	35683935	0.997177	0.0332399	TRUE	reported	285	0.00236156	35683935	380506	1.44611e-11	3	TRUE	reported	igd	45.6029	2	1	TRUE	NA
IPF	finn-b-IPF	Neurociticism	ebi-a-GCST006940	rs16854051	T	C	T	C	-0.0156286	-0.0299009	0.213166	0.191857	FALSE	FALSE	FALSE	4	42123892	0.442725	0.0389537	TRUE	reported	288	0.00283847	42123892	380506	3.66201e-08	4	TRUE	reported	igd	30.316	2	1	TRUE	NA
IPF	finn-b-IPF	Neurociticism	ebi-a-GCST006940	rs17096778	G	A	G	A	-0.0320548	0.132523	0.0452785	0.0199666	FALSE	FALSE	FALSE	1	75809970	0.226648	0.10961	TRUE	reported	270	0.00554869	75809970	380506	7.60309e-09	1	TRUE	reported	igd	33.3738	2	1	TRUE	NA
IPF	finn-b-IPF	Neurociticism	ebi-a-GCST006940	rs1731951	A	T	A	T	-0.0136621	-0.0313774	0.439961	0.455315	FALSE	TRUE	TRUE	7	137075847	0.306837	0.0307055	TRUE	reported	308	0.00234946	137075847	380506	6.07393e-09	7	TRUE	reported	igd	33.8142	2	1	FALSE	NA
IPF	finn-b-IPF	Neurociticism	ebi-a-GCST006940	rs17487484	G	T	G	T	0.0142497	0.03946	0.50301	0.454147	FALSE	FALSE	FALSE	18	50723283	0.200563	0.0308294	TRUE	reported	359	0.0022939	50723283	380506	5.23998e-10	18	TRUE	reported	igd	38.5889	2	1	TRUE	NA
IPF	finn-b-IPF	Neurociticism	ebi-a-GCST006940	rs17619012	T	G	T	G	-0.0156225	0.00919361	0.216843	0.330654	FALSE	FALSE	FALSE	2	63893589	0.777102	0.0324751	TRUE	reported	279	0.00279422	63893589	380506	2.26001e-08	2	TRUE	reported	igd	31.2593	2	1	TRUE	NA
IPF	finn-b-IPF	Neurociticism	ebi-a-GCST006940	rs1778377	T	A	T	A	0.015626	-0.0559562	0.728832	0.709945	FALSE	TRUE	FALSE	14	41694018	0.0968768	0.0337048	TRUE	reported	342	0.00258666	41694018	380506	1.52999e-09	14	TRUE	reported	igd	36.4936	2	1	TRUE	NA
IPF	finn-b-IPF	Neurociticism	ebi-a-GCST006940	rs1884	C	G	C	G	0.0166294	-0.0424207	0.256742	0.313196	FALSE	TRUE	FALSE	11	112880597	0.197551	0.0329211	TRUE	reported	327	0.00262749	112880597	380506	2.46099e-10	11	TRUE	reported	igd	40.0563	2	1	TRUE	NA
IPF	finn-b-IPF	Neurociticism	ebi-a-GCST006940	rs1892350	G	A	G	A	0.0141816	-0.00194681	0.490613	0.452876	FALSE	FALSE	FALSE	13	68080614	0.949525	0.0307536	TRUE	reported	339	0.00229997	68080614	380506	6.99906e-10	13	TRUE	reported	igd	38.0195	2	1	TRUE	NA
IPF	finn-b-IPF	Neurociticism	ebi-a-GCST006940	rs2056477	C	G	A	G	-0.0156998	0.0840026	0.231276	0.0238548	TRUE	TRUE	FALSE	7	2079744	0.399454	0.0996949	TRUE	reported	304	0.00272471	2079744	380506	8.32109e-09	7	TRUE	reported	igd	33.2007	2	1	FALSE	NA
IPF	finn-b-IPF	Neurociticism	ebi-a-GCST006940	rs2149351	G	T	G	T	-0.0186461	-0.0250818	0.761015	0.819543	FALSE	FALSE	FALSE	9	120501644	0.531366	0.0400719	TRUE	reported	322	0.00270194	120501644	380506	5.14991e-12	9	TRUE	reported	igd	47.6239	2	1	TRUE	NA
IPF	finn-b-IPF	Neurociticism	ebi-a-GCST006940	rs2269426	A	G	A	G	0.0184312	-0.00676644	0.359398	0.415992	FALSE	FALSE	FALSE	6	32076499	0.827742	0.031096	TRUE	reported	302	0.00239025	32076499	380506	1.25112e-14	6	TRUE	reported	igd	59.4594	2	1	TRUE	NA
IPF	finn-b-IPF	Neurociticism	ebi-a-GCST006940	rs2295094	A	G	A	G	0.0172829	-0.022757	0.174406	0.10357	FALSE	FALSE	FALSE	20	33447915	0.649383	0.0500574	TRUE	reported	361	0.00303849	33447915	380506	1.28499e-08	20	TRUE	reported	igd	32.3532	2	1	TRUE	NA
IPF	finn-b-IPF	Neurociticism	ebi-a-GCST006940	rs2380937	C	T	C	T	-0.0132918	-0.0419122	0.399161	0.290619	FALSE	FALSE	FALSE	9	4145781	0.215089	0.0338085	TRUE	reported	318	0.00234962	4145781	380506	1.54301e-08	9	TRUE	reported	igd	32.0016	2	1	TRUE	NA
IPF	finn-b-IPF	Neurociticism	ebi-a-GCST006940	rs2407746	G	C	G	C	0.0174863	0.0367664	0.301794	0.356577	FALSE	TRUE	FALSE	8	4937757	0.248607	0.0318672	TRUE	reported	312	0.00251638	4937757	380506	3.68299e-12	8	TRUE	reported	igd	48.2885	2	1	TRUE	NA
IPF	finn-b-IPF	Neurociticism	ebi-a-GCST006940	rs2488401	T	C	T	C	-0.0172249	0.136059	0.209268	0.145228	FALSE	FALSE	FALSE	1	197702401	0.00120812	0.042033	TRUE	reported	268	0.00285795	197702401	380506	1.67101e-09	1	TRUE	reported	igd	36.3249	2	1	TRUE	NA
IPF	finn-b-IPF	Neurociticism	ebi-a-GCST006940	rs2503775	G	A	G	A	-0.021811	-0.0115327	0.868869	0.893389	FALSE	FALSE	FALSE	6	98521600	0.815155	0.0493314	TRUE	reported	298	0.0034	98521600	380506	1.40799e-10	6	TRUE	reported	igd	41.1522	2	1	TRUE	NA
IPF	finn-b-IPF	Neurociticism	ebi-a-GCST006940	rs2717043	T	C	T	C	0.0151639	-0.00234705	0.627326	0.630779	FALSE	FALSE	FALSE	2	58179019	0.940968	0.031694	TRUE	reported	275	0.00238015	58179019	380506	1.87499e-10	2	TRUE	reported	igd	40.5895	2	1	TRUE	NA
IPF	finn-b-IPF	Neurociticism	ebi-a-GCST006940	rs28986304	C	T	C	T	0.0212038	-0.0108146	0.126444	0.0616498	FALSE	FALSE	FALSE	6	29566082	0.865528	0.0638621	TRUE	reported	299	0.00345114	29566082	380506	8.04693e-10	6	TRUE	reported	igd	37.7487	2	1	TRUE	NA
IPF	finn-b-IPF	Neurociticism	ebi-a-GCST006940	rs297346	G	A	G	A	-0.0155813	0.0276243	0.633883	0.752591	FALSE	FALSE	FALSE	11	16355771	0.438344	0.0356446	TRUE	reported	326	0.00238611	16355771	380506	6.56145e-11	11	TRUE	reported	igd	42.6409	2	1	TRUE	NA
IPF	finn-b-IPF	Neurociticism	ebi-a-GCST006940	rs3026389	G	C	G	C	-0.017359	-0.027358	0.788882	0.775005	FALSE	TRUE	FALSE	11	31813529	0.453951	0.0365336	TRUE	reported	333	0.00281117	31813529	380506	6.59796e-10	11	TRUE	reported	igd	38.1307	2	1	TRUE	NA
IPF	finn-b-IPF	Neurociticism	ebi-a-GCST006940	rs3124426	T	C	T	C	-0.0153159	0.0455728	0.769532	0.791108	FALSE	FALSE	FALSE	13	55937346	0.226213	0.0376581	TRUE	reported	337	0.00272379	55937346	380506	1.87802e-08	13	TRUE	reported	igd	31.6182	2	1	TRUE	NA
IPF	finn-b-IPF	Neurociticism	ebi-a-GCST006940	rs34979551	G	A	G	A	-0.0189387	-0.0359791	0.127858	0.0930998	FALSE	FALSE	FALSE	6	100848871	0.498967	0.0532144	TRUE	reported	297	0.00343466	100848871	380506	3.50203e-08	6	TRUE	reported	igd	30.4041	2	1	TRUE	NA
IPF	finn-b-IPF	Neurociticism	ebi-a-GCST006940	rs35982947	C	A	C	A	-0.0136214	-0.0304957	0.368951	0.315195	FALSE	FALSE	FALSE	17	38214275	0.355305	0.0329915	TRUE	reported	353	0.00240703	38214275	380506	1.521e-08	17	TRUE	reported	igd	32.0244	2	1	TRUE	NA
IPF	finn-b-IPF	Neurociticism	ebi-a-GCST006940	rs36006259	T	C	T	C	-0.0179004	0.0416693	0.157665	0.199146	FALSE	FALSE	FALSE	14	30268871	0.275771	0.0382333	TRUE	reported	341	0.00320796	30268871	380506	2.40902e-08	14	TRUE	reported	igd	31.1363	2	1	TRUE	NA
IPF	finn-b-IPF	Neurociticism	ebi-a-GCST006940	rs3785237	C	G	C	G	0.0166058	-0.0691835	0.503161	0.548989	FALSE	TRUE	TRUE	16	7667131	0.0245262	0.0307648	TRUE	reported	350	0.00231311	7667131	380506	7.02587e-13	16	TRUE	reported	igd	51.5379	2	1	FALSE	NA
IPF	finn-b-IPF	Neurociticism	ebi-a-GCST006940	rs3936093	G	A	G	A	0.0148324	0.0257355	0.567092	0.577965	FALSE	FALSE	FALSE	15	78101909	0.405505	0.0309384	TRUE	reported	347	0.00233104	78101909	380506	1.97702e-10	15	TRUE	reported	igd	40.4877	2	1	TRUE	NA
IPF	finn-b-IPF	Neurociticism	ebi-a-GCST006940	rs4245154	G	A	G	A	-0.0196045	-0.0530985	0.431123	0.259496	FALSE	FALSE	FALSE	11	113388674	0.13204	0.0352554	TRUE	reported	332	0.00232833	113388674	380506	3.75319e-17	11	TRUE	reported	igd	70.8961	2	1	TRUE	NA
IPF	finn-b-IPF	Neurociticism	ebi-a-GCST006940	rs4362360	C	T	C	T	-0.0126458	-0.0420076	0.487107	0.411649	FALSE	FALSE	FALSE	15	86940622	0.177795	0.0311728	TRUE	reported	346	0.00229465	86940622	380506	3.56903e-08	15	TRUE	reported	igd	30.371	2	1	TRUE	NA
IPF	finn-b-IPF	Neurociticism	ebi-a-GCST006940	rs4396680	G	A	G	A	-0.0167747	0.0666188	0.796901	0.89396	FALSE	FALSE	FALSE	2	10178236	0.181216	0.0498263	TRUE	reported	274	0.00285091	10178236	380506	3.99604e-09	2	TRUE	reported	igd	34.6212	2	1	TRUE	NA
IPF	finn-b-IPF	Neurociticism	ebi-a-GCST006940	rs4405857	C	G	C	G	0.0133764	-0.017624	0.598404	0.658555	FALSE	TRUE	FALSE	3	65445527	0.58475	0.0322512	TRUE	reported	286	0.00234673	65445527	380506	1.199e-08	3	TRUE	reported	igd	32.4902	2	1	TRUE	NA
IPF	finn-b-IPF	Neurociticism	ebi-a-GCST006940	rs4530683	G	A	G	A	0.0129193	0.0738204	0.585044	0.579067	FALSE	FALSE	FALSE	4	139053569	0.0171179	0.0309628	TRUE	reported	290	0.00234131	139053569	380506	3.42902e-08	4	TRUE	reported	igd	30.4481	2	1	TRUE	NA
IPF	finn-b-IPF	Neurociticism	ebi-a-GCST006940	rs4578918	C	T	C	T	-0.0169464	-0.000705079	0.743183	0.729249	FALSE	FALSE	FALSE	20	44721656	0.983645	0.034396	TRUE	reported	360	0.00263183	44721656	380506	1.20401e-10	20	TRUE	reported	igd	41.4609	2	1	TRUE	NA
IPF	finn-b-IPF	Neurociticism	ebi-a-GCST006940	rs4585149	C	T	C	T	0.0175304	0.035598	0.822931	0.787966	FALSE	FALSE	FALSE	3	157493952	0.343118	0.0375498	TRUE	reported	287	0.00302927	157493952	380506	7.16292e-09	3	TRUE	reported	igd	33.4894	2	1	TRUE	NA
IPF	finn-b-IPF	Neurociticism	ebi-a-GCST006940	rs4757136	A	T	A	T	-0.0166419	-0.0456526	0.571192	0.526797	FALSE	TRUE	TRUE	11	13281327	0.136421	0.0306547	TRUE	reported	328	0.00232689	13281327	380506	8.56249e-13	11	TRUE	reported	igd	51.151	2	1	FALSE	NA
IPF	finn-b-IPF	Neurociticism	ebi-a-GCST006940	rs4799723	G	T	T	A	0.0140485	-0.206829	0.52019	0.00041447	TRUE	FALSE	FALSE	18	31367050	0.796499	0.802031	TRUE	reported	357	0.00231594	31367050	380506	1.309e-09	18	TRUE	reported	igd	36.7964	2	1	FALSE	NA
IPF	finn-b-IPF	Neurociticism	ebi-a-GCST006940	rs4902704	C	G	C	G	0.0141562	-0.00064392	0.623827	0.610154	FALSE	TRUE	FALSE	14	69703588	0.983608	0.0313403	TRUE	reported	340	0.00237123	69703588	380506	2.38002e-09	14	TRUE	reported	igd	35.6407	2	1	TRUE	NA
IPF	finn-b-IPF	Neurociticism	ebi-a-GCST006940	rs56084168	T	C	T	C	-0.0232368	0.0284075	0.147994	0.183614	FALSE	FALSE	FALSE	17	79084574	0.471209	0.0394268	TRUE	reported	355	0.00323453	79084574	380506	6.78422e-13	17	TRUE	reported	igd	51.6096	2	1	TRUE	NA
IPF	finn-b-IPF	Neurociticism	ebi-a-GCST006940	rs58007470	T	C	T	C	0.0154904	0.028342	0.218522	0.276929	FALSE	FALSE	FALSE	5	153666790	0.406102	0.0341152	TRUE	reported	292	0.00279509	153666790	380506	2.99199e-08	5	TRUE	reported	igd	30.7138	2	1	TRUE	NA
IPF	finn-b-IPF	Neurociticism	ebi-a-GCST006940	rs59491086	G	A	G	A	-0.0188454	-0.0934501	0.205198	0.243586	FALSE	FALSE	FALSE	2	157132879	0.00946303	0.0360136	TRUE	reported	278	0.00284072	157132879	380506	3.26964e-11	2	TRUE	reported	igd	44.0103	2	1	TRUE	NA
IPF	finn-b-IPF	Neurociticism	ebi-a-GCST006940	rs62550480	T	C	T	C	-0.0181085	0.0379199	0.214237	0.167212	FALSE	FALSE	FALSE	9	11449346	0.355076	0.0410038	TRUE	reported	315	0.00279539	11449346	380506	9.31537e-11	9	TRUE	reported	igd	41.9643	2	1	TRUE	NA
IPF	finn-b-IPF	Neurociticism	ebi-a-GCST006940	rs6601444	T	C	T	C	0.0162582	-0.0350917	0.200027	0.189549	FALSE	FALSE	FALSE	8	10211175	0.369588	0.0391105	TRUE	reported	313	0.00289394	10211175	380506	1.935e-08	8	TRUE	reported	igd	31.5621	2	1	TRUE	NA
IPF	finn-b-IPF	Neurociticism	ebi-a-GCST006940	rs6737187	A	G	A	G	-0.0141254	-0.0192733	0.299488	0.298872	FALSE	FALSE	FALSE	2	226360417	0.566029	0.0335825	TRUE	reported	280	0.00250405	226360417	380506	1.68601e-08	2	TRUE	reported	igd	31.8211	2	1	TRUE	NA
IPF	finn-b-IPF	Neurociticism	ebi-a-GCST006940	rs674437	A	G	A	G	-0.0145107	-0.0179151	0.514943	0.420967	FALSE	FALSE	FALSE	11	88689953	0.56271	0.030951	TRUE	reported	330	0.00229854	88689953	380506	2.73502e-10	11	TRUE	reported	igd	39.8541	2	1	TRUE	NA
IPF	finn-b-IPF	Neurociticism	ebi-a-GCST006940	rs6970541	G	T	G	T	-0.0134835	0.0146303	0.50864	0.496173	FALSE	FALSE	FALSE	7	38963191	0.633186	0.0306556	TRUE	reported	307	0.00231159	38963191	380506	5.45406e-09	7	TRUE	reported	igd	34.0239	2	1	TRUE	NA
IPF	finn-b-IPF	Neurociticism	ebi-a-GCST006940	rs6997840	C	T	C	T	0.0131099	0.0105046	0.606911	0.525683	FALSE	FALSE	FALSE	8	141658361	0.731609	0.0306268	TRUE	reported	311	0.00237197	141658361	380506	3.249e-08	8	TRUE	reported	igd	30.5478	2	1	TRUE	NA
IPF	finn-b-IPF	Neurociticism	ebi-a-GCST006940	rs7033345	C	T	C	T	-0.0153362	-0.000996708	0.27906	0.336411	FALSE	FALSE	FALSE	9	28717573	0.975362	0.0322722	TRUE	reported	321	0.00256931	28717573	380506	2.38298e-09	9	TRUE	reported	igd	35.6289	2	1	TRUE	NA
IPF	finn-b-IPF	Neurociticism	ebi-a-GCST006940	rs72759273	G	A	G	A	-0.0158225	-0.0443556	0.194462	0.225547	FALSE	FALSE	FALSE	9	126973873	0.225157	0.036569	TRUE	reported	317	0.00289789	126973873	380506	4.76102e-08	9	TRUE	reported	igd	29.8117	2	1	TRUE	NA
IPF	finn-b-IPF	Neurociticism	ebi-a-GCST006940	rs73034263	G	C	G	C	-0.0161736	0.0719696	0.194034	0.327937	FALSE	TRUE	FALSE	11	133808038	0.0271269	0.0325701	TRUE	reported	329	0.00291153	133808038	380506	2.776e-08	11	TRUE	reported	igd	30.8582	2	1	TRUE	NA
IPF	finn-b-IPF	Neurociticism	ebi-a-GCST006940	rs7338774	G	A	G	A	0.0148001	0.00103608	0.329767	0.304824	FALSE	FALSE	FALSE	13	69344134	0.975279	0.0334349	TRUE	reported	338	0.00246217	69344134	380506	1.84599e-09	13	TRUE	reported	igd	36.1321	2	1	TRUE	NA
IPF	finn-b-IPF	Neurociticism	ebi-a-GCST006940	rs75614054	T	C	T	C	0.0311936	0.00569363	0.0864162	0.106398	FALSE	FALSE	FALSE	9	98275789	0.909531	0.050107	TRUE	reported	314	0.00409312	98275789	380506	2.51826e-14	9	TRUE	reported	igd	58.0794	2	1	TRUE	NA
IPF	finn-b-IPF	Neurociticism	ebi-a-GCST006940	rs76082995	C	T	C	T	0.0135575	-0.0149892	0.437994	0.526365	FALSE	FALSE	FALSE	16	87426307	0.626786	0.0308257	TRUE	reported	351	0.00232867	87426307	380506	5.80604e-09	16	TRUE	reported	igd	33.8956	2	1	TRUE	NA
IPF	finn-b-IPF	Neurociticism	ebi-a-GCST006940	rs77580167	T	G	T	G	-0.018192	0.0173386	0.141046	0.116163	FALSE	FALSE	FALSE	5	166208982	0.719431	0.0482673	TRUE	reported	295	0.00330402	166208982	380506	3.67697e-08	5	TRUE	reported	igd	30.3163	2	1	TRUE	NA
IPF	finn-b-IPF	Neurociticism	ebi-a-GCST006940	rs7837935	G	T	G	T	0.0175613	0.0301172	0.840353	0.877714	FALSE	FALSE	FALSE	8	65562019	0.523493	0.0472078	TRUE	reported	310	0.00313315	65562019	380506	2.082e-08	8	TRUE	reported	igd	31.416	2	1	TRUE	NA
IPF	finn-b-IPF	Neurociticism	ebi-a-GCST006940	rs7895261	G	T	G	T	-0.0142086	0.0260937	0.28996	0.217261	FALSE	FALSE	FALSE	10	58751054	0.483302	0.0372234	TRUE	reported	323	0.00254361	58751054	380506	2.32702e-08	10	TRUE	reported	igd	31.2034	2	1	TRUE	NA
IPF	finn-b-IPF	Neurociticism	ebi-a-GCST006940	rs7912226	A	T	A	T	-0.0132233	-0.043269	0.400911	0.420237	FALSE	TRUE	TRUE	10	107652144	0.163174	0.0310289	TRUE	reported	324	0.00236341	107652144	380506	2.201e-08	10	TRUE	reported	igd	31.3041	2	1	FALSE	NA
IPF	finn-b-IPF	Neurociticism	ebi-a-GCST006940	rs802425	T	C	T	C	-0.0131476	-0.00446267	0.439978	0.396883	FALSE	FALSE	FALSE	7	86294952	0.886402	0.0312383	TRUE	reported	305	0.00231472	86294952	380506	1.344e-08	7	TRUE	reported	igd	32.2624	2	1	TRUE	NA
IPF	finn-b-IPF	Neurociticism	ebi-a-GCST006940	rs860626	G	T	G	T	-0.0152341	0.0518497	0.297635	0.365917	FALSE	FALSE	FALSE	10	119301703	0.101782	0.0316877	TRUE	reported	325	0.00254198	119301703	380506	2.05902e-09	10	TRUE	reported	igd	35.9161	2	1	TRUE	NA
IPF	finn-b-IPF	Neurociticism	ebi-a-GCST006940	rs9516861	A	T	A	T	0.0184203	-0.056787	0.141405	0.118155	FALSE	TRUE	FALSE	13	97854889	0.227901	0.0470956	TRUE	reported	336	0.00330409	97854889	380506	2.476e-08	13	TRUE	reported	igd	31.0806	2	1	TRUE	NA
IPF	finn-b-IPF	Neurociticism	ebi-a-GCST006940	rs9881798	C	A	C	A	0.015771	0.009959	0.410499	0.378016	FALSE	FALSE	FALSE	3	16846967	0.752484	0.0315791	TRUE	reported	282	0.0023406	16846967	380506	1.60214e-11	3	TRUE	reported	igd	45.4009	2	1	TRUE	NA
IPF	finn-b-IPF	Neurociticism	ebi-a-GCST006940	rs988867	T	G	T	G	0.0183242	0.099589	0.855723	0.859192	FALSE	FALSE	FALSE	2	215449018	0.0236537	0.0440132	TRUE	reported	276	0.00326519	215449018	380506	1.99701e-08	2	TRUE	reported	igd	31.4944	2	1	TRUE	NA
IPF	finn-b-IPF	Neurociticism	ebi-a-GCST006940	rs998884	G	A	G	A	0.0177656	0.0131696	0.401456	0.493726	FALSE	FALSE	FALSE	2	148539852	0.667005	0.0306082	TRUE	reported	277	0.00235994	148539852	380506	5.15941e-14	2	TRUE	reported	igd	56.6706	2	1	TRUE	NA
IPF	finn-b-IPF	Feeling worry	ebi-a-GCST006950	rs10034259	C	A	C	A	-0.0161588	0.0141552	0.198988	0.205998	FALSE	FALSE	FALSE	4	104933753	0.708075	0.0378033	TRUE	reported	73	0.00291674	104933753	372869	3.02901e-08	4	TRUE	reported	igd	30.6918	2	1	TRUE	NA
IPF	finn-b-IPF	Feeling worry	ebi-a-GCST006950	rs10096972	C	T	C	T	-0.0184005	0.000950096	0.834654	0.875687	FALSE	FALSE	FALSE	8	10289988	0.983793	0.04677	TRUE	reported	80	0.00315401	10289988	372869	5.41402e-09	8	TRUE	reported	igd	34.0356	2	1	TRUE	NA
IPF	finn-b-IPF	Feeling worry	ebi-a-GCST006950	rs10750486	A	G	A	G	0.0130804	-0.0198632	0.501436	0.546596	FALSE	FALSE	FALSE	11	131463916	0.519453	0.0308343	TRUE	reported	86	0.00235852	131463916	372869	2.92301e-08	11	TRUE	reported	igd	30.7583	2	1	TRUE	NA
IPF	finn-b-IPF	Feeling worry	ebi-a-GCST006950	rs10765762	T	C	T	C	-0.0140594	0.0382653	0.541261	0.601104	FALSE	FALSE	FALSE	11	95434061	0.223483	0.0314341	TRUE	reported	85	0.00235107	95434061	372869	2.23198e-09	11	TRUE	reported	igd	35.7604	2	1	TRUE	NA
IPF	finn-b-IPF	Feeling worry	ebi-a-GCST006950	rs10959797	A	G	A	G	-0.0159269	0.0223192	0.209896	0.164767	FALSE	FALSE	FALSE	9	11431990	0.588192	0.0412206	TRUE	reported	81	0.00285377	11431990	372869	2.391e-08	9	TRUE	reported	igd	31.1476	2	1	TRUE	NA
IPF	finn-b-IPF	Feeling worry	ebi-a-GCST006950	rs11067376	G	A	G	A	0.0151039	-0.0125704	0.359496	0.308091	FALSE	FALSE	FALSE	12	110027795	0.704359	0.0331285	TRUE	reported	88	0.0024174	110027795	372869	4.16399e-10	12	TRUE	reported	igd	39.0374	2	1	TRUE	NA
IPF	finn-b-IPF	Feeling worry	ebi-a-GCST006950	rs11152363	A	G	A	G	0.0171978	-0.0961646	0.184398	0.199312	FALSE	FALSE	FALSE	18	53057188	0.0119531	0.0382588	TRUE	reported	95	0.00302405	53057188	372869	1.29101e-08	18	TRUE	reported	igd	32.3421	2	1	TRUE	NA
IPF	finn-b-IPF	Feeling worry	ebi-a-GCST006950	rs116962250	A	G	A	G	0.0352772	-0.065561	0.0383479	0.0246965	FALSE	FALSE	FALSE	19	743362	0.508122	0.0990699	TRUE	reported	96	0.00605202	743362	372869	5.58303e-09	19	TRUE	reported	igd	33.9772	2	1	TRUE	NA
IPF	finn-b-IPF	Feeling worry	ebi-a-GCST006950	rs13054099	C	T	C	T	0.0150235	-0.0260777	0.257393	0.223832	FALSE	FALSE	FALSE	22	41215672	0.478527	0.0367978	TRUE	reported	97	0.00265011	41215672	372869	1.43301e-08	22	TRUE	reported	igd	32.1377	2	1	TRUE	NA
IPF	finn-b-IPF	Feeling worry	ebi-a-GCST006950	rs1375311	A	G	A	G	0.0165091	0.0984484	0.207134	0.198072	FALSE	FALSE	FALSE	2	168621005	0.00878658	0.0375721	TRUE	reported	66	0.00287415	168621005	372869	9.24102e-09	2	TRUE	reported	igd	32.9935	2	1	TRUE	NA
IPF	finn-b-IPF	Feeling worry	ebi-a-GCST006950	rs1542212	G	T	G	T	0.0138036	0.0001176	0.39305	0.306952	FALSE	FALSE	FALSE	3	35683935	0.997177	0.0332399	TRUE	reported	69	0.00238568	35683935	372869	7.20095e-09	3	TRUE	reported	igd	33.4781	2	1	TRUE	NA
IPF	finn-b-IPF	Feeling worry	ebi-a-GCST006950	rs167915	T	A	T	A	-0.0143363	0.0679293	0.352179	0.428561	FALSE	TRUE	TRUE	11	133797581	0.0282027	0.030955	TRUE	reported	87	0.00244271	133797581	372869	4.37804e-09	11	TRUE	reported	igd	34.4453	2	1	FALSE	NA
IPF	finn-b-IPF	Feeling worry	ebi-a-GCST006950	rs1697692	T	C	T	C	0.0130876	-0.0270077	0.538058	0.476609	FALSE	FALSE	FALSE	3	107307503	0.379903	0.0307578	TRUE	reported	71	0.00233708	107307503	372869	2.14699e-08	3	TRUE	reported	igd	31.3598	2	1	TRUE	NA
IPF	finn-b-IPF	Feeling worry	ebi-a-GCST006950	rs187580	G	T	G	T	-0.0175841	-0.0456414	0.230751	0.233253	FALSE	FALSE	FALSE	5	102627355	0.208739	0.0363086	TRUE	reported	75	0.00276306	102627355	372869	1.96002e-10	5	TRUE	reported	igd	40.5004	2	1	TRUE	NA
IPF	finn-b-IPF	Feeling worry	ebi-a-GCST006950	rs2269426	A	G	A	G	0.0189979	-0.00676644	0.359398	0.415992	FALSE	FALSE	FALSE	6	32076499	0.827742	0.031096	TRUE	reported	77	0.00241458	32076499	372869	3.61826e-15	6	TRUE	reported	igd	61.9053	2	1	TRUE	NA
IPF	finn-b-IPF	Feeling worry	ebi-a-GCST006950	rs2367724	T	C	T	C	0.0146601	0.0250375	0.668756	0.673438	FALSE	FALSE	FALSE	1	44107428	0.442923	0.0326321	TRUE	reported	60	0.00246265	44107428	372869	2.63099e-09	1	TRUE	reported	igd	35.4379	2	1	TRUE	NA
IPF	finn-b-IPF	Feeling worry	ebi-a-GCST006950	rs2389499	G	A	G	A	-0.0147811	0.0263351	0.751887	0.787319	FALSE	FALSE	FALSE	4	118969887	0.481205	0.0373884	TRUE	reported	74	0.00270123	118969887	372869	4.43803e-08	4	TRUE	reported	igd	29.9427	2	1	TRUE	NA
IPF	finn-b-IPF	Feeling worry	ebi-a-GCST006950	rs2488398	C	G	C	G	-0.0202324	0.136781	0.215362	0.146109	FALSE	TRUE	FALSE	1	197701376	0.00110243	0.041919	TRUE	reported	59	0.00282536	197701376	372869	7.99834e-13	1	TRUE	reported	igd	51.2799	2	1	TRUE	NA
IPF	finn-b-IPF	Feeling worry	ebi-a-GCST006950	rs274632	A	C	A	C	-0.0128876	-0.00716551	0.433318	0.395344	FALSE	FALSE	FALSE	7	86269181	0.818745	0.0312686	TRUE	reported	79	0.00234234	86269181	372869	3.748e-08	7	TRUE	reported	igd	30.2722	2	1	TRUE	NA
IPF	finn-b-IPF	Feeling worry	ebi-a-GCST006950	rs28510415	G	A	G	A	0.0222575	-0.00282251	0.0916168	0.105271	FALSE	FALSE	FALSE	9	98245026	0.955287	0.0503399	TRUE	reported	82	0.00402196	98245026	372869	3.125e-08	9	TRUE	reported	igd	30.6251	2	1	TRUE	NA
IPF	finn-b-IPF	Feeling worry	ebi-a-GCST006950	rs3026389	G	C	G	C	-0.0168259	-0.027358	0.788882	0.775005	FALSE	TRUE	FALSE	11	31813529	0.453951	0.0365336	TRUE	reported	84	0.00283982	31813529	372869	3.12702e-09	11	TRUE	reported	igd	35.1055	2	1	TRUE	NA
IPF	finn-b-IPF	Feeling worry	ebi-a-GCST006950	rs3808072	T	C	T	C	0.0167851	-0.0532702	0.270741	0.298895	FALSE	FALSE	FALSE	7	127595573	0.112509	0.0335663	TRUE	reported	78	0.00265084	127595573	372869	2.41402e-10	7	TRUE	reported	igd	40.0941	2	1	TRUE	NA
IPF	finn-b-IPF	Feeling worry	ebi-a-GCST006950	rs4396680	G	A	G	A	-0.0163092	0.0666188	0.796901	0.89396	FALSE	FALSE	FALSE	2	10178236	0.181216	0.0498263	TRUE	reported	65	0.00287995	10178236	372869	1.48799e-08	2	TRUE	reported	igd	32.0697	2	1	TRUE	NA
IPF	finn-b-IPF	Feeling worry	ebi-a-GCST006950	rs4659554	G	A	G	A	-0.014125	-0.00395278	0.285395	0.325918	FALSE	FALSE	FALSE	1	240077309	0.903305	0.0325365	TRUE	reported	63	0.00257193	240077309	372869	3.98199e-08	1	TRUE	reported	igd	30.1619	2	1	TRUE	NA
IPF	finn-b-IPF	Feeling worry	ebi-a-GCST006950	rs4919695	G	A	G	A	-0.0174237	0.0991526	0.395999	0.382746	FALSE	FALSE	FALSE	10	104704017	0.0014219	0.0310807	TRUE	reported	83	0.00237316	104704017	372869	2.10184e-13	10	TRUE	reported	igd	53.9047	2	1	TRUE	NA
IPF	finn-b-IPF	Feeling worry	ebi-a-GCST006950	rs55997507	C	G	C	G	0.015487	-0.102411	0.603649	0.677677	FALSE	TRUE	FALSE	16	7666664	0.00146305	0.0321855	TRUE	reported	91	0.00240593	7666664	372869	1.222e-10	16	TRUE	reported	igd	41.4351	2	1	TRUE	NA
IPF	finn-b-IPF	Feeling worry	ebi-a-GCST006950	rs57462170	A	G	A	G	0.022544	-0.093608	0.107943	0.142522	FALSE	FALSE	FALSE	3	50239803	0.0326595	0.043819	TRUE	reported	70	0.00373988	50239803	372869	1.65699e-09	3	TRUE	reported	igd	36.3368	2	1	TRUE	NA
IPF	finn-b-IPF	Feeling worry	ebi-a-GCST006950	rs58084604	T	C	T	C	-0.0168045	-0.0591688	0.236497	0.184982	FALSE	FALSE	FALSE	18	57849429	0.13283	0.0393663	TRUE	reported	93	0.00272712	57849429	372869	7.16193e-10	18	TRUE	reported	igd	37.9702	2	1	TRUE	NA
IPF	finn-b-IPF	Feeling worry	ebi-a-GCST006950	rs61957597	G	A	G	A	-0.0168336	-0.0455976	0.23255	0.275936	FALSE	FALSE	FALSE	13	58983958	0.183107	0.0342518	TRUE	reported	89	0.00275509	58983958	372869	9.963e-10	13	TRUE	reported	igd	37.3321	2	1	TRUE	NA
IPF	finn-b-IPF	Feeling worry	ebi-a-GCST006950	rs62250713	G	A	G	A	0.0201536	0.0325358	0.624582	0.719231	FALSE	FALSE	FALSE	3	85513793	0.340498	0.0341339	TRUE	reported	68	0.0023961	85513793	372869	4.08037e-17	3	TRUE	reported	igd	70.7449	2	1	TRUE	NA
IPF	finn-b-IPF	Feeling worry	ebi-a-GCST006950	rs6685497	A	T	A	T	0.0135607	0.0294653	0.428177	0.460631	FALSE	TRUE	TRUE	1	7031225	0.337371	0.0307131	TRUE	reported	61	0.00234939	7031225	372869	7.85109e-09	1	TRUE	reported	igd	33.3161	2	1	FALSE	NA
IPF	finn-b-IPF	Feeling worry	ebi-a-GCST006950	rs6791142	C	T	C	T	0.0143307	0.0052666	0.615571	0.536795	FALSE	FALSE	FALSE	3	136377377	0.863251	0.0305775	TRUE	reported	72	0.00238288	136377377	372869	1.81301e-09	3	TRUE	reported	igd	36.1685	2	1	TRUE	NA
IPF	finn-b-IPF	Feeling worry	ebi-a-GCST006950	rs7152906	C	T	C	T	0.0149072	0.0339211	0.507194	0.495089	FALSE	FALSE	FALSE	14	75125540	0.267301	0.0305788	TRUE	reported	90	0.00231839	75125540	372869	1.28e-10	14	TRUE	reported	igd	41.3446	2	1	TRUE	NA
IPF	finn-b-IPF	Feeling worry	ebi-a-GCST006950	rs72893199	C	T	C	T	0.0182613	0.00122499	0.221728	0.204286	FALSE	FALSE	FALSE	18	35182708	0.974196	0.0378709	TRUE	reported	94	0.00279866	35182708	372869	6.79047e-11	18	TRUE	reported	igd	42.5758	2	1	TRUE	NA
IPF	finn-b-IPF	Feeling worry	ebi-a-GCST006950	rs7543687	T	C	T	C	-0.0164255	0.0178489	0.201925	0.222909	FALSE	FALSE	FALSE	1	21657507	0.629461	0.0369937	TRUE	reported	62	0.00295636	21657507	372869	2.75302e-08	1	TRUE	reported	igd	30.869	2	1	TRUE	NA
IPF	finn-b-IPF	Feeling worry	ebi-a-GCST006950	rs7567451	T	G	T	G	0.0142609	0.0643738	0.720293	0.740218	FALSE	FALSE	FALSE	2	157053380	0.0657658	0.0349855	TRUE	reported	64	0.00258677	157053380	372869	3.52103e-08	2	TRUE	reported	igd	30.3933	2	1	TRUE	NA
IPF	finn-b-IPF	Feeling worry	ebi-a-GCST006950	rs9462364	G	A	G	A	0.0138002	-0.0331382	0.505824	0.406195	FALSE	FALSE	FALSE	6	11997050	0.287733	0.031171	TRUE	reported	76	0.00233191	11997050	372869	3.26302e-09	6	TRUE	reported	igd	35.0225	2	1	TRUE	NA
IPF	finn-b-IPF	Feeling fed-up	ebi-a-GCST006947	rs10044479	C	G	C	G	-0.0139626	-0.00835101	0.436241	0.341352	FALSE	TRUE	TRUE	5	45751536	0.795466	0.032216	TRUE	reported	374	0.00233957	45751536	374971	2.40497e-09	5	TRUE	reported	igd	35.6173	2	1	FALSE	NA
IPF	finn-b-IPF	Feeling fed-up	ebi-a-GCST006947	rs10144845	T	C	T	C	0.015147	0.0483808	0.679702	0.61216	FALSE	FALSE	FALSE	14	75237770	0.122774	0.0313503	TRUE	reported	379	0.00247661	75237770	374971	9.5971e-10	14	TRUE	reported	igd	37.4057	2	1	TRUE	NA
IPF	finn-b-IPF	Feeling fed-up	ebi-a-GCST006947	rs10409264	A	G	A	G	-0.0202959	0.060375	0.171851	0.215617	FALSE	FALSE	FALSE	19	32896846	0.103779	0.0371127	TRUE	reported	388	0.00307141	32896846	374971	3.90122e-11	19	TRUE	reported	igd	43.6658	2	1	TRUE	NA
IPF	finn-b-IPF	Feeling fed-up	ebi-a-GCST006947	rs10838635	A	G	A	G	0.0169526	-0.0828981	0.752836	0.700415	FALSE	FALSE	FALSE	11	46945227	0.0130575	0.0333971	TRUE	reported	377	0.00269046	46945227	374971	2.96497e-10	11	TRUE	reported	igd	39.7027	2	1	TRUE	NA
IPF	finn-b-IPF	Feeling fed-up	ebi-a-GCST006947	rs11209175	T	C	T	C	-0.0147072	0.0421798	0.627539	0.487198	FALSE	FALSE	FALSE	1	68374828	0.16882	0.0306538	TRUE	reported	363	0.00240354	68374828	374971	9.43192e-10	1	TRUE	reported	igd	37.4418	2	1	TRUE	NA
IPF	finn-b-IPF	Feeling fed-up	ebi-a-GCST006947	rs11877032	T	A	T	A	0.0141592	-0.0030003	0.423142	0.409538	FALSE	TRUE	TRUE	18	50934257	0.923581	0.0312779	TRUE	reported	385	0.00234656	50934257	374971	1.59801e-09	18	TRUE	reported	igd	36.4094	2	1	FALSE	NA
IPF	finn-b-IPF	Feeling fed-up	ebi-a-GCST006947	rs1439253	A	G	A	G	-0.0146473	-0.00309174	0.421921	0.352001	FALSE	FALSE	FALSE	2	212717215	0.923486	0.0321908	TRUE	reported	367	0.00234319	212717215	374971	4.07399e-10	2	TRUE	reported	igd	39.0751	2	1	TRUE	NA
IPF	finn-b-IPF	Feeling fed-up	ebi-a-GCST006947	rs17018482	A	C	A	C	0.0191306	-0.0228381	0.191739	0.192291	FALSE	FALSE	FALSE	3	81129944	0.554876	0.0386779	TRUE	reported	370	0.00294453	81129944	374971	8.19219e-11	3	TRUE	reported	igd	42.211	2	1	TRUE	NA
IPF	finn-b-IPF	Feeling fed-up	ebi-a-GCST006947	rs17194468	T	C	T	C	0.0207976	-0.0153087	0.115026	0.144361	FALSE	FALSE	FALSE	2	204252908	0.7263	0.0437328	TRUE	reported	366	0.0036258	204252908	374971	9.70801e-09	2	TRUE	reported	igd	32.9017	2	1	TRUE	NA
IPF	finn-b-IPF	Feeling fed-up	ebi-a-GCST006947	rs17711053	G	A	G	A	-0.0188121	-0.0894488	0.136297	0.137707	FALSE	FALSE	FALSE	2	215439708	0.0443068	0.0444758	TRUE	reported	365	0.00337438	215439708	374971	2.46899e-08	2	TRUE	reported	igd	31.0804	2	1	TRUE	NA
IPF	finn-b-IPF	Feeling fed-up	ebi-a-GCST006947	rs2149351	G	T	G	T	-0.0149485	-0.0250818	0.761015	0.819543	FALSE	FALSE	FALSE	9	120501644	0.531366	0.0400719	TRUE	reported	375	0.00272187	120501644	374971	3.97704e-08	9	TRUE	reported	igd	30.162	2	1	TRUE	NA
IPF	finn-b-IPF	Feeling fed-up	ebi-a-GCST006947	rs34641928	G	A	G	A	0.0158624	0.0414692	0.2327	0.240052	FALSE	FALSE	FALSE	15	74198181	0.248085	0.0359037	TRUE	reported	382	0.00274625	74198181	374971	7.64504e-09	15	TRUE	reported	igd	33.3624	2	1	TRUE	NA
IPF	finn-b-IPF	Feeling fed-up	ebi-a-GCST006947	rs34668726	G	C	G	C	0.0219302	0.0117684	0.164731	0.153878	FALSE	TRUE	FALSE	2	23895901	0.780986	0.0423272	TRUE	reported	364	0.00312307	23895901	374971	2.19079e-12	2	TRUE	reported	igd	49.3085	2	1	TRUE	NA
IPF	finn-b-IPF	Feeling fed-up	ebi-a-GCST006947	rs4625	G	A	G	A	-0.0161541	-0.0319148	0.303255	0.438621	FALSE	FALSE	FALSE	3	49572140	0.300698	0.0308374	TRUE	reported	369	0.00251347	49572140	374971	1.299e-10	3	TRUE	reported	igd	41.3065	2	1	TRUE	NA
IPF	finn-b-IPF	Feeling fed-up	ebi-a-GCST006947	rs4799949	T	C	T	C	-0.017691	-0.036331	0.655361	0.733777	FALSE	FALSE	FALSE	18	35155910	0.293213	0.0345647	TRUE	reported	386	0.00243544	35155910	374971	3.77138e-13	18	TRUE	reported	igd	52.7655	2	1	TRUE	NA
IPF	finn-b-IPF	Feeling fed-up	ebi-a-GCST006947	rs4899292	G	A	G	A	0.0136778	-0.00277227	0.659554	0.631636	FALSE	FALSE	FALSE	14	69704052	0.930262	0.0316775	TRUE	reported	380	0.00243941	69704052	374971	2.054e-08	14	TRUE	reported	igd	31.4386	2	1	TRUE	NA
IPF	finn-b-IPF	Feeling fed-up	ebi-a-GCST006947	rs599550	A	G	A	G	0.0248329	-0.0482912	0.852215	0.870226	FALSE	FALSE	FALSE	18	53252388	0.292347	0.0458612	TRUE	reported	387	0.00326577	53252388	374971	2.87674e-14	18	TRUE	reported	igd	57.8207	2	1	TRUE	NA
IPF	finn-b-IPF	Feeling fed-up	ebi-a-GCST006947	rs6031966	T	G	T	G	0.0132067	0.0616298	0.467987	0.574206	FALSE	FALSE	FALSE	20	43692633	0.0463159	0.0309308	TRUE	reported	389	0.00231615	43692633	374971	1.184e-08	20	TRUE	reported	igd	32.5129	2	1	TRUE	NA
IPF	finn-b-IPF	Feeling fed-up	ebi-a-GCST006947	rs61744010	T	G	T	G	0.0128224	-0.0508818	0.437854	0.413113	FALSE	FALSE	FALSE	16	88776499	0.10394	0.0312918	TRUE	reported	383	0.00233473	88776499	374971	3.97301e-08	16	TRUE	reported	igd	30.1624	2	1	TRUE	NA
IPF	finn-b-IPF	Feeling fed-up	ebi-a-GCST006947	rs6862766	T	C	T	C	-0.01436	-0.071561	0.553521	0.524378	FALSE	FALSE	FALSE	5	24156932	0.0195052	0.0306374	TRUE	reported	373	0.00233382	24156932	374971	7.61395e-10	5	TRUE	reported	igd	37.8594	2	1	TRUE	NA
IPF	finn-b-IPF	Feeling fed-up	ebi-a-GCST006947	rs7334060	C	T	C	T	-0.0131873	-0.005938	0.357385	0.344534	FALSE	FALSE	FALSE	13	55728751	0.853393	0.0321336	TRUE	reported	378	0.00241304	55728751	374971	4.61796e-08	13	TRUE	reported	igd	29.8664	2	1	TRUE	NA
IPF	finn-b-IPF	Feeling fed-up	ebi-a-GCST006947	rs77087420	G	A	G	A	-0.0289547	-0.0136384	0.0523652	0.0481418	FALSE	FALSE	FALSE	4	123122856	0.848048	0.0711782	TRUE	reported	371	0.00518995	123122856	374971	2.41301e-08	4	TRUE	reported	igd	31.1252	2	1	TRUE	NA
IPF	finn-b-IPF	Feeling fed-up	ebi-a-GCST006947	rs783537	G	A	G	A	-0.0142909	-0.0654125	0.648644	0.670883	FALSE	FALSE	FALSE	15	83252807	0.0442884	0.0325217	TRUE	reported	381	0.00242219	83252807	374971	3.63103e-09	15	TRUE	reported	igd	34.8099	2	1	TRUE	NA
IPF	finn-b-IPF	Feeling fed-up	ebi-a-GCST006947	rs7912226	A	T	A	T	-0.0153749	-0.043269	0.400911	0.420237	FALSE	TRUE	TRUE	10	107652144	0.163174	0.0310289	TRUE	reported	376	0.00238075	107652144	374971	1.06001e-10	10	TRUE	reported	igd	41.7059	2	1	FALSE	NA
IPF	finn-b-IPF	Feeling fed-up	ebi-a-GCST006947	rs9842349	T	C	T	C	-0.0142151	-0.0158331	0.307085	0.2756	FALSE	FALSE	FALSE	3	45320986	0.643824	0.0342443	TRUE	reported	368	0.00250575	45320986	374971	1.40101e-08	3	TRUE	reported	igd	32.1828	2	1	TRUE	NA
IPF	finn-b-IPF	Feeling fed-up	ebi-a-GCST006947	rs997091	C	A	C	A	-0.0140507	-0.0375865	0.367352	0.352013	FALSE	FALSE	FALSE	4	28692943	0.23984	0.031978	TRUE	reported	372	0.00241008	28692943	374971	5.55597e-09	4	TRUE	reported	igd	33.9886	2	1	TRUE	NA
IPF	finn-b-IPF	Feeling hurt	ebi-a-GCST006951	rs10117184	G	A	G	A	-0.0160335	0.0552658	0.231023	0.189934	FALSE	FALSE	FALSE	9	11256918	0.158152	0.0391591	TRUE	reported	16	0.00278796	11256918	372047	8.87095e-09	9	TRUE	reported	igd	33.0738	2	1	TRUE	NA
IPF	finn-b-IPF	Feeling hurt	ebi-a-GCST006951	rs10210652	A	G	A	G	0.0153477	0.0260827	0.347252	0.367365	FALSE	FALSE	FALSE	2	148469593	0.411916	0.0317878	TRUE	reported	5	0.00243807	148469593	372047	3.07603e-10	2	TRUE	reported	igd	39.6273	2	1	TRUE	NA
IPF	finn-b-IPF	Feeling hurt	ebi-a-GCST006951	rs10511285	G	T	G	T	0.0130829	-0.0452387	0.459246	0.436615	FALSE	FALSE	FALSE	3	110103126	0.144007	0.0309636	TRUE	reported	7	0.0023484	110103126	372047	2.53099e-08	3	TRUE	reported	igd	31.0359	2	1	TRUE	NA
IPF	finn-b-IPF	Feeling hurt	ebi-a-GCST006951	rs10850379	T	C	T	C	0.0143923	0.0182653	0.425983	0.399334	FALSE	FALSE	FALSE	12	110002777	0.55938	0.031289	TRUE	reported	20	0.00234593	110002777	372047	8.50609e-10	12	TRUE	reported	igd	37.6383	2	1	TRUE	NA
IPF	finn-b-IPF	Feeling hurt	ebi-a-GCST006951	rs10891564	A	G	A	G	0.0148506	-0.0245063	0.388119	0.534729	FALSE	FALSE	FALSE	11	113374013	0.424855	0.0307087	TRUE	reported	19	0.00238143	113374013	372047	4.47796e-10	11	TRUE	reported	igd	38.8877	2	1	TRUE	NA
IPF	finn-b-IPF	Feeling hurt	ebi-a-GCST006951	rs11663050	G	T	G	T	-0.0196964	-0.0392659	0.642196	0.715719	FALSE	FALSE	FALSE	18	35201153	0.246863	0.0339083	TRUE	reported	27	0.00242357	35201153	372047	4.40656e-16	18	TRUE	reported	igd	66.0484	2	1	TRUE	NA
IPF	finn-b-IPF	Feeling hurt	ebi-a-GCST006951	rs11767715	T	C	T	C	-0.0200211	0.0613581	0.132418	0.137217	FALSE	FALSE	FALSE	7	39129941	0.167819	0.0444867	TRUE	reported	12	0.00344657	39129941	372047	6.28594e-09	7	TRUE	reported	igd	33.7444	2	1	TRUE	NA
IPF	finn-b-IPF	Feeling hurt	ebi-a-GCST006951	rs12028465	A	G	A	G	-0.0136625	0.022043	0.400161	0.433242	FALSE	FALSE	FALSE	1	53736136	0.474864	0.0308472	TRUE	reported	2	0.00236908	53736136	372047	8.05304e-09	1	TRUE	reported	igd	33.2584	2	1	TRUE	NA
IPF	finn-b-IPF	Feeling hurt	ebi-a-GCST006951	rs1231375	C	T	C	T	-0.019133	-0.0782846	0.861237	0.892805	FALSE	FALSE	FALSE	9	25755952	0.115716	0.0497674	TRUE	reported	17	0.00336197	25755952	372047	1.262e-08	9	TRUE	reported	igd	32.3876	2	1	TRUE	NA
IPF	finn-b-IPF	Feeling hurt	ebi-a-GCST006951	rs12933611	G	T	G	T	0.0131518	-0.0117429	0.373652	0.395205	FALSE	FALSE	FALSE	16	13765383	0.707027	0.0312434	TRUE	reported	23	0.00240876	13765383	372047	4.75204e-08	16	TRUE	reported	igd	29.8115	2	1	TRUE	NA
IPF	finn-b-IPF	Feeling hurt	ebi-a-GCST006951	rs1389993	C	G	C	G	-0.0139415	0.0763747	0.410538	0.464497	FALSE	TRUE	TRUE	21	19032949	0.012868	0.0307046	TRUE	reported	29	0.00236699	19032949	372047	3.85203e-09	21	TRUE	reported	igd	34.6917	2	1	FALSE	NA
IPF	finn-b-IPF	Feeling hurt	ebi-a-GCST006951	rs145965565	G	T	G	T	0.0269671	0.0121228	0.0906455	0.10787	FALSE	FALSE	FALSE	9	98273305	0.807578	0.049775	TRUE	reported	15	0.00405155	98273305	372047	2.81709e-11	9	TRUE	reported	igd	44.3023	2	1	TRUE	NA
IPF	finn-b-IPF	Feeling hurt	ebi-a-GCST006951	rs17532098	T	C	T	C	0.0213159	-0.00767467	0.102583	0.11546	FALSE	FALSE	FALSE	9	96262725	0.873034	0.0480249	TRUE	reported	14	0.00383035	96262725	372047	2.62803e-08	9	TRUE	reported	igd	30.9692	2	1	TRUE	NA
IPF	finn-b-IPF	Feeling hurt	ebi-a-GCST006951	rs1978573	T	C	T	C	-0.0142756	-0.0189683	0.300324	0.384092	FALSE	FALSE	FALSE	2	185459544	0.545862	0.0314059	TRUE	reported	6	0.00254784	185459544	372047	2.10698e-08	2	TRUE	reported	igd	31.3938	2	1	TRUE	NA
IPF	finn-b-IPF	Feeling hurt	ebi-a-GCST006951	rs2027798	T	C	T	C	-0.013436	-0.0297861	0.580897	0.673784	FALSE	FALSE	FALSE	5	149439044	0.361423	0.0326367	TRUE	reported	10	0.00236216	149439044	372047	1.28399e-08	5	TRUE	reported	igd	32.3535	2	1	TRUE	NA
IPF	finn-b-IPF	Feeling hurt	ebi-a-GCST006951	rs2102923	G	A	G	A	0.0139333	6.33814e-05	0.627608	0.623914	FALSE	FALSE	FALSE	14	69662105	0.998397	0.0315522	TRUE	reported	21	0.00241354	69662105	372047	7.79094e-09	14	TRUE	reported	igd	33.3272	2	1	TRUE	NA
IPF	finn-b-IPF	Feeling hurt	ebi-a-GCST006951	rs219226	C	T	C	T	-0.0148161	-0.0392042	0.757344	0.843487	FALSE	FALSE	FALSE	2	205014049	0.355528	0.0424324	TRUE	reported	4	0.00271755	205014049	372047	4.97302e-08	2	TRUE	reported	igd	29.7244	2	1	TRUE	NA
IPF	finn-b-IPF	Feeling hurt	ebi-a-GCST006951	rs34548930	G	C	G	C	0.0191948	0.0249389	0.482404	0.46556	FALSE	TRUE	TRUE	7	126382969	0.416649	0.0307035	TRUE	reported	13	0.00232158	126382969	372047	1.36395e-16	7	TRUE	reported	igd	68.3597	2	1	FALSE	NA
IPF	finn-b-IPF	Feeling hurt	ebi-a-GCST006951	rs4652676	A	G	A	G	0.0148069	0.018396	0.246938	0.238347	FALSE	FALSE	FALSE	1	181698693	0.608269	0.0358916	TRUE	reported	3	0.0027005	181698693	372047	4.171e-08	1	TRUE	reported	igd	30.0635	2	1	TRUE	NA
IPF	finn-b-IPF	Feeling hurt	ebi-a-GCST006951	rs4702	A	G	A	G	-0.0140195	-0.0490578	0.561859	0.528447	FALSE	FALSE	FALSE	15	91426560	0.110393	0.0307297	TRUE	reported	22	0.00233776	91426560	372047	2.00401e-09	15	TRUE	reported	igd	35.9638	2	1	TRUE	NA
IPF	finn-b-IPF	Feeling hurt	ebi-a-GCST006951	rs4791774	G	A	G	A	-0.0128464	-0.0225259	0.463908	0.451704	FALSE	FALSE	FALSE	17	8932119	0.464285	0.0307811	TRUE	reported	26	0.00234081	8932119	372047	4.07296e-08	17	TRUE	reported	igd	30.1183	2	1	TRUE	NA
IPF	finn-b-IPF	Feeling hurt	ebi-a-GCST006951	rs4868774	G	A	G	A	-0.0172731	0.0629847	0.177192	0.136162	FALSE	FALSE	FALSE	5	166054544	0.159954	0.0448217	TRUE	reported	9	0.0030757	166054544	372047	1.94899e-08	5	TRUE	reported	igd	31.5393	2	1	TRUE	NA
IPF	finn-b-IPF	Feeling hurt	ebi-a-GCST006951	rs545853	A	G	A	G	-0.0130672	0.0126659	0.537648	0.616786	FALSE	FALSE	FALSE	18	77529844	0.688468	0.031591	TRUE	reported	28	0.00235276	77529844	372047	2.79602e-08	18	TRUE	reported	igd	30.8468	2	1	TRUE	NA
IPF	finn-b-IPF	Feeling hurt	ebi-a-GCST006951	rs62035176	A	G	A	G	-0.013401	-0.0264409	0.641118	0.695722	FALSE	FALSE	FALSE	16	82878155	0.425262	0.033162	TRUE	reported	24	0.00242639	82878155	372047	3.34203e-08	16	TRUE	reported	igd	30.5037	2	1	TRUE	NA
IPF	finn-b-IPF	Feeling hurt	ebi-a-GCST006951	rs62268962	T	A	T	A	-0.0155776	0.0208443	0.219591	0.224924	FALSE	TRUE	FALSE	3	113917372	0.568818	0.0365821	TRUE	reported	8	0.00282101	113917372	372047	3.35197e-08	3	TRUE	reported	igd	30.4924	2	1	TRUE	NA
IPF	finn-b-IPF	Feeling hurt	ebi-a-GCST006951	rs73480560	T	C	T	C	0.0150136	0.049224	0.260712	0.288635	FALSE	FALSE	FALSE	11	57401400	0.146413	0.0338934	TRUE	reported	18	0.00268197	57401400	372047	2.16401e-08	11	TRUE	reported	igd	31.3373	2	1	TRUE	NA
IPF	finn-b-IPF	Feeling guilty	ebi-a-GCST006945	rs10119773	G	A	G	A	0.0157348	-0.0469231	0.534002	0.510083	FALSE	FALSE	FALSE	9	23736400	0.126782	0.0307306	TRUE	reported	396	0.00237794	23736400	373380	3.67282e-11	9	TRUE	reported	igd	43.7845	2	1	TRUE	NA
IPF	finn-b-IPF	Feeling guilty	ebi-a-GCST006945	rs12420205	T	C	T	C	0.0149574	0.0829257	0.677505	0.825641	FALSE	FALSE	FALSE	11	113394035	0.0432783	0.0410318	TRUE	reported	398	0.00250207	113394035	373380	2.26402e-09	11	TRUE	reported	igd	35.7366	2	1	TRUE	NA
IPF	finn-b-IPF	Feeling guilty	ebi-a-GCST006945	rs12528131	G	A	G	A	0.0149215	-0.0591071	0.4826	0.49503	FALSE	FALSE	FALSE	6	105389104	0.054265	0.0307096	TRUE	reported	394	0.00232422	105389104	373380	1.36499e-10	6	TRUE	reported	igd	41.2164	2	1	TRUE	NA
IPF	finn-b-IPF	Feeling guilty	ebi-a-GCST006945	rs1557339	A	C	A	C	-0.0166649	0.00111922	0.738067	0.777775	FALSE	FALSE	FALSE	18	35129076	0.975744	0.0368108	TRUE	reported	402	0.00265915	35129076	373380	3.68604e-10	18	TRUE	reported	igd	39.2753	2	1	TRUE	NA
IPF	finn-b-IPF	Feeling guilty	ebi-a-GCST006945	rs2109648	A	G	A	G	0.0141103	0.0178766	0.63965	0.675444	FALSE	FALSE	FALSE	17	64489704	0.584353	0.0326788	TRUE	reported	400	0.00241614	64489704	373380	5.21603e-09	17	TRUE	reported	igd	34.1058	2	1	TRUE	NA
IPF	finn-b-IPF	Feeling guilty	ebi-a-GCST006945	rs34657012	A	C	A	C	0.0154767	-0.010541	0.279037	0.284103	FALSE	FALSE	FALSE	2	23602602	0.756126	0.0339404	TRUE	reported	391	0.00258463	23602602	373380	2.13e-09	2	TRUE	reported	igd	35.8558	2	1	TRUE	NA
IPF	finn-b-IPF	Feeling guilty	ebi-a-GCST006945	rs35623509	G	C	G	C	-0.0146763	-0.0240461	0.271529	0.313069	FALSE	TRUE	FALSE	9	120001431	0.465421	0.0329421	TRUE	reported	397	0.00261423	120001431	373380	1.97301e-08	9	TRUE	reported	igd	31.5171	2	1	TRUE	NA
IPF	finn-b-IPF	Feeling guilty	ebi-a-GCST006945	rs55769038	A	G	A	G	-0.0160833	-0.0407265	0.578002	0.509925	FALSE	FALSE	FALSE	11	13331808	0.183024	0.0305869	TRUE	reported	399	0.00235068	13331808	373380	7.83069e-12	11	TRUE	reported	igd	46.8127	2	1	TRUE	NA
IPF	finn-b-IPF	Feeling guilty	ebi-a-GCST006945	rs56343114	G	C	G	C	0.0247969	-0.0425347	0.143745	0.0989048	FALSE	TRUE	FALSE	2	23900629	0.409133	0.0515309	TRUE	reported	393	0.00330097	23900629	373380	5.83445e-14	2	TRUE	reported	igd	56.4302	2	1	TRUE	NA
IPF	finn-b-IPF	Feeling guilty	ebi-a-GCST006945	rs681875	A	C	A	C	0.0170061	0.00227966	0.206279	0.199322	FALSE	FALSE	FALSE	1	37161255	0.9525	0.0382699	TRUE	reported	390	0.00287168	37161255	373380	3.176e-09	1	TRUE	reported	igd	35.0701	2	1	TRUE	NA
IPF	finn-b-IPF	Feeling guilty	ebi-a-GCST006945	rs780024	A	T	A	T	0.0135416	-0.00779325	0.341371	0.370239	FALSE	TRUE	FALSE	2	125052996	0.805607	0.0316674	TRUE	reported	392	0.00247335	125052996	373380	4.37301e-08	2	TRUE	reported	igd	29.9757	2	1	TRUE	NA
IPF	finn-b-IPF	Feeling miserable	ebi-a-GCST006943	rs10156548	C	G	C	G	-0.015186	-0.04935	0.62954	0.65591	FALSE	TRUE	FALSE	9	23318433	0.125413	0.0322035	TRUE	reported	176	0.00240933	23318433	376097	2.92698e-10	9	TRUE	reported	igd	39.7278	2	1	TRUE	NA
IPF	finn-b-IPF	Feeling miserable	ebi-a-GCST006943	rs11039149	G	A	G	A	0.0191286	-0.0412878	0.269477	0.184672	FALSE	FALSE	FALSE	11	47276675	0.293238	0.0392826	TRUE	reported	181	0.00260005	47276675	376097	1.87413e-13	11	TRUE	reported	igd	54.1256	2	1	TRUE	NA
IPF	finn-b-IPF	Feeling miserable	ebi-a-GCST006943	rs113829044	C	T	C	T	0.0364444	-0.105305	0.0350783	0.0446234	FALSE	FALSE	FALSE	11	27664695	0.155409	0.0741226	TRUE	reported	183	0.00627055	27664695	376097	6.16198e-09	11	TRUE	reported	igd	33.7793	2	1	TRUE	NA
IPF	finn-b-IPF	Feeling miserable	ebi-a-GCST006943	rs114306779	T	G	T	G	0.0306091	-0.0179402	0.0454641	0.0350871	FALSE	FALSE	FALSE	3	35240632	0.83251	0.0848307	TRUE	reported	167	0.00555822	35240632	376097	3.64704e-08	3	TRUE	reported	igd	30.327	2	1	TRUE	NA
IPF	finn-b-IPF	Feeling miserable	ebi-a-GCST006943	rs11599236	C	T	C	T	-0.0168124	-0.0195903	0.407423	0.480035	FALSE	FALSE	FALSE	10	106454672	0.52295	0.0306672	TRUE	reported	177	0.00238373	106454672	376097	1.75186e-12	10	TRUE	reported	igd	49.7445	2	1	TRUE	NA
IPF	finn-b-IPF	Feeling miserable	ebi-a-GCST006943	rs11608355	C	T	C	T	0.0145016	-0.0677259	0.316757	0.229322	FALSE	FALSE	FALSE	12	109879292	0.0640767	0.0365761	TRUE	reported	185	0.00248613	109879292	376097	5.428e-09	12	TRUE	reported	igd	34.0239	2	1	TRUE	NA
IPF	finn-b-IPF	Feeling miserable	ebi-a-GCST006943	rs12094143	G	C	G	C	-0.0356726	0.23507	0.0348655	0.0176031	FALSE	TRUE	FALSE	1	174481124	0.0441001	0.116768	TRUE	reported	161	0.00629814	174481124	376097	1.47901e-08	1	TRUE	reported	igd	32.0808	2	1	TRUE	NA
IPF	finn-b-IPF	Feeling miserable	ebi-a-GCST006943	rs12945855	C	T	C	T	0.013403	0.0400313	0.467881	0.502659	FALSE	FALSE	FALSE	17	16139149	0.190532	0.0305814	TRUE	reported	187	0.00231206	16139149	376097	6.75103e-09	17	TRUE	reported	igd	33.6051	2	1	TRUE	NA
IPF	finn-b-IPF	Feeling miserable	ebi-a-GCST006943	rs13018407	C	T	C	T	0.0134661	0.0424018	0.342545	0.404949	FALSE	FALSE	FALSE	2	172973900	0.173193	0.0311317	TRUE	reported	165	0.00243467	172973900	376097	3.182e-08	2	TRUE	reported	igd	30.5917	2	1	TRUE	NA
IPF	finn-b-IPF	Feeling miserable	ebi-a-GCST006943	rs1422191	A	G	A	G	0.0173257	0.0233169	0.165914	0.1198	FALSE	FALSE	FALSE	5	87949158	0.621574	0.0472364	TRUE	reported	172	0.00310219	87949158	376097	2.34299e-08	5	TRUE	reported	igd	31.1921	2	1	TRUE	NA
IPF	finn-b-IPF	Feeling miserable	ebi-a-GCST006943	rs17681615	A	G	A	G	0.0145435	-0.0508961	0.329342	0.294358	FALSE	FALSE	FALSE	18	50124619	0.129836	0.0336004	TRUE	reported	191	0.00246166	50124619	376097	3.45597e-09	18	TRUE	reported	igd	34.9045	2	1	TRUE	NA
IPF	finn-b-IPF	Feeling miserable	ebi-a-GCST006943	rs2042555	A	G	A	G	0.0131717	0.0116216	0.41045	0.494783	FALSE	FALSE	FALSE	2	148555489	0.703976	0.0305866	TRUE	reported	163	0.00234873	148555489	376097	2.04701e-08	2	TRUE	reported	igd	31.4498	2	1	TRUE	NA
IPF	finn-b-IPF	Feeling miserable	ebi-a-GCST006943	rs2312147	C	T	C	T	0.0174783	0.00570688	0.623954	0.633604	FALSE	FALSE	FALSE	2	58222928	0.85737	0.0317539	TRUE	reported	166	0.00238157	58222928	376097	2.1508e-13	2	TRUE	reported	igd	53.8607	2	1	TRUE	NA
IPF	finn-b-IPF	Feeling miserable	ebi-a-GCST006943	rs35994060	T	A	T	A	0.0160062	-0.0119349	0.387895	0.391883	FALSE	TRUE	FALSE	17	2589488	0.703142	0.0313184	TRUE	reported	190	0.00239184	2589488	376097	2.20699e-11	17	TRUE	reported	igd	44.7829	2	1	TRUE	NA
IPF	finn-b-IPF	Feeling miserable	ebi-a-GCST006943	rs3795310	T	C	T	C	0.0141533	-0.000568131	0.459361	0.354392	FALSE	FALSE	FALSE	1	8431607	0.985885	0.0321134	TRUE	reported	160	0.00231793	8431607	376097	1.024e-09	1	TRUE	reported	igd	37.2833	2	1	TRUE	NA
IPF	finn-b-IPF	Feeling miserable	ebi-a-GCST006943	rs3936093	G	A	G	A	0.0136575	0.0257355	0.567092	0.577965	FALSE	FALSE	FALSE	15	78101909	0.405505	0.0309384	TRUE	reported	186	0.00234464	78101909	376097	5.709e-09	15	TRUE	reported	igd	33.9305	2	1	TRUE	NA
IPF	finn-b-IPF	Feeling miserable	ebi-a-GCST006943	rs41286287	A	T	A	T	0.0257655	0.0497096	0.0707157	0.026258	FALSE	TRUE	FALSE	6	29579991	0.606122	0.0964081	TRUE	reported	173	0.00450131	29579991	376097	1.03801e-08	6	TRUE	reported	igd	32.7642	2	1	TRUE	NA
IPF	finn-b-IPF	Feeling miserable	ebi-a-GCST006943	rs4245154	G	A	G	A	-0.0145065	-0.0530985	0.431123	0.259496	FALSE	FALSE	FALSE	11	113388674	0.13204	0.0352554	TRUE	reported	180	0.00234202	113388674	376097	5.87598e-10	11	TRUE	reported	igd	38.3658	2	1	TRUE	NA
IPF	finn-b-IPF	Feeling miserable	ebi-a-GCST006943	rs4424705	A	T	A	T	0.0160474	-0.0410831	0.256746	0.313349	FALSE	TRUE	FALSE	11	112863579	0.211969	0.0329147	TRUE	reported	184	0.00264242	112863579	376097	1.258e-09	11	TRUE	reported	igd	36.8813	2	1	TRUE	NA
IPF	finn-b-IPF	Feeling miserable	ebi-a-GCST006943	rs45510091	G	A	G	A	-0.029566	-0.0136568	0.0523298	0.0481425	FALSE	FALSE	FALSE	4	123186393	0.847845	0.0711776	TRUE	reported	171	0.00518065	123186393	376097	1.15199e-08	4	TRUE	reported	igd	32.5699	2	1	TRUE	NA
IPF	finn-b-IPF	Feeling miserable	ebi-a-GCST006943	rs4757142	A	G	A	G	-0.0137239	-0.0551051	0.596599	0.565286	FALSE	FALSE	FALSE	11	13325695	0.072887	0.0307243	TRUE	reported	182	0.00238345	13325695	376097	8.53591e-09	11	TRUE	reported	igd	33.1545	2	1	TRUE	NA
IPF	finn-b-IPF	Feeling miserable	ebi-a-GCST006943	rs55731231	G	C	G	C	0.0176736	0.00125055	0.221154	0.204286	FALSE	TRUE	FALSE	18	35183274	0.973658	0.0378718	TRUE	reported	192	0.0027894	35183274	376097	2.36499e-10	18	TRUE	reported	igd	40.1447	2	1	TRUE	NA
IPF	finn-b-IPF	Feeling miserable	ebi-a-GCST006943	rs55893771	T	C	T	C	-0.0226012	0.00864831	0.14549	0.183541	FALSE	FALSE	FALSE	7	2096255	0.826784	0.039521	TRUE	reported	174	0.00328458	2096255	376097	5.94429e-12	7	TRUE	reported	igd	47.3482	2	1	TRUE	NA
IPF	finn-b-IPF	Feeling miserable	ebi-a-GCST006943	rs628246	C	T	C	T	-0.016779	-0.0374805	0.828192	0.821962	FALSE	FALSE	FALSE	11	99571306	0.3496	0.0400704	TRUE	reported	179	0.00305907	99571306	376097	4.12496e-08	11	TRUE	reported	igd	30.0852	2	1	TRUE	NA
IPF	finn-b-IPF	Feeling miserable	ebi-a-GCST006943	rs67932684	G	A	G	A	-0.0138136	-0.0717479	0.390294	0.451241	FALSE	FALSE	FALSE	3	116996903	0.0198536	0.030805	TRUE	reported	169	0.00237838	116996903	376097	6.31103e-09	3	TRUE	reported	igd	33.7327	2	1	TRUE	NA
IPF	finn-b-IPF	Feeling miserable	ebi-a-GCST006943	rs72786276	A	G	A	G	0.0190269	-0.0510583	0.129617	0.0944844	FALSE	FALSE	FALSE	2	24062566	0.331674	0.0525969	TRUE	reported	164	0.00343507	24062566	376097	3.04397e-08	2	TRUE	reported	igd	30.6807	2	1	TRUE	NA
IPF	finn-b-IPF	Feeling miserable	ebi-a-GCST006943	rs7534703	T	C	T	C	-0.0447109	0.00735621	0.0205958	0.0220378	FALSE	FALSE	FALSE	1	197302005	0.943905	0.104546	TRUE	reported	162	0.00814999	197302005	376097	4.12202e-08	1	TRUE	reported	igd	30.0963	2	1	TRUE	NA
IPF	finn-b-IPF	Feeling miserable	ebi-a-GCST006943	rs77417259	A	G	A	G	-0.0429466	0.224191	0.0296147	0.0129069	FALSE	FALSE	FALSE	1	174729983	0.100135	0.136352	TRUE	reported	159	0.0068126	174729983	376097	2.89201e-10	1	TRUE	reported	igd	39.7404	2	1	TRUE	NA
IPF	finn-b-IPF	Feeling miserable	ebi-a-GCST006943	rs7912226	A	T	A	T	-0.0131365	-0.043269	0.400911	0.420237	FALSE	TRUE	TRUE	10	107652144	0.163174	0.0310289	TRUE	reported	178	0.00237721	107652144	376097	3.28103e-08	10	TRUE	reported	igd	30.5369	2	1	FALSE	NA
IPF	finn-b-IPF	Feeling miserable	ebi-a-GCST006943	rs8097041	T	A	T	A	0.0132246	0.00907815	0.624575	0.60874	FALSE	TRUE	FALSE	18	50898217	0.772545	0.0314072	TRUE	reported	193	0.00238539	50898217	376097	2.95801e-08	18	TRUE	reported	igd	30.7359	2	1	TRUE	NA
IPF	finn-b-IPF	Feeling miserable	ebi-a-GCST006943	rs836927	A	C	A	C	0.0134593	0.00187196	0.436326	0.473752	FALSE	FALSE	FALSE	3	107201428	0.951541	0.0308029	TRUE	reported	170	0.00236377	107201428	376097	1.239e-08	3	TRUE	reported	igd	32.4216	2	1	TRUE	NA
IPF	finn-b-IPF	Feeling miserable	ebi-a-GCST006943	rs868150	G	A	G	A	-0.0136217	-0.0518777	0.589231	0.54025	FALSE	FALSE	FALSE	17	38213359	0.0920365	0.0307925	TRUE	reported	188	0.00237808	38213359	376097	1.01899e-08	17	TRUE	reported	igd	32.8103	2	1	TRUE	NA
IPF	finn-b-IPF	Feeling miserable	ebi-a-GCST006943	rs9586	T	C	T	C	-0.0157469	-0.00680762	0.780036	0.838638	FALSE	FALSE	FALSE	3	49213637	0.871736	0.0421644	TRUE	reported	168	0.00278509	49213637	376097	1.56599e-08	3	TRUE	reported	igd	31.9677	2	1	TRUE	NA
IPF	finn-b-IPF	Feeling tense	ebi-a-GCST006952	rs10218528	A	T	A	T	-0.0132068	0.0273869	0.400556	0.367973	FALSE	TRUE	FALSE	1	174447588	0.386817	0.0316464	TRUE	reported	37	0.00238518	174447588	371318	3.071e-08	1	TRUE	reported	igd	30.6586	2	1	TRUE	NA
IPF	finn-b-IPF	Feeling tense	ebi-a-GCST006952	rs10767733	A	G	A	G	-0.0149582	-0.0392824	0.402825	0.445328	FALSE	FALSE	FALSE	11	28642320	0.201087	0.0307263	TRUE	reported	51	0.00238567	28642320	371318	3.61002e-10	11	TRUE	reported	igd	39.3132	2	1	TRUE	NA
IPF	finn-b-IPF	Feeling tense	ebi-a-GCST006952	rs11090045	A	G	A	G	0.0164465	0.0116987	0.30231	0.345254	FALSE	FALSE	FALSE	22	41753603	0.716528	0.0322187	TRUE	reported	58	0.00257782	41753603	371318	1.77198e-10	22	TRUE	reported	igd	40.7044	2	1	TRUE	NA
IPF	finn-b-IPF	Feeling tense	ebi-a-GCST006952	rs1147851	G	A	G	A	0.0151053	-0.0140692	0.284644	0.28634	FALSE	FALSE	FALSE	6	147983560	0.676525	0.0337222	TRUE	reported	46	0.00258077	147983560	371318	4.82103e-09	6	TRUE	reported	igd	34.2579	2	1	TRUE	NA
IPF	finn-b-IPF	Feeling tense	ebi-a-GCST006952	rs11509880	A	G	A	G	0.0148836	-0.0176492	0.344232	0.318718	FALSE	FALSE	FALSE	7	12261911	0.589943	0.0327493	TRUE	reported	47	0.00244797	12261911	371318	1.20401e-09	7	TRUE	reported	igd	36.9661	2	1	TRUE	NA
IPF	finn-b-IPF	Feeling tense	ebi-a-GCST006952	rs1450832	A	G	A	G	0.0156599	-0.0095762	0.290096	0.269099	FALSE	FALSE	FALSE	7	113863384	0.781844	0.0345816	TRUE	reported	48	0.00257946	113863384	371318	1.268e-09	7	TRUE	reported	igd	36.857	2	1	TRUE	NA
IPF	finn-b-IPF	Feeling tense	ebi-a-GCST006952	rs2097247	T	C	T	C	0.0234116	-0.0874255	0.0958248	0.132794	FALSE	FALSE	FALSE	3	50290902	0.0525122	0.04509	TRUE	reported	41	0.00394467	50290902	371318	2.93697e-09	3	TRUE	reported	igd	35.2242	2	1	TRUE	NA
IPF	finn-b-IPF	Feeling tense	ebi-a-GCST006952	rs2100888	A	T	A	T	-0.0148487	-0.00662805	0.634351	0.699885	FALSE	TRUE	FALSE	1	8659282	0.843209	0.0335104	TRUE	reported	38	0.00241679	8659282	371318	8.05008e-10	1	TRUE	reported	igd	37.7484	2	1	TRUE	NA
IPF	finn-b-IPF	Feeling tense	ebi-a-GCST006952	rs28738966	A	G	A	G	0.017533	0.0993932	0.217446	0.169705	FALSE	FALSE	FALSE	5	87248375	0.0150051	0.0408646	TRUE	reported	45	0.00281791	87248375	371318	4.917e-10	5	TRUE	reported	igd	38.7131	2	1	TRUE	NA
IPF	finn-b-IPF	Feeling tense	ebi-a-GCST006952	rs3740393	C	G	C	G	-0.0200756	0.0465423	0.140572	0.152162	FALSE	TRUE	FALSE	10	104636655	0.275306	0.0426631	TRUE	reported	50	0.0033476	104636655	371318	2.01502e-09	10	TRUE	reported	igd	35.9642	2	1	TRUE	NA
IPF	finn-b-IPF	Feeling tense	ebi-a-GCST006952	rs3751855	C	T	C	T	-0.0134069	-0.0226582	0.393888	0.394873	FALSE	FALSE	FALSE	16	31091209	0.468361	0.0312463	TRUE	reported	54	0.00237626	31091209	371318	1.68101e-08	16	TRUE	reported	igd	31.8324	2	1	TRUE	NA
IPF	finn-b-IPF	Feeling tense	ebi-a-GCST006952	rs4129585	C	A	C	A	-0.0144294	0.0551489	0.573268	0.596738	FALSE	FALSE	FALSE	8	143312933	0.0767803	0.0311633	TRUE	reported	49	0.00234739	143312933	371318	7.92009e-10	8	TRUE	reported	igd	37.7856	2	1	TRUE	NA
IPF	finn-b-IPF	Feeling tense	ebi-a-GCST006952	rs4671330	A	G	A	G	0.015168	-0.00311897	0.664616	0.746012	FALSE	FALSE	FALSE	2	59042847	0.9297	0.0353534	TRUE	reported	39	0.00245915	59042847	371318	6.92995e-10	2	TRUE	reported	igd	38.044	2	1	TRUE	NA
IPF	finn-b-IPF	Feeling tense	ebi-a-GCST006952	rs4937872	G	A	G	A	0.0156423	0.00120547	0.417009	0.667385	FALSE	FALSE	FALSE	11	112827715	0.970893	0.0330377	TRUE	reported	52	0.00238087	112827715	371318	5.03849e-11	11	TRUE	reported	igd	43.1648	2	1	TRUE	NA
IPF	finn-b-IPF	Feeling tense	ebi-a-GCST006952	rs56084168	T	C	T	C	-0.0178945	0.0284075	0.147994	0.183614	FALSE	FALSE	FALSE	17	79084574	0.471209	0.0394268	TRUE	reported	56	0.00327438	79084574	371318	4.63202e-08	17	TRUE	reported	igd	29.8663	2	1	TRUE	NA
IPF	finn-b-IPF	Feeling tense	ebi-a-GCST006952	rs6883228	C	G	C	G	0.01653	0.015756	0.183199	0.215326	FALSE	TRUE	FALSE	5	153669155	0.670801	0.0370688	TRUE	reported	43	0.0030082	153669155	371318	3.91201e-08	5	TRUE	reported	igd	30.1948	2	1	TRUE	NA
IPF	finn-b-IPF	Feeling tense	ebi-a-GCST006952	rs6891955	C	G	C	G	0.0145382	-0.0528438	0.354191	0.35615	FALSE	TRUE	FALSE	5	64838758	0.0974675	0.0318863	TRUE	reported	44	0.0024393	64838758	371318	2.53e-09	5	TRUE	reported	igd	35.5215	2	1	TRUE	NA
IPF	finn-b-IPF	Feeling tense	ebi-a-GCST006952	rs7194615	C	T	C	T	0.0131511	0.0183909	0.551498	0.457403	FALSE	FALSE	FALSE	16	82769498	0.549581	0.0307342	TRUE	reported	55	0.00236659	82769498	371318	2.74802e-08	16	TRUE	reported	igd	30.8801	2	1	TRUE	NA
IPF	finn-b-IPF	Feeling tense	ebi-a-GCST006952	rs78379741	C	T	C	T	-0.0185314	-0.0143984	0.181714	0.22312	FALSE	FALSE	FALSE	20	18685835	0.694896	0.03671	TRUE	reported	57	0.00301176	18685835	371318	7.625e-10	20	TRUE	reported	igd	37.8596	2	1	TRUE	NA
IPF	finn-b-IPF	Feeling tense	ebi-a-GCST006952	rs79861172	A	G	A	G	0.0219756	-0.0328383	0.0918161	0.088052	FALSE	FALSE	FALSE	2	148607438	0.545535	0.0543262	TRUE	reported	40	0.0040219	148607438	371318	4.64505e-08	2	TRUE	reported	igd	29.8551	2	1	TRUE	NA
IPF	finn-b-IPF	Feeling tense	ebi-a-GCST006952	rs9527336	A	G	A	G	-0.0152863	0.0428125	0.722762	0.769133	FALSE	FALSE	FALSE	13	55783042	0.240008	0.0364372	TRUE	reported	53	0.00259662	55783042	371318	3.93197e-09	13	TRUE	reported	igd	34.6568	2	1	TRUE	NA
IPF	finn-b-IPF	Feeling tense	ebi-a-GCST006952	rs9811546	A	G	A	G	-0.0146051	0.0193587	0.311971	0.260107	FALSE	FALSE	FALSE	3	85391672	0.580394	0.0350187	TRUE	reported	42	0.00250602	85391672	371318	5.62302e-09	3	TRUE	reported	igd	33.9657	2	1	TRUE	NA
IPF	finn-b-IPF	Irritable mood	ebi-a-GCST006941	rs102275	C	T	C	T	0.0138739	-0.0133806	0.35595	0.415673	FALSE	FALSE	FALSE	11	61557803	0.665879	0.0309871	TRUE	reported	252	0.00244002	61557803	366726	1.30299e-08	11	TRUE	reported	igd	32.3303	2	1	TRUE	NA
IPF	finn-b-IPF	Irritable mood	ebi-a-GCST006941	rs10228350	T	A	T	A	0.0155205	-0.0169708	0.412901	0.388475	FALSE	TRUE	FALSE	7	114060663	0.589711	0.0314709	TRUE	reported	244	0.00240144	114060663	366726	1.02899e-10	7	TRUE	reported	igd	41.7703	2	1	TRUE	NA
IPF	finn-b-IPF	Irritable mood	ebi-a-GCST006941	rs10905638	C	G	C	G	0.014803	0.0135955	0.440857	0.421093	FALSE	TRUE	TRUE	10	9951081	0.661391	0.0310404	TRUE	reported	251	0.00235754	9951081	366726	3.41201e-10	10	TRUE	reported	igd	39.4259	2	1	FALSE	NA
IPF	finn-b-IPF	Irritable mood	ebi-a-GCST006941	rs11682175	C	T	C	T	0.0134033	0.0312073	0.46613	0.402838	FALSE	FALSE	FALSE	2	57987593	0.318944	0.0313128	TRUE	reported	232	0.00235145	57987593	366726	1.19699e-08	2	TRUE	reported	igd	32.4902	2	1	TRUE	NA
IPF	finn-b-IPF	Irritable mood	ebi-a-GCST006941	rs12886000	T	G	T	G	0.0211256	-0.0197184	0.105538	0.175493	FALSE	FALSE	FALSE	14	98501877	0.623362	0.0401523	TRUE	reported	257	0.00382502	98501877	366726	3.33204e-08	14	TRUE	reported	igd	30.5036	2	1	TRUE	NA
IPF	finn-b-IPF	Irritable mood	ebi-a-GCST006941	rs12931046	A	G	A	G	0.0139594	0.000390635	0.615795	0.645649	FALSE	FALSE	FALSE	16	30987144	0.990227	0.0318921	TRUE	reported	259	0.00240554	30987144	366726	6.49501e-09	16	TRUE	reported	igd	33.6751	2	1	TRUE	NA
IPF	finn-b-IPF	Irritable mood	ebi-a-GCST006941	rs13157212	C	A	C	A	-0.0187298	-0.0763802	0.13417	0.105277	FALSE	FALSE	FALSE	5	46055494	0.123816	0.0496314	TRUE	reported	240	0.00343225	46055494	366726	4.83504e-08	5	TRUE	reported	igd	29.7789	2	1	TRUE	NA
IPF	finn-b-IPF	Irritable mood	ebi-a-GCST006941	rs13223152	G	A	G	A	-0.0145908	0.00635208	0.401671	0.47043	FALSE	FALSE	FALSE	7	69948241	0.836056	0.0306951	TRUE	reported	245	0.00239665	69948241	366726	1.14601e-09	7	TRUE	reported	igd	37.0637	2	1	TRUE	NA
IPF	finn-b-IPF	Irritable mood	ebi-a-GCST006941	rs1422192	A	G	A	G	0.021833	0.0213375	0.165603	0.118272	FALSE	FALSE	FALSE	5	87959023	0.653155	0.0474817	TRUE	reported	242	0.0031428	87959023	366726	3.73336e-12	5	TRUE	reported	igd	48.2607	2	1	TRUE	NA
IPF	finn-b-IPF	Irritable mood	ebi-a-GCST006941	rs1542212	G	T	G	T	0.0135142	0.0001176	0.39305	0.306952	FALSE	FALSE	FALSE	3	35683935	0.997177	0.0332399	TRUE	reported	238	0.00240552	35683935	366726	1.93201e-08	3	TRUE	reported	igd	31.5619	2	1	TRUE	NA
IPF	finn-b-IPF	Irritable mood	ebi-a-GCST006941	rs17151565	G	C	G	C	-0.0139864	0.0535582	0.610732	0.584554	FALSE	TRUE	FALSE	8	10133709	0.0843044	0.0310259	TRUE	reported	248	0.00242105	10133709	366726	7.59399e-09	8	TRUE	reported	igd	33.3737	2	1	TRUE	NA
IPF	finn-b-IPF	Irritable mood	ebi-a-GCST006941	rs1927903	C	G	C	G	-0.0134947	-0.0147313	0.658072	0.618468	FALSE	TRUE	FALSE	9	120514954	0.63938	0.0314391	TRUE	reported	249	0.00246794	120514954	366726	4.54297e-08	9	TRUE	reported	igd	29.899	2	1	TRUE	NA
IPF	finn-b-IPF	Irritable mood	ebi-a-GCST006941	rs2217127	G	T	G	T	-0.0141643	-0.0253316	0.709448	0.718023	FALSE	FALSE	FALSE	18	35221630	0.455506	0.0339443	TRUE	reported	262	0.00257861	35221630	366726	3.95503e-08	18	TRUE	reported	igd	30.173	2	1	TRUE	NA
IPF	finn-b-IPF	Irritable mood	ebi-a-GCST006941	rs2587410	T	C	T	C	-0.0153805	0.0327146	0.746939	0.732746	FALSE	FALSE	FALSE	18	63536017	0.342987	0.0344989	TRUE	reported	264	0.00268796	63536017	366726	1.05099e-08	18	TRUE	reported	igd	32.7413	2	1	TRUE	NA
IPF	finn-b-IPF	Irritable mood	ebi-a-GCST006941	rs3026401	T	C	T	C	-0.0172727	-0.0336349	0.781595	0.741931	FALSE	FALSE	FALSE	11	31807524	0.335371	0.0349145	TRUE	reported	253	0.00285311	31807524	366726	1.41599e-09	11	TRUE	reported	igd	36.6508	2	1	TRUE	NA
IPF	finn-b-IPF	Irritable mood	ebi-a-GCST006941	rs3110417	G	T	G	T	0.0157054	-0.0187494	0.251491	0.250463	FALSE	FALSE	FALSE	8	89476451	0.594977	0.0352671	TRUE	reported	246	0.0027027	89476451	366726	6.21198e-09	8	TRUE	reported	igd	33.7678	2	1	TRUE	NA
IPF	finn-b-IPF	Irritable mood	ebi-a-GCST006941	rs3124405	T	G	T	G	-0.0169053	0.0579603	0.722895	0.767568	FALSE	FALSE	FALSE	13	55970997	0.110037	0.0362699	TRUE	reported	255	0.00261085	55970997	366726	9.47109e-11	13	TRUE	reported	igd	41.9259	2	1	TRUE	NA
IPF	finn-b-IPF	Irritable mood	ebi-a-GCST006941	rs343949	T	A	T	A	-0.0190112	-0.0897058	0.172046	0.175545	FALSE	TRUE	FALSE	2	44973791	0.0254214	0.0401379	TRUE	reported	231	0.00310387	44973791	366726	9.08699e-10	2	TRUE	reported	igd	37.5156	2	1	TRUE	NA
IPF	finn-b-IPF	Irritable mood	ebi-a-GCST006941	rs3772556	T	C	T	C	-0.0144681	0.00761152	0.712139	0.706341	FALSE	FALSE	FALSE	3	105249211	0.821666	0.0337686	TRUE	reported	237	0.00258775	105249211	366726	2.256e-08	3	TRUE	reported	igd	31.2592	2	1	TRUE	NA
IPF	finn-b-IPF	Irritable mood	ebi-a-GCST006941	rs3774800	A	G	A	G	-0.0147922	-0.0127088	0.645971	0.698016	FALSE	FALSE	FALSE	3	49334768	0.704315	0.0334879	TRUE	reported	236	0.00244297	49334768	366726	1.40201e-09	3	TRUE	reported	igd	36.6631	2	1	TRUE	NA
IPF	finn-b-IPF	Irritable mood	ebi-a-GCST006941	rs4411173	A	C	A	C	0.018518	0.0526496	0.837493	0.7676	FALSE	FALSE	FALSE	1	98507718	0.144323	0.0360643	TRUE	reported	230	0.00316818	98507718	366726	5.07598e-09	1	TRUE	reported	igd	34.164	2	1	TRUE	NA
IPF	finn-b-IPF	Irritable mood	ebi-a-GCST006941	rs4734804	G	A	G	A	-0.0157196	0.020198	0.220254	0.202329	FALSE	FALSE	FALSE	8	105696848	0.598033	0.0383096	TRUE	reported	247	0.00285085	105696848	366726	3.50897e-08	8	TRUE	reported	igd	30.4042	2	1	TRUE	NA
IPF	finn-b-IPF	Irritable mood	ebi-a-GCST006941	rs4781534	C	G	C	G	0.0137214	0.0269851	0.343647	0.364272	FALSE	TRUE	FALSE	16	13805594	0.396194	0.0318056	TRUE	reported	258	0.00248307	13805594	366726	3.28201e-08	16	TRUE	reported	igd	30.5365	2	1	TRUE	NA
IPF	finn-b-IPF	Irritable mood	ebi-a-GCST006941	rs4820434	T	G	T	G	0.0147574	-0.0118327	0.314394	0.322108	FALSE	FALSE	FALSE	22	41637119	0.718447	0.0328197	TRUE	reported	266	0.00254043	41637119	366726	6.26902e-09	22	TRUE	reported	igd	33.7447	2	1	TRUE	NA
IPF	finn-b-IPF	Irritable mood	ebi-a-GCST006941	rs4953152	A	G	A	G	0.0154111	-0.0318309	0.315074	0.395988	FALSE	FALSE	FALSE	2	45170153	0.308254	0.0312406	TRUE	reported	235	0.00251487	45170153	366726	8.91292e-10	2	TRUE	reported	igd	37.5523	2	1	TRUE	NA
IPF	finn-b-IPF	Irritable mood	ebi-a-GCST006941	rs58446129	T	C	T	C	0.0181079	0.0439555	0.156004	0.185938	FALSE	FALSE	FALSE	13	66582410	0.261035	0.039108	TRUE	reported	256	0.00322033	66582410	366726	1.87698e-08	13	TRUE	reported	igd	31.6181	2	1	TRUE	NA
IPF	finn-b-IPF	Irritable mood	ebi-a-GCST006941	rs62211616	A	G	A	G	0.0195362	-0.0138832	0.179217	0.112616	FALSE	FALSE	FALSE	20	33398508	0.773731	0.0482899	TRUE	reported	265	0.00304635	33398508	366726	1.42699e-10	20	TRUE	reported	igd	41.1264	2	1	TRUE	NA
IPF	finn-b-IPF	Irritable mood	ebi-a-GCST006941	rs6549048	A	G	A	G	0.015419	-0.00894707	0.292485	0.304725	FALSE	FALSE	FALSE	3	85733205	0.787767	0.0332344	TRUE	reported	239	0.0025767	85733205	366726	2.172e-09	3	TRUE	reported	igd	35.8084	2	1	TRUE	NA
IPF	finn-b-IPF	Irritable mood	ebi-a-GCST006941	rs6596771	A	G	A	G	-0.013993	-0.063247	0.486736	0.578626	FALSE	FALSE	FALSE	5	107512536	0.0415968	0.0310409	TRUE	reported	241	0.00234625	107512536	366726	2.45799e-09	5	TRUE	reported	igd	35.5691	2	1	TRUE	NA
IPF	finn-b-IPF	Irritable mood	ebi-a-GCST006941	rs6711058	A	G	A	G	0.0159854	-0.032936	0.733701	0.818789	FALSE	FALSE	FALSE	2	205116051	0.41107	0.0400676	TRUE	reported	234	0.0027048	205116051	366726	3.41303e-09	2	TRUE	reported	igd	34.9282	2	1	TRUE	NA
IPF	finn-b-IPF	Irritable mood	ebi-a-GCST006941	rs6718682	T	C	T	C	-0.0158934	-0.0011128	0.274887	0.26686	FALSE	FALSE	FALSE	2	122663627	0.974334	0.0345877	TRUE	reported	233	0.00263005	122663627	366726	1.513e-09	2	TRUE	reported	igd	36.5179	2	1	TRUE	NA
IPF	finn-b-IPF	Irritable mood	ebi-a-GCST006941	rs7231748	G	A	G	A	0.017429	-0.0212202	0.306975	0.221865	FALSE	FALSE	FALSE	18	53109035	0.566815	0.0370497	TRUE	reported	263	0.00253771	53109035	366726	6.50279e-12	18	TRUE	reported	igd	47.1695	2	1	TRUE	NA
IPF	finn-b-IPF	Irritable mood	ebi-a-GCST006941	rs7535528	A	G	A	G	0.013795	0.0704132	0.362619	0.354459	FALSE	FALSE	FALSE	1	2444414	0.0280111	0.0320478	TRUE	reported	229	0.0024555	2444414	366726	1.92801e-08	1	TRUE	reported	igd	31.5619	2	1	TRUE	NA
IPF	finn-b-IPF	Irritable mood	ebi-a-GCST006941	rs7973253	G	A	G	A	0.0147641	-0.0100901	0.369666	0.327547	FALSE	FALSE	FALSE	12	109878115	0.757649	0.0326996	TRUE	reported	254	0.00242672	109878115	366726	1.17501e-09	12	TRUE	reported	igd	37.0147	2	1	TRUE	NA
IPF	finn-b-IPF	Irritable mood	ebi-a-GCST006941	rs9403716	A	G	A	G	0.0162922	-0.057598	0.227116	0.296475	FALSE	FALSE	FALSE	6	100825710	0.0850687	0.0334483	TRUE	reported	243	0.0027888	100825710	366726	5.146e-09	6	TRUE	reported	igd	34.1291	2	1	TRUE	NA
IPF	finn-b-IPF	Irritable mood	ebi-a-GCST006941	rs9630740	G	C	G	C	-0.0152965	-0.0367951	0.738335	0.782278	FALSE	TRUE	FALSE	17	26242756	0.322596	0.0371992	TRUE	reported	261	0.00265795	26242756	366726	8.64709e-09	17	TRUE	reported	igd	33.12	2	1	TRUE	NA
IPF	finn-b-IPF	Irritable mood	ebi-a-GCST006941	rs999483	G	T	G	T	0.0190208	0.0509049	0.247877	0.262785	FALSE	FALSE	FALSE	9	135301389	0.144305	0.0348677	TRUE	reported	250	0.00270567	135301389	366726	2.07109e-12	9	TRUE	reported	igd	49.4206	2	1	TRUE	NA
IPF	finn-b-IPF	Feeling nervous	ebi-a-GCST006948	rs10501320	C	G	C	G	0.0162398	-0.0378956	0.25471	0.181288	FALSE	TRUE	FALSE	11	47293799	0.337943	0.0395472	TRUE	reported	217	0.00265834	47293799	373121	1.00201e-09	11	TRUE	reported	igd	37.3199	2	1	TRUE	NA
IPF	finn-b-IPF	Feeling nervous	ebi-a-GCST006948	rs10747488	A	C	A	C	0.0153786	0.0292409	0.7661	0.681156	FALSE	FALSE	FALSE	1	98299475	0.3719	0.0327475	TRUE	reported	196	0.00274569	98299475	373121	2.12799e-08	1	TRUE	reported	igd	31.3712	2	1	TRUE	NA
IPF	finn-b-IPF	Feeling nervous	ebi-a-GCST006948	rs10935184	C	T	C	T	-0.0137991	0.00845968	0.407441	0.539789	FALSE	FALSE	FALSE	3	136153468	0.782415	0.0306319	TRUE	reported	199	0.00235722	136153468	373121	4.80496e-09	3	TRUE	reported	igd	34.269	2	1	TRUE	NA
IPF	finn-b-IPF	Feeling nervous	ebi-a-GCST006948	rs11030107	G	A	G	A	-0.0157866	0.0141615	0.252832	0.251247	FALSE	FALSE	FALSE	11	27694835	0.68789	0.0352522	TRUE	reported	216	0.0026662	27694835	373121	3.19897e-09	11	TRUE	reported	igd	35.0584	2	1	TRUE	NA
IPF	finn-b-IPF	Feeling nervous	ebi-a-GCST006948	rs11619066	C	G	C	G	-0.0160496	-0.0418297	0.215297	0.272826	FALSE	TRUE	FALSE	13	59141522	0.222566	0.0342941	TRUE	reported	218	0.00281918	59141522	373121	1.24899e-08	13	TRUE	reported	igd	32.4103	2	1	TRUE	NA
IPF	finn-b-IPF	Feeling nervous	ebi-a-GCST006948	rs117618307	G	A	G	A	0.0467432	0.0419607	0.0202396	0.0252944	FALSE	FALSE	FALSE	15	42030849	0.666173	0.0972648	TRUE	reported	220	0.008228	42030849	373121	1.33999e-08	15	TRUE	reported	igd	32.2737	2	1	TRUE	NA
IPF	finn-b-IPF	Feeling nervous	ebi-a-GCST006948	rs12203592	T	C	T	C	0.0158571	0.128461	0.209969	0.030509	FALSE	FALSE	FALSE	6	396321	0.1709	0.0938136	TRUE	reported	205	0.0028438	396321	373121	2.46297e-08	6	TRUE	reported	igd	31.0921	2	1	TRUE	NA
IPF	finn-b-IPF	Feeling nervous	ebi-a-GCST006948	rs12729445	T	C	T	C	0.0138199	0.011627	0.540821	0.570105	FALSE	FALSE	FALSE	1	225558489	0.706555	0.0308829	TRUE	reported	194	0.00232579	225558489	373121	2.81002e-09	1	TRUE	reported	igd	35.3076	2	1	TRUE	NA
IPF	finn-b-IPF	Feeling nervous	ebi-a-GCST006948	rs13395141	T	C	T	C	0.0128479	0.01242	0.432417	0.506304	FALSE	FALSE	FALSE	2	148955901	0.685531	0.0306721	TRUE	reported	197	0.00235655	148955901	373121	4.96798e-08	2	TRUE	reported	igd	29.7243	2	1	TRUE	NA
IPF	finn-b-IPF	Feeling nervous	ebi-a-GCST006948	rs1368549	T	G	T	G	0.0172727	-0.0379652	0.512188	0.529783	FALSE	FALSE	FALSE	2	104064726	0.217546	0.030789	TRUE	reported	198	0.00232347	104064726	373121	1.05293e-13	2	TRUE	reported	igd	55.2645	2	1	TRUE	NA
IPF	finn-b-IPF	Feeling nervous	ebi-a-GCST006948	rs1375545	T	G	T	G	0.018904	0.02769	0.615754	0.716251	FALSE	FALSE	FALSE	3	85604320	0.416636	0.0340896	TRUE	reported	200	0.0023917	85604320	373121	2.69774e-15	3	TRUE	reported	igd	62.4732	2	1	TRUE	NA
IPF	finn-b-IPF	Feeling nervous	ebi-a-GCST006948	rs1427041	G	A	G	A	-0.017805	-0.0591617	0.823726	0.861129	FALSE	FALSE	FALSE	18	35208320	0.183633	0.0444941	TRUE	reported	225	0.0030441	35208320	373121	4.93606e-09	18	TRUE	reported	igd	34.211	2	1	TRUE	NA
IPF	finn-b-IPF	Feeling nervous	ebi-a-GCST006948	rs17884466	G	A	G	A	0.0189421	-0.0596137	0.133499	0.105867	FALSE	FALSE	FALSE	17	29546765	0.236807	0.0503917	TRUE	reported	223	0.00340807	29546765	373121	2.73401e-08	17	TRUE	reported	igd	30.8915	2	1	TRUE	NA
IPF	finn-b-IPF	Feeling nervous	ebi-a-GCST006948	rs2205129	A	G	A	G	-0.0142216	-0.00877234	0.316141	0.247736	FALSE	FALSE	FALSE	21	41464434	0.805553	0.0356358	TRUE	reported	227	0.00250777	41464434	373121	1.41599e-08	21	TRUE	reported	igd	32.1604	2	1	TRUE	NA
IPF	finn-b-IPF	Feeling nervous	ebi-a-GCST006948	rs2407746	G	C	G	C	0.0150742	0.0367664	0.301794	0.356577	FALSE	TRUE	FALSE	8	4937757	0.248607	0.0318672	TRUE	reported	211	0.00254117	4937757	373121	2.98903e-09	8	TRUE	reported	igd	35.1885	2	1	TRUE	NA
IPF	finn-b-IPF	Feeling nervous	ebi-a-GCST006948	rs2853779	A	G	A	G	-0.0161467	-0.00827946	0.54646	0.639586	FALSE	FALSE	FALSE	14	75368508	0.795083	0.031879	TRUE	reported	219	0.00232695	75368508	373121	3.94366e-12	14	TRUE	reported	igd	48.1497	2	1	TRUE	NA
IPF	finn-b-IPF	Feeling nervous	ebi-a-GCST006948	rs2930456	C	G	C	G	0.0193395	0.0238886	0.874798	0.913153	FALSE	TRUE	FALSE	10	107050168	0.663595	0.054922	TRUE	reported	215	0.00350989	107050168	373121	3.59203e-08	10	TRUE	reported	igd	30.3601	2	1	TRUE	NA
IPF	finn-b-IPF	Feeling nervous	ebi-a-GCST006948	rs332828	A	G	A	G	0.0139978	0.0145621	0.448949	0.491349	FALSE	FALSE	FALSE	1	61742693	0.633229	0.0305165	TRUE	reported	195	0.00233142	61742693	373121	1.93001e-09	1	TRUE	reported	igd	36.0478	2	1	TRUE	NA
IPF	finn-b-IPF	Feeling nervous	ebi-a-GCST006948	rs4129585	C	A	C	A	-0.0150058	0.0551489	0.573268	0.596738	FALSE	FALSE	FALSE	8	143312933	0.0767803	0.0311633	TRUE	reported	212	0.00234173	143312933	373121	1.47001e-10	8	TRUE	reported	igd	41.0624	2	1	TRUE	NA
IPF	finn-b-IPF	Feeling nervous	ebi-a-GCST006948	rs4787491	G	A	G	A	-0.0136889	-0.0191238	0.53475	0.437659	FALSE	FALSE	FALSE	16	30015337	0.534584	0.030794	TRUE	reported	221	0.00232488	30015337	373121	3.904e-09	16	TRUE	reported	igd	34.6686	2	1	TRUE	NA
IPF	finn-b-IPF	Feeling nervous	ebi-a-GCST006948	rs5758209	G	T	G	T	-0.0130314	-0.037913	0.491215	0.456074	FALSE	FALSE	FALSE	22	41461865	0.217639	0.0307528	TRUE	reported	228	0.00232496	41461865	373121	2.08598e-08	22	TRUE	reported	igd	31.416	2	1	TRUE	NA
IPF	finn-b-IPF	Feeling nervous	ebi-a-GCST006948	rs62212171	C	T	C	T	0.0212647	0.00494327	0.137405	0.0771221	FALSE	FALSE	FALSE	20	32987687	0.931946	0.0578861	TRUE	reported	226	0.00336894	32987687	373121	2.74701e-10	20	TRUE	reported	igd	39.8412	2	1	TRUE	NA
IPF	finn-b-IPF	Feeling nervous	ebi-a-GCST006948	rs6919397	G	T	G	T	-0.0138678	0.0416339	0.459046	0.4398	FALSE	FALSE	FALSE	6	126659043	0.176001	0.0307677	TRUE	reported	207	0.0023276	126659043	373121	2.54601e-09	6	TRUE	reported	igd	35.4976	2	1	TRUE	NA
IPF	finn-b-IPF	Feeling nervous	ebi-a-GCST006948	rs6948180	A	G	A	G	0.0141718	0.0318582	0.520942	0.538885	FALSE	FALSE	FALSE	7	97374775	0.298525	0.0306446	TRUE	reported	210	0.00232363	97374775	373121	1.06699e-09	7	TRUE	reported	igd	37.1977	2	1	TRUE	NA
IPF	finn-b-IPF	Feeling nervous	ebi-a-GCST006948	rs7026674	T	C	T	C	0.0145937	-0.00418988	0.288112	0.391672	FALSE	FALSE	FALSE	9	126452936	0.893534	0.0313067	TRUE	reported	213	0.0025734	126452936	373121	1.42298e-08	9	TRUE	reported	igd	32.16	2	1	TRUE	NA
IPF	finn-b-IPF	Feeling nervous	ebi-a-GCST006948	rs707916	A	G	A	G	-0.0176838	0.0189108	0.365563	0.463998	FALSE	FALSE	FALSE	6	31697558	0.53813	0.030717	TRUE	reported	206	0.00240498	31697558	373121	1.93821e-13	6	TRUE	reported	igd	54.0665	2	1	TRUE	NA
IPF	finn-b-IPF	Feeling nervous	ebi-a-GCST006948	rs7792856	C	T	C	T	-0.013418	-0.00357776	0.606287	0.592609	FALSE	FALSE	FALSE	7	82066457	0.908531	0.0311404	TRUE	reported	209	0.00237066	82066457	373121	1.51001e-08	7	TRUE	reported	igd	32.0359	2	1	TRUE	NA
IPF	finn-b-IPF	Feeling nervous	ebi-a-GCST006948	rs8050237	G	T	G	T	-0.0159293	0.0208559	0.796559	0.813818	FALSE	FALSE	FALSE	16	87492449	0.595166	0.0392497	TRUE	reported	222	0.00288627	87492449	373121	3.40596e-08	16	TRUE	reported	igd	30.4593	2	1	TRUE	NA
IPF	finn-b-IPF	Feeling nervous	ebi-a-GCST006948	rs9267084	A	G	A	G	0.0182683	0.0919144	0.148398	0.117274	FALSE	FALSE	FALSE	6	31409605	0.0531545	0.0475338	TRUE	reported	208	0.00326745	31409605	373121	2.25699e-08	6	TRUE	reported	igd	31.2592	2	1	TRUE	NA
IPF	finn-b-IPF	Feeling nervous	ebi-a-GCST006948	rs9688806	T	C	T	C	0.0223228	-0.0066111	0.125717	0.0961464	FALSE	FALSE	FALSE	6	98630881	0.898943	0.0520571	TRUE	reported	204	0.00350106	98630881	373121	1.81301e-10	6	TRUE	reported	igd	40.6535	2	1	TRUE	NA
IPF	finn-b-IPF	Feeling nervous	ebi-a-GCST006948	rs974711	A	G	A	G	0.014126	0.0133199	0.456529	0.497119	FALSE	FALSE	FALSE	4	90737327	0.663141	0.0305796	TRUE	reported	203	0.00233025	90737327	373121	1.34499e-09	4	TRUE	reported	igd	36.748	2	1	TRUE	NA
IPF	finn-b-IPF	Feeling nervous	ebi-a-GCST006948	rs9835772	T	A	T	A	-0.0167996	-0.00413625	0.23748	0.228842	FALSE	TRUE	FALSE	3	85766025	0.909823	0.0365192	TRUE	reported	201	0.00272721	85766025	373121	7.25504e-10	3	TRUE	reported	igd	37.9455	2	1	TRUE	NA
IPF	finn-b-IPF	Feeling nervous	ebi-a-GCST006948	rs9879090	C	T	C	T	-0.0140406	-0.00912658	0.54584	0.548745	FALSE	FALSE	FALSE	3	52648265	0.767349	0.0308493	TRUE	reported	202	0.00232691	52648265	373121	1.595e-09	3	TRUE	reported	igd	36.4093	2	1	TRUE	NA
IPF	finn-b-IPF	Worry too long after an embarrassing experience	ebi-a-GCST006946	rs10750866	G	A	G	A	0.0179002	0.0423114	0.272951	0.29652	FALSE	FALSE	FALSE	11	57404779	0.207484	0.0335668	TRUE	reported	111	0.00263976	57404779	367725	1.19289e-11	11	TRUE	reported	igd	45.9819	2	1	TRUE	NA
IPF	finn-b-IPF	Worry too long after an embarrassing experience	ebi-a-GCST006946	rs1983614	T	C	T	C	0.0128425	-0.0242544	0.484257	0.54449	FALSE	FALSE	FALSE	1	210057428	0.433015	0.0309351	TRUE	reported	98	0.00233458	210057428	367725	3.78504e-08	1	TRUE	reported	igd	30.2609	2	1	TRUE	NA
IPF	finn-b-IPF	Worry too long after an embarrassing experience	ebi-a-GCST006946	rs2160515	G	A	G	A	0.0147393	0.0124346	0.429309	0.544217	FALSE	FALSE	FALSE	12	16753965	0.686796	0.0308394	TRUE	reported	112	0.00239819	16753965	367725	7.92301e-10	12	TRUE	reported	igd	37.7734	2	1	TRUE	NA
IPF	finn-b-IPF	Worry too long after an embarrassing experience	ebi-a-GCST006946	rs2734837	T	C	T	C	-0.0144235	-0.0708371	0.594128	0.521496	FALSE	FALSE	FALSE	11	113286829	0.0208425	0.0306544	TRUE	reported	110	0.00238366	113286829	367725	1.43701e-09	11	TRUE	reported	igd	36.6145	2	1	TRUE	NA
IPF	finn-b-IPF	Worry too long after an embarrassing experience	ebi-a-GCST006946	rs34588274	T	C	T	C	-0.0196466	-0.0463426	0.56477	0.526751	FALSE	FALSE	FALSE	11	13269946	0.130316	0.0306326	TRUE	reported	109	0.00238169	13269946	367725	1.59514e-16	11	TRUE	reported	igd	68.0463	2	1	TRUE	NA
IPF	finn-b-IPF	Worry too long after an embarrassing experience	ebi-a-GCST006946	rs35267052	G	T	G	T	0.0217077	0.0906522	0.101497	0.0615976	FALSE	FALSE	FALSE	5	87949118	0.155857	0.0638781	TRUE	reported	103	0.00387016	87949118	367725	2.031e-08	5	TRUE	reported	igd	31.4608	2	1	TRUE	NA
IPF	finn-b-IPF	Worry too long after an embarrassing experience	ebi-a-GCST006946	rs35327499	A	G	A	G	0.0218721	-0.0453566	0.102548	0.0555647	FALSE	FALSE	FALSE	18	20891631	0.503655	0.067823	TRUE	reported	118	0.00389184	20891631	367725	1.91399e-08	18	TRUE	reported	igd	31.5843	2	1	TRUE	NA
IPF	finn-b-IPF	Worry too long after an embarrassing experience	ebi-a-GCST006946	rs362307	T	C	T	C	-0.027746	0.00162363	0.0721923	0.0683457	FALSE	FALSE	FALSE	4	3241845	0.978777	0.0610344	TRUE	reported	102	0.00452996	3241845	367725	9.05107e-10	4	TRUE	reported	igd	37.5156	2	1	TRUE	NA
[truncated: 57 more rows]

## Sheet: S6
Supplementary Table S6. Instrumental variables associated with Sarcoidosis.
[truncated: 395 more rows]

## Sheet: S7
Supplementary Table S7. Instrumental variables associated with Sleep apnea syndrome.
[truncated: 379 more rows]

## Sheet: S8
Supplementary Table S8. MR results demonstrating the causal association of negative emotions with chronic respiratory diseases.
[truncated: 361 more rows]

[truncated: 3 more sheets: S9, S10, S11]
